# Supplementary material for: Chiral and nematic phases of flexible active filaments
Source: Nat Phys. 2023 Oct 9;19(12):1916–26. doi: 10.1038/s41567-023-02218-w (PMC10709145; doi:10.1038/s41567-023-02218-w)
Supplement: Supplementary file 13 — Statistical source data. [file 41567_2023_2218_MOESM13_ESM.xlsx]

## Sheet: Figure 1
Fig. 1b FtsZ single filament trajectory diamters					Fig. 1c FtsZ WT autocorrelation decays
Count	FtsZ filament trajectory diameter [µm]	mean	std.dev		FtsZ WT concentration[µM]	Fast decay mean [s]	Slow decay mean [s]
1	1.06	1.15994	0.346451		0.625	1.8479	1.0841
2	0.742				0.9	1.77234	14.1339
3	0.636				1.25	1.9163	15.95
4	0.954				1.5	2.70457	58.056
5	0.636				2	2.368	42.7157
6	0.954				3	3.18	9.109
7	0.848				5	2.75	2.75
8	0.636
9	0.848
10	0.954
11	1.166
12	0.954
13	1.06
14	1.06
15	1.272
16	1.802
17	1.484
18	1.166
19	0.848
20	0.848
21	0.848
22	1.166
23	0.848
24	0.954
25	1.06
26	0.954
27	1.166
28	1.378
29	0.954
30	1.06
31	0.742
32	2.014
33	0.848
34	1.06
35	1.166
36	0.848
37	0.954
38	1.06
39	1.272
40	1.378
41	0.954
42	1.166
43	1.166
44	1.166
45	1.378
46	1.06
47	1.166
48	1.272
49	1.166
50	0.742
51	1.06
52	1.06
53	1.272
54	0.848
55	1.272
56	0.636
57	1.378
58	0.848
59	1.802
60	1.484
61	1.166
62	1.272
63	1.272
64	1.166
65	1.166
66	1.378
67	1.59
68	1.06
69	1.59
70	1.802
71	1.378
72	1.378
73	1.378
74	1.378
75	1.378
76	2.544
77	1.696
78	1.378
79	1.272
80	1.484
81	1.696
82	1.06
83	1.484
84	1.59
85	1.59
86	1.166
87	0.954
88	1.378
89	1.908
90	1.378
91	1.166
92	1.696
93	1.59
94	1.272
95	1.378
96	0.636
97	0.53
98	0.848
99	0.636
100	0.636
101	0.742
102	0.742
103	0.848
104	0.848
105	0.742
