# Supplementary material for: Chiral and nematic phases of flexible active filaments
Source: Nat Phys. 2023 Oct 9;19(12):1916–26. doi: 10.1038/s41567-023-02218-w (PMC10709145; doi:10.1038/s41567-023-02218-w)
Supplement: Supplementary file 14 — Statistical source data. [file 41567_2023_2218_MOESM14_ESM.xlsx]

## Sheet: Figure 2d-f Experiment
Fig. 2d/e_Number of rings_experimentally					Fig. 2f_Ring diameter
FtsZ [µM]	Packing fraction	Rings/100µm2_mean	Rings/100µm2_s.d.		FtsZ [µM]	Packing fraction	Ring diameter mean [nm]	Ring diameter s.d. [nm]
0.625	0.125	0.3375	0.216145		0.625	0.125	740.2	209.486
0.9	0.2294	0.174938	0.0121371		0.9	0.2294	1005.53	273.565
1.25	0.41	5.07698	1.0136		1.25	0.41	1247.05	443.381
1.5	0.51	3.73554	1.06533		1.5	0.51	1379.82	332.788
2	0.6147	0.434875	0.0436056		2	0.6147	1683.88	639.176
Packing fraction	Rings/10µm2	Rings/100µm2_mean	Rings/100µm2_std.dev		Packing fraction	Ring diameter [nm]	Ring diameter mean [nm]	Ring diameter std.dev. [nm]
0.125	0.3	0.3375	0.216145		0.125	470	740.2	209.486
	0.5					920
	0					903
	0.55					971
0.229	0.16715	0.174938	0.0121371			485
	0.183105					550
	0.189943					923
	0.159552					680
0.41	3.47107	5.07698	1.0136			510
	3.9575					990
	3.50413				0.229	632	1005.53	273.565
	6.04298					1350
	5.2					1115
	5.05					1112
	6.8					843
	4.875					983
	5.2					1065
	5.05					1264
	6.8					765
	5.25					990
	4.8					1647
0.51	2.57851	3.73554	1.06533			812
	2.94215					1011
	4.31956					974
	2.7438					520
	3.53719				0.41	1186.39	1247.05	443.381
	3.77961					1042.1
	2.7438					586.147
	3.12397					868.003
	2.45					1096.07
	3.9					1449.21
	5.3					1064.32
	5.35					1419.74
	2.45					1576.58
	5.35					1254.09
	5.3					939.424
	3.9					1027.57
0.6147	0.473022	0.434875	0.0436056			1100.89
	0.457764					-708.018
	0.37384					827.375
						1374.17
						-208.037
						1213.47
						1100.1
						1141.74
						1216.65
						967.524
						1306.58
						1155.07
						1549.44
						1072.35
						1540.16
						978.723
						790.055
						918.88
						855.583
						1040.59
						779.653
						1227.95
						865.79
						865.079
						1937
						771
						1133
						1201
						1101
						1022
						1150
						689
						604
						1494
						1589
						1592
						1786
						1465
						1491
						1144
						1470
						1498
						727
						1827
						681
						1223
						1710
						1545
						1471
						1489
						1143
						964
						1815
						2236
						1812
						1302
						1714
						1810
						1937
						771
						1133
						1201
						1101
						1022
						1150
						689
						604
						1494
						1589
						1592
						1786
						1465
						1491
						1144
						1470
						1498
						727
						1827
						681
						1223
						1710
						1545
						1471
						1489
						1143
						964
						1815
						2236
						1812
						1302
						1714
						1810
					0.51	1431	1379.82	332.788
						1123
						439
						987
						1972
						1572
						1622
						1869
						1497
						1608
						1703
						1761
						1418
						1218
						1455
						1291
						1610
						1413
						1504
						1247
						1504
						1478
						1593
						1404
						1476
						1576
						1474
						1373
						1225
						1520
						1557.09
						1431.65
						1383.17
						1252.09
						2488.03
						1067.11
						1099.01
						1481.36
						731.86
						1359.68
						1495.91
						971.463
						1068.97
						1120.21
						1685.41
						697.975
						1149.99
						1381.77
						1146.37
						1102.52
						1629.56
						1467.95
						1349.65
						1218.28
						1151.66
						1153.84
						1186.55
						1463.96
						1267.5
						1003.52
						918.977
						2053.14
						103.262
						1492.05
						1224.92
						1431
						1123
						439
						987
						1972
						1572
						1622
						1869
						1497
						1608
						1703
						1761
						1418
						1218
						1455
						1291
						1610
						1413
						1504
						1247
						1504
						1478
						1593
						1404
						1476
						1576
						1474
						1373
						1225
						1520
					0.615	1241	1683.88	639.176
						1207
						2154
						1558
						2676
						1292
						2627
						819
						1809
						1716
						1021
						979
						2061
						2299
						1202
						1081
						2884

## Sheet: Figure 2d Simulation
Flexure number 5			Flexure number 40			Flexure number 200
Packing fraction	Rings/100µm2		Packing fraction	Rings/100µm2		Packing fraction	Rings/100µm2
0.05	0		0.05	0		0.05	0
0.05	0		0.05	0		0.13	0
0.05	0		0.05	0		0.25	0
0.05	0		0.05	0		0.25	0
0.05	0		0.05	0		0.25	0
0.05	0		0.05	0		0.25	0
0.05	0		0.05	0		0.25	0
0.05	0		0.05	0		0.25	0
0.05	0		0.05	0		0.25	0
0.05	0		0.05	0		0.25	0
0.05	0		0.05	0		0.25	0
0.05	0		0.05	0		0.25	0
0.05	0		0.05	0		0.25	0
0.05	0		0.05	0		0.25	0
0.05	0		0.05	0		0.25	0
0.05	0		0.05	0		0.25	0
0.05	0		0.05	0		0.25	0
0.05	0		0.05	0		0.25	0
0.05	0		0.05	0		0.25	0
0.05	0		0.05	0		0.25	0
0.05	0		0.05	0		0.25	0
0.05	0		0.05	0		0.25	0
0.05	0		0.05	0		0.25	0
0.05	0		0.05	0		0.25	0
0.05	0		0.05	0		0.25	0
0.05	0		0.05	0		0.25	0.888889
0.05	0		0.05	0		0.25	0
0.05	0		0.05	0		0.25	0
0.05	0		0.05	0		0.25	0.888889
0.05	0		0.05	0		0.25	0.888889
0.05	0		0.05	0		0.25	0
0.05	0		0.05	0		0.25	0
0.05	0		0.05	0		0.25	0
0.05	0		0.05	0		0.25	0
0.05	0		0.05	0		0.25	0
0.05	0		0.05	0		0.25	0
0.05	0		0.05	0		0.25	0
0.05	0		0.05	0		0.25	0
0.05	0		0.05	0		0.25	0
0.05	0		0.05	0		0.25	0
0.05	0		0.05	0		0.25	0
0.05	0		0.05	0		0.25	0
0.05	0		0.05	0		0.25	0
0.05	0		0.05	0		0.25	0
0.05	0		0.05	0		0.25	0
0.05	0		0.05	0		0.25	0
0.05	0		0.05	0		0.25	0
0.05	0		0.05	0		0.25	0
0.05	0		0.05	0		0.25	0
0.05	0		0.05	0		0.25	0
0.05	0		0.05	0		0.25	0
0.05	0		0.05	0		0.25	0
0.05	0		0.05	0		0.25	0
0.05	0		0.05	0		0.25	0
0.05	0		0.05	0		0.25	0
0.05	0		0.05	0		0.25	0
0.05	0		0.05	0		0.25	0
0.05	0		0.05	0		0.25	0
0.05	0		0.05	0		0.25	0
0.05	0		0.05	0		0.25	0
0.05	0		0.05	0		0.25	0
0.05	0		0.05	0		0.25	0
0.05	0		0.05	0		0.25	0
0.05	0		0.05	0		0.25	0
0.05	0		0.05	0		0.25	0
0.05	0.888889		0.05	0		0.25	0
0.05	0.888889		0.05	0		0.25	0.888889
0.05	0.888889		0.05	0		0.25	0.888889
0.05	0.888889		0.05	0		0.25	0.888889
0.05	0.888889		0.05	0		0.25	0.888889
0.13	0		0.13	0		0.25	0
0.13	0		0.13	0		0.25	0.888889
0.13	0		0.13	0		0.41	0
0.13	0		0.13	0		0.41	0
0.13	0		0.13	0		0.41	0
0.13	0		0.13	0		0.41	0
0.13	0		0.13	0		0.41	0
0.13	0.888889		0.13	0		0.41	0
0.13	0		0.13	0		0.41	0
0.13	0.888889		0.13	0		0.41	0
0.13	0.888889		0.13	0		0.41	0
0.13	0		0.13	0		0.41	0
0.13	1.77778		0.13	0		0.41	0
0.13	0		0.13	0		0.41	0
0.13	1.77778		0.13	0		0.41	0
0.13	1.77778		0.13	0		0.41	0
0.13	0.888889		0.13	0		0.41	0
0.13	1.77778		0.13	0		0.41	0
0.13	1.77778		0.13	0		0.41	0
0.13	1.77778		0.13	0		0.41	0
0.13	1.77778		0.13	0		0.41	0
0.13	2.66667		0.13	0		0.41	0
0.13	1.77778		0.13	0		0.41	0.888889
0.13	2.66667		0.13	0		0.41	0.888889
0.13	2.66667		0.13	0.888889		0.41	0.888889
0.13	2.66667		0.13	0.888889		0.41	0.888889
0.13	3.55556		0.13	0.888889		0.41	0
0.13	3.55556		0.13	0.888889		0.41	0
0.13	3.55556		0.13	0.888889		0.41	0
0.13	3.55556		0.13	0.888889		0.41	0
0.13	3.55556		0.13	0.888889		0.41	0
0.13	6.22222		0.13	0		0.41	0
0.13	6.22222		0.13	0		0.41	0
0.13	5.33333		0.13	0		0.41	0
0.13	5.33333		0.13	0		0.41	0
0.13	7.11111		0.13	0		0.41	0
0.13	6.22222		0.13	0		0.41	0
0.13	5.33333		0.13	1.77778		0.41	0
0.13	6.22222		0.13	1.77778		0.41	0
0.13	5.33333		0.13	0.888889		0.41	0
0.13	7.11111		0.13	0.888889		0.41	0
0.13	7.11111		0.13	0.888889		0.41	0
0.13	8		0.13	1.77778		0.41	0
0.13	7.11111		0.13	0.888889		0.41	0
0.13	7.11111		0.13	0.888889		0.41	0
0.13	8.88889		0.13	0		0.41	0
0.13	8.88889		0.13	0		0.41	0
0.13	9.77778		0.13	0.888889		0.41	0
0.13	10.6667		0.13	1.77778		0.41	0
0.13	10.6667		0.13	1.77778		0.41	0
0.13	11.5556		0.13	0		0.41	0
0.13	9.77778		0.13	0		0.41	0
0.13	9.77778		0.13	0.888889		0.41	0
0.13	11.5556		0.13	0.888889		0.41	0
0.13	12.4444		0.13	0.888889		0.41	0
0.13	13.3333		0.13	0.888889		0.41	0
0.13	14.2222		0.13	0.888889		0.41	0
0.13	13.3333		0.13	1.77778		0.41	0
0.13	14.2222		0.13	2.66667		0.41	0
0.13	13.3333		0.13	2.66667		0.41	0
0.13	15.1111		0.13	2.66667		0.41	0.888889
0.13	13.3333		0.13	2.66667		0.41	0
0.13	14.2222		0.13	1.77778		0.41	0.888889
0.13	14.2222		0.13	1.77778		0.41	0.888889
0.13	14.2222		0.13	1.77778		0.41	0.888889
0.13	14.2222		0.13	0.888889		0.41	0.888889
0.13	15.1111		0.13	1.77778		0.41	0.888889
0.13	13.3333		0.13	1.77778		0.41	0.888889
0.13	16		0.13	1.77778		0.41	0.888889
0.13	14.2222		0.13	0.888889		0.41	0.888889
0.13	0		0.13	0		0.41	0.888889
0.13	0		0.13	0		0.41	0
0.13	0		0.13	0		0.51	0
0.13	0		0.13	0		0.51	0
0.13	0		0.13	0		0.51	0
0.13	0		0.13	0		0.51	0
0.13	0		0.13	0		0.51	0
0.13	0		0.13	0		0.51	0
0.13	0		0.13	0		0.51	0
0.13	0		0.13	0		0.51	0
0.13	0		0.13	0		0.51	0
0.13	0		0.13	0		0.51	0
0.13	0		0.13	0		0.51	0
0.13	0		0.13	0		0.51	0
0.13	0		0.13	0		0.51	0
0.13	0		0.13	0		0.51	0
0.13	0		0.13	0		0.51	0.888889
0.13	0		0.13	0		0.51	0.888889
0.13	0		0.13	0		0.51	0.888889
0.13	0		0.13	0		0.51	0
0.13	0.888889		0.13	0		0.51	0
0.13	0.888889		0.13	0		0.51	0
0.13	0.888889		0.13	0		0.51	0
0.13	0.888889		0.13	0		0.51	0
0.13	0		0.13	0		0.51	0.888889
0.13	0		0.13	0		0.51	0
0.13	0		0.13	0		0.51	0.888889
0.13	0		0.13	0		0.51	0.888889
0.13	0		0.13	0		0.51	1.77778
0.13	0		0.13	0		0.51	1.77778
0.13	0		0.13	0		0.51	0.888889
0.13	0		0.13	0		0.51	0
0.13	0		0.13	0		0.51	0.888889
0.13	0		0.13	0		0.51	0.888889
0.13	0		0.13	0		0.51	0
0.13	0		0.13	0		0.51	0.888889
0.13	0		0.13	0		0.51	0.888889
0.13	0.888889		0.13	0.888889		0.51	0.888889
0.13	0		0.13	0.888889		0.51	0
0.13	0.888889		0.13	0		0.51	0.888889
0.13	1.77778		0.13	1.77778		0.51	0.888889
0.13	0.888889		0.13	0		0.51	0.888889
0.13	0.888889		0.13	0.888889		0.51	0.888889
0.13	2.66667		0.13	0		0.51	0.888889
0.13	1.77778		0.13	0		0.51	0.888889
0.13	2.66667		0.13	0		0.51	0.888889
0.13	0.888889		0.13	0		0.51	0
0.13	0.888889		0.13	0		0.51	0
0.13	1.77778		0.13	0.888889		0.51	0
0.13	2.66667		0.13	0.888889		0.51	0
0.13	1.77778		0.13	0.888889		0.51	0
0.13	2.66667		0.13	0.888889		0.51	0
0.13	2.66667		0.13	0.888889		0.51	0
0.13	1.77778		0.13	0.888889		0.51	0
0.13	3.55556		0.13	0.888889		0.51	0
0.13	2.66667		0.13	0.888889		0.51	0
0.13	4.44444		0.13	0.888889		0.51	0
0.13	5.33333		0.13	0.888889		0.51	0
0.13	5.33333		0.13	0		0.51	0
0.13	7.11111		0.13	0.888889		0.51	0
0.13	5.33333		0.13	1.77778		0.51	0
0.13	6.22222		0.13	1.77778		0.51	0
0.13	6.22222		0.13	0.888889		0.51	0
0.13	5.33333		0.13	0.888889		0.51	0
0.13	4.44444		0.13	0		0.51	0
0.13	4.44444		0.13	0.888889		0.51	0.888889
0.13	5.33333		0.13	0.888889		0.51	0.888889
0.13	5.33333		0.13	0.888889		0.51	0.888889
0.13	7.11111		0.13	0.888889		0.51	0
0.13	7.11111		0.13	0.888889		0.51	0
0.13	8		0.13	0		0.51	0
0.13	6.22222		0.13	0		0.51	0
0.13	9.77778		0.13	0		0.65	0
0.13	10.6667		0.13	0		0.65	0
0.13	9.77778		0.13	0		0.65	0
0.13	8.88889		0.13	0		0.65	0
0.13	9.77778		0.13	0		0.65	0
0.13	8.88889		0.13	0		0.65	0
0.13	10.6667		0.13	0		0.65	0
0.13	10.6667		0.13	0		0.65	0
0.13	10.6667		0.13	0		0.65	0
0.13	9.77778		0.13	0		0.65	0
0.13	9.77778		0.13	0		0.65	0
0.13	12.4444		0.13	0		0.65	0.888889
0.13	10.6667		0.13	0		0.65	0
0.13	11.5556		0.13	0		0.65	0.888889
0.13	12.4444		0.13	0		0.65	0.888889
0.13	15.1111		0.13	0		0.65	0
0.13	15.1111		0.13	0		0.65	0
0.13	16.8889		0.13	0		0.65	0
0.13	15.1111		0.13	0.888889		0.65	0
0.13	13.3333		0.13	0.888889		0.65	0
0.13	14.2222		0.13	0		0.65	0
0.13	14.2222		0.13	0		0.65	0
0.13	14.2222		0.13	0.888889		0.65	0
0.13	0		0.13	0		0.65	0
0.13	0		0.13	0.888889		0.65	0
0.13	0		0.13	0		0.65	0
0.13	0		0.13	0.888889		0.65	0
0.13	0		0.13	0		0.65	0
0.13	0.888889		0.13	0.888889		0.65	0
0.13	0.888889		0.13	0		0.65	0
0.13	0.888889		0.13	0		0.65	0
0.13	0		0.13	0		0.65	0
0.13	0		0.13	0		0.65	0.888889
0.13	0		0.13	0		0.65	0.888889
0.13	1.77778		0.13	0.888889		0.65	0.888889
0.13	0.888889		0.13	0		0.65	0.888889
0.13	0.888889		0.13	0		0.65	0
0.13	1.77778		0.13	0		0.65	0.888889
0.13	2.66667		0.13	0		0.65	0.888889
0.13	2.66667		0.13	0.888889		0.65	0.888889
0.13	1.77778		0.13	0.888889		0.65	0
0.13	2.66667		0.13	0.888889		0.65	0
0.13	3.55556		0.13	0.888889		0.65	0.888889
0.13	4.44444		0.13	0.888889		0.65	0.888889
0.13	4.44444		0.13	0.888889		0.65	0.888889
0.13	2.66667		0.13	0		0.65	0.888889
0.13	1.77778		0.13	0		0.65	0.888889
0.13	4.44444		0.13	0		0.65	0
0.13	5.33333		0.13	0		0.65	0
0.13	4.44444		0.13	0		0.65	0
0.13	7.11111		0.13	0		0.65	0
0.13	8		0.13	0		0.65	0
0.13	7.11111		0.13	0		0.65	0
0.13	7.11111		0.13	0		0.65	0.888889
0.13	7.11111		0.13	0		0.65	0
0.13	7.11111		0.13	0		0.65	0
0.13	7.11111		0.13	0		0.65	0
0.13	7.11111		0.13	0		0.65	0
0.13	8.88889		0.13	0.888889		0.65	0
0.13	8.88889		0.13	0.888889		0.65	0
0.13	9.77778		0.13	0.888889		0.65	0
0.13	8		0.13	0.888889		0.65	0
0.13	8		0.13	0.888889		0.65	0
0.13	8		0.13	0.888889		0.65	0.888889
0.13	8		0.13	0.888889		0.65	0.888889
0.13	10.6667		0.13	0.888889		0.65	0
0.13	10.6667		0.13	0.888889		0.65	0.888889
0.13	12.4444		0.13	0.888889		0.65	0
0.13	12.4444		0.13	0		0.65	0
0.13	9.77778		0.13	0		0.65	0
0.13	8.88889		0.13	0		0.82	0
0.13	10.6667		0.13	0		0.82	0
0.13	8.88889		0.13	0		0.82	0
0.13	9.77778		0.13	0		0.82	0
0.13	10.6667		0.13	0		0.82	0
0.13	11.5556		0.13	0		0.82	0
0.13	11.5556		0.13	0		0.82	0
0.13	12.4444		0.13	0		0.82	0
0.13	9.77778		0.13	0		0.82	0
0.13	10.6667		0.13	0		0.82	0
0.13	10.6667		0.13	0		0.82	0
0.13	8.88889		0.13	0		0.82	0
0.13	8		0.13	0		0.82	0
0.13	8.88889		0.13	0		0.82	0
0.13	8.88889		0.13	0		0.82	0
0.13	8		0.13	0		0.82	0
0.13	10.6667		0.13	0		0.82	0
0.13	8.88889		0.13	0		0.82	0
0.13	9.77778		0.13	0		0.82	0
0.13	9.77778		0.13	0		0.82	0
0.13	10.6667		0.13	0		0.82	0
0.13	11.5556		0.13	0		0.82	0
0.13	11.5556		0.13	0		0.82	0
0.13	0.888889		0.13	0		0.82	0
0.13	0		0.13	0		0.82	0
0.13	0		0.13	0		0.82	0
0.13	0		0.13	0		0.82	0
0.13	0		0.13	0		0.82	0
0.13	0		0.13	0		0.82	0
0.13	0.888889		0.13	0		0.82	0
0.13	0		0.13	0		0.82	0
0.13	0.888889		0.13	0		0.82	0
0.13	0		0.13	0		0.82	0
0.13	0		0.13	0		0.82	0
0.13	0.888889		0.13	0		0.82	0
0.13	0		0.13	0		0.82	0
0.13	1.77778		0.13	0		0.82	0
0.13	1.77778		0.13	0		0.82	0
0.13	1.77778		0.13	0		0.82	0
0.13	1.77778		0.13	0		0.82	0
0.13	1.77778		0.13	0		0.82	0
0.13	1.77778		0.13	0		0.82	0
0.13	1.77778		0.13	0		0.82	0
0.13	2.66667		0.13	0		0.82	0
0.13	1.77778		0.13	0		0.82	0
0.13	1.77778		0.13	0		0.82	0.888889
0.13	1.77778		0.13	0		0.82	0
0.13	1.77778		0.13	0		0.82	0
0.13	1.77778		0.13	0		0.82	0
0.13	1.77778		0.13	0		0.82	0
0.13	0.888889		0.13	0		0.82	0
0.13	0		0.13	0		0.82	0.888889
0.13	0.888889		0.13	0		0.82	0.888889
0.13	0		0.13	0		0.82	0
0.13	0.888889		0.13	0		0.82	0
0.13	0.888889		0.13	0		0.82	0
0.13	0.888889		0.13	0		0.82	1.77778
0.13	1.77778		0.13	0		0.82	1.77778
0.13	0.888889		0.13	0		0.82	1.77778
0.13	2.66667		0.13	0		0.82	1.77778
0.13	4.44444		0.13	0		0.82	0.888889
0.13	4.44444		0.13	0		0.82	0.888889
0.13	2.66667		0.13	0		0.82	0.888889
0.13	2.66667		0.13	0		0.82	0
0.13	1.77778		0.13	0		0.82	0
0.13	3.55556		0.13	0		0.82	0
0.13	1.77778		0.13	0		0.82	0
0.13	2.66667		0.13	0		0.82	0
0.13	2.66667		0.13	0		0.82	0
0.13	1.77778		0.13	0		0.82	0
0.13	2.66667		0.13	0		0.92	0
0.13	2.66667		0.13	0		0.92	0
0.13	1.77778		0.13	0		0.92	0
0.13	1.77778		0.13	0		0.92	0
0.13	2.66667		0.13	0		0.92	0
0.13	2.66667		0.13	0		0.92	0
0.13	1.77778		0.13	0		0.92	0
0.13	2.66667		0.13	0		0.92	0
0.13	1.77778		0.13	0		0.92	0
0.13	3.55556		0.13	0		0.92	0
0.13	4.44444		0.13	0		0.92	0
0.13	3.55556		0.13	0		0.92	0
0.13	4.44444		0.13	0		0.92	0
0.13	4.44444		0.13	0		0.92	0.888889
0.13	3.55556		0.13	0		0.92	0
0.13	2.66667		0.13	0		0.92	0.888889
0.13	3.55556		0.13	0		0.92	0.888889
0.13	3.55556		0.13	0		0.92	0.888889
0.13	4.44444		0.13	0		0.92	0.888889
0.13	6.22222		0.13	0		0.92	0.888889
0.13	5.33333		0.13	0		0.92	0.888889
0.13	5.33333		0.13	0		0.92	0
0.13	5.33333		0.13	0		0.92	0
0.13	0		0.13	0		0.92	0.888889
0.13	0		0.13	0		0.92	0
0.13	0		0.13	0		0.92	0
0.13	0		0.13	0		0.92	0.888889
0.13	0		0.13	0		0.92	0.888889
0.13	0		0.13	0		0.92	1.77778
0.13	0		0.13	0		0.92	0
0.13	0		0.13	0		0.92	0.888889
0.13	0		0.13	0		0.92	0
0.13	0		0.13	0		0.92	0
0.13	0		0.13	0		0.92	0
0.13	0		0.13	0		0.92	0
0.13	0		0.13	0		0.92	0
0.13	0		0.13	0		0.92	0
0.13	0		0.13	0		0.92	0
0.13	0		0.13	0		0.92	0
0.13	0		0.13	0		0.92	0.888889
0.13	0		0.13	0		0.92	0.888889
0.13	0		0.13	0		0.92	0
0.13	0		0.13	0		0.92	0
0.13	0		0.13	0		0.92	0
0.13	0		0.13	0		0.92	0
0.13	0		0.13	0		0.92	0.888889
0.13	0		0.13	0		0.92	0.888889
0.13	0		0.13	0		0.92	0
0.13	0		0.13	0		0.92	0.888889
0.13	0		0.13	0		0.92	0
0.13	0.888889		0.13	0		0.92	0
0.13	0		0.13	0		0.92	0
0.13	0		0.13	0		0.92	0
0.13	0		0.13	0		0.92	0
0.13	0		0.13	0		0.92	0
0.13	0.888889		0.13	0.888889		0.92	0
0.13	0.888889		0.13	0.888889		0.92	0
0.13	0.888889		0.13	0		0.92	0
0.13	0.888889		0.13	0		0.92	0
0.13	0		0.13	0		0.92	0
0.13	0		0.13	0		0.92	0
0.13	0.888889		0.13	1.77778		0.92	0
0.13	0.888889		0.13	1.77778		0.92	0
0.13	0.888889		0.13	0.888889		0.92	0
0.13	0.888889		0.13	0.888889		0.92	0
0.13	0.888889		0.13	0.888889		0.92	0
0.13	0.888889		0.13	0		0.92	0
0.13	0.888889		0.13	0		0.92	0
0.13	0.888889		0.25	0.888889		0.92	0
0.13	1.77778		0.25	1.77778		0.92	0
0.13	1.77778		0.25	2.66667
0.13	1.77778		0.25	3.55556
0.13	0.888889		0.25	2.66667
0.13	0.888889		0.25	2.66667
0.13	0		0.25	2.66667
0.13	0.888889		0.25	1.77778
0.13	0.888889		0.25	0
0.13	0		0.25	0
0.13	0		0.25	0
0.13	1.77778		0.25	0
0.13	1.77778		0.25	0
0.13	2.66667		0.25	0
0.13	2.66667		0.25	0
0.13	2.66667		0.25	0
0.13	1.77778		0.25	1.77778
0.13	1.77778		0.25	1.77778
0.13	3.55556		0.25	3.55556
0.13	3.55556		0.25	2.66667
0.13	2.66667		0.25	2.66667
0.13	2.66667		0.25	2.66667
0.13	2.66667		0.25	1.77778
0.13	1.77778		0.25	0.888889
0.13	0.888889		0.25	1.77778
0.25	4.44444		0.25	2.66667
0.25	3.55556		0.25	2.66667
0.25	4.44444		0.25	2.66667
0.25	5.33333		0.25	4.44444
0.25	5.33333		0.25	4.44444
0.25	6.22222		0.25	4.44444
0.25	6.22222		0.25	5.33333
0.25	4.44444		0.25	3.55556
0.25	6.22222		0.25	3.55556
0.25	6.22222		0.25	2.66667
0.25	5.33333		0.25	2.66667
0.25	3.55556		0.25	3.55556
0.25	2.66667		0.25	3.55556
0.25	4.44444		0.25	3.55556
0.25	8		0.25	2.66667
0.25	8		0.25	2.66667
0.25	8.88889		0.25	1.77778
0.25	8		0.25	3.55556
0.25	8		0.25	2.66667
0.25	9.77778		0.25	2.66667
0.25	8.88889		0.25	1.77778
0.25	8.88889		0.25	2.66667
0.25	7.11111		0.25	1.77778
0.25	7.11111		0.25	2.66667
0.25	7.11111		0.25	4.44444
0.25	6.22222		0.25	2.66667
0.25	6.22222		0.25	4.44444
0.25	4.44444		0.25	3.55556
0.25	6.22222		0.25	1.77778
0.25	6.22222		0.25	2.66667
0.25	6.22222		0.25	2.66667
0.25	5.33333		0.25	1.77778
0.25	6.22222		0.25	1.77778
0.25	7.11111		0.25	2.66667
0.25	6.22222		0.25	1.77778
0.25	6.22222		0.25	2.66667
0.25	8		0.25	1.77778
0.25	5.33333		0.25	1.77778
0.25	5.33333		0.25	1.77778
0.25	5.33333		0.25	2.66667
0.25	6.22222		0.25	2.66667
0.25	6.22222		0.25	2.66667
0.25	7.11111		0.25	1.77778
0.25	6.22222		0.25	1.77778
0.25	8		0.25	1.77778
0.25	7.11111		0.25	0.888889
0.25	7.11111		0.25	0.888889
0.25	7.11111		0.25	1.77778
0.25	7.11111		0.25	2.66667
0.25	7.11111		0.25	2.66667
0.25	6.22222		0.25	3.55556
0.25	6.22222		0.25	0.888889
0.25	5.33333		0.25	0.888889
0.25	7.11111		0.25	1.77778
0.25	7.11111		0.25	1.77778
0.25	7.11111		0.25	0.888889
0.25	7.11111		0.25	0.888889
0.25	8		0.25	1.77778
0.25	9.77778		0.25	2.66667
0.25	6.22222		0.25	2.66667
0.25	5.33333		0.25	1.77778
0.25	5.33333		0.25	0.888889
0.25	6.22222		0.25	0.888889
0.25	7.11111		0.25	1.77778
0.25	6.22222		0.25	1.77778
0.25	6.22222		0.25	1.77778
0.25	8.88889		0.25	1.77778
0.25	6.22222		0.25	3.55556
0.25	7.11111		0.25	2.66667
0.25	8		0.25	1.77778
0.25	0		0.25	1.77778
0.25	0		0.25	2.66667
0.25	0		0.25	2.66667
0.25	0		0.25	2.66667
0.25	0		0.25	0.888889
0.25	0.888889		0.25	1.77778
0.25	0.888889		0.25	2.66667
0.25	0.888889		0.25	1.77778
0.25	0.888889		0.25	0.888889
0.25	0.888889		0.25	3.55556
0.25	1.77778		0.25	3.55556
0.25	0.888889		0.25	2.66667
0.25	0		0.25	1.77778
0.25	0.888889		0.25	2.66667
0.25	1.77778		0.25	1.77778
0.25	1.77778		0.25	0.888889
0.25	2.66667		0.25	1.77778
0.25	2.66667		0.25	3.55556
0.25	3.55556		0.25	1.77778
0.25	2.66667		0.25	3.55556
0.25	4.44444		0.25	3.55556
0.25	4.44444		0.25	1.77778
0.25	5.33333		0.25	2.66667
0.25	4.44444		0.25	3.55556
0.25	3.55556		0.25	2.66667
0.25	5.33333		0.25	1.77778
0.25	4.44444		0.25	3.55556
0.25	6.22222		0.25	3.55556
0.25	8		0.25	2.66667
0.25	5.33333		0.25	3.55556
0.25	5.33333		0.25	2.66667
0.25	3.55556		0.25	3.55556
0.25	2.66667		0.25	4.44444
0.25	1.77778		0.25	1.77778
0.25	4.44444		0.25	4.44444
0.25	4.44444		0.25	4.44444
0.25	4.44444		0.25	3.55556
0.25	6.22222		0.25	4.44444
0.25	3.55556		0.25	4.44444
0.25	4.44444		0.25	5.33333
0.25	4.44444		0.25	5.33333
0.25	4.44444		0.25	4.44444
0.25	4.44444		0.25	5.33333
0.25	4.44444		0.25	2.66667
0.25	8		0.25	2.66667
0.25	8.88889		0.25	1.77778
0.25	8		0.25	1.77778
0.25	9.77778		0.25	2.66667
0.25	6.22222		0.25	0.888889
0.25	7.11111		0.25	0.888889
0.25	5.33333		0.25	0.888889
0.25	3.55556		0.25	0.888889
0.25	4.44444		0.25	0.888889
0.25	6.22222		0.25	1.77778
0.25	8.88889		0.25	0.888889
0.25	9.77778		0.25	0.888889
0.25	9.77778		0.25	0.888889
0.25	10.6667		0.25	0.888889
0.25	12.4444		0.25	1.77778
0.25	10.6667		0.25	0.888889
0.25	10.6667		0.25	0.888889
0.25	11.5556		0.25	1.77778
0.25	13.3333		0.25	1.77778
0.25	12.4444		0.25	1.77778
0.25	11.5556		0.25	1.77778
0.25	8.88889		0.25	1.77778
0.25	9.77778		0.25	1.77778
0.25	11.5556		0.25	1.77778
0.25	13.3333		0.25	1.77778
0.25	12.4444		0.25	1.77778
0.25	0		0.25	1.77778
0.25	0		0.25	2.66667
0.25	0		0.25	1.77778
0.25	0		0.25	2.66667
0.25	0		0.25	2.66667
0.25	0.888889		0.25	4.44444
0.25	1.77778		0.25	2.66667
0.25	1.77778		0.25	3.55556
0.25	1.77778		0.25	2.66667
0.25	3.55556		0.25	2.66667
0.25	2.66667		0.25	2.66667
0.25	2.66667		0.25	3.55556
0.25	1.77778		0.25	1.77778
0.25	2.66667		0.25	4.44444
0.25	2.66667		0.25	1.77778
0.25	2.66667		0.25	2.66667
0.25	4.44444		0.25	3.55556
0.25	4.44444		0.25	4.44444
0.25	2.66667		0.25	1.77778
0.25	3.55556		0.25	3.55556
0.25	4.44444		0.25	3.55556
0.25	6.22222		0.25	4.44444
0.25	5.33333		0.25	5.33333
0.25	6.22222		0.25	6.22222
0.25	6.22222		0.25	6.22222
0.25	8.88889		0.25	6.22222
0.25	5.33333		0.25	5.33333
0.25	7.11111		0.25	5.33333
0.25	9.77778		0.25	4.44444
0.25	10.6667		0.25	5.33333
0.25	12.4444		0.25	3.55556
0.25	13.3333		0.25	5.33333
0.25	13.3333		0.25	4.44444
0.25	12.4444		0.25	3.55556
0.25	11.5556		0.25	4.44444
0.25	12.4444		0.25	3.55556
0.25	14.2222		0.25	3.55556
0.25	14.2222		0.25	2.66667
0.25	15.1111		0.25	2.66667
0.25	14.2222		0.25	2.66667
0.25	14.2222		0.25	2.66667
0.25	16		0.25	3.55556
0.25	16		0.25	2.66667
0.25	15.1111		0.25	2.66667
0.25	15.1111		0.25	2.66667
0.25	16		0.25	1.77778
0.25	15.1111		0.25	0.888889
0.25	17.7778		0.25	1.77778
0.25	18.6667		0.25	1.77778
0.25	19.5556		0.25	1.77778
0.25	18.6667		0.25	2.66667
0.25	20.4444		0.25	3.55556
0.25	22.2222		0.25	2.66667
0.25	20.4444		0.25	3.55556
0.25	24		0.25	2.66667
0.25	24.8889		0.25	2.66667
0.25	25.7778		0.25	3.55556
0.25	24.8889		0.25	3.55556
0.25	23.1111		0.25	3.55556
0.25	24.8889		0.25	2.66667
0.25	23.1111		0.25	3.55556
0.25	22.2222		0.25	2.66667
0.25	22.2222		0.25	4.44444
0.25	24		0.25	4.44444
0.25	24		0.25	2.66667
0.25	24.8889		0.25	3.55556
0.25	24.8889		0.25	5.33333
0.25	25.7778		0.25	3.55556
0.25	25.7778		0.25	3.55556
0.25	24		0.25	5.33333
0.25	24.8889		0.25	4.44444
0.25	25.7778		0.25	3.55556
0.25	23.1111		0.25	3.55556
0.25	24.8889		0.25	3.55556
0.41	1.77778		0.25	1.77778
0.41	1.77778		0.25	1.77778
0.41	2.66667		0.25	1.77778
0.41	3.55556		0.25	1.77778
0.41	3.55556		0.25	1.77778
0.41	4.44444		0.25	2.66667
0.41	6.22222		0.25	2.66667
0.41	6.22222		0.25	3.55556
0.41	7.11111		0.25	3.55556
0.41	2.66667		0.25	3.55556
0.41	2.66667		0.25	3.55556
0.41	1.77778		0.25	3.55556
0.41	4.44444		0.25	4.44444
0.41	4.44444		0.25	3.55556
0.41	4.44444		0.25	2.66667
0.41	4.44444		0.25	3.55556
0.41	3.55556		0.25	4.44444
0.41	5.33333		0.25	4.44444
0.41	4.44444		0.25	6.22222
0.41	5.33333		0.25	5.33333
0.41	5.33333		0.25	5.33333
0.41	7.11111		0.25	5.33333
0.41	5.33333		0.25	5.33333
0.41	7.11111		0.25	6.22222
0.41	6.22222		0.25	4.44444
0.41	4.44444		0.25	5.33333
0.41	3.55556		0.25	4.44444
0.41	7.11111		0.25	6.22222
0.41	5.33333		0.25	4.44444
0.41	6.22222		0.25	4.44444
0.41	6.22222		0.25	3.55556
0.41	8		0.25	4.44444
0.41	6.22222		0.25	4.44444
0.41	7.11111		0.25	4.44444
0.41	8		0.25	5.33333
0.41	8		0.25	5.33333
0.41	6.22222		0.25	5.33333
0.41	6.22222		0.25	4.44444
0.41	8		0.25	5.33333
0.41	8		0.25	5.33333
0.41	9.77778		0.25	5.33333
0.41	8		0.25	0
0.41	8.88889		0.25	0.888889
0.41	8.88889		0.25	0.888889
0.41	9.77778		0.25	1.77778
0.41	13.3333		0.25	1.77778
0.41	9.77778		0.25	1.77778
0.41	10.6667		0.25	2.66667
0.41	13.3333		0.25	3.55556
0.41	15.1111		0.25	3.55556
0.41	12.4444		0.25	2.66667
0.41	10.6667		0.25	2.66667
0.41	10.6667		0.25	2.66667
0.41	13.3333		0.25	3.55556
0.41	11.5556		0.25	2.66667
0.41	11.5556		0.25	3.55556
0.41	11.5556		0.25	3.55556
0.41	11.5556		0.25	4.44444
0.41	9.77778		0.25	3.55556
0.41	8.88889		0.25	4.44444
0.41	10.6667		0.25	4.44444
0.41	10.6667		0.25	4.44444
0.41	11.5556		0.25	5.33333
0.41	10.6667		0.25	3.55556
0.41	10.6667		0.25	3.55556
0.41	9.77778		0.25	4.44444
0.41	9.77778		0.25	3.55556
0.41	11.5556		0.25	4.44444
0.41	8.88889		0.25	3.55556
0.41	8		0.25	2.66667
0.41	0.888889		0.25	2.66667
0.41	1.77778		0.25	3.55556
0.41	2.66667		0.25	2.66667
0.41	1.77778		0.25	1.77778
0.41	2.66667		0.25	0.888889
0.41	2.66667		0.25	1.77778
0.41	2.66667		0.25	0.888889
0.41	5.33333		0.25	1.77778
0.41	4.44444		0.25	0.888889
0.41	5.33333		0.25	0
0.41	7.11111		0.25	0
0.41	7.11111		0.25	0.888889
0.41	6.22222		0.25	0.888889
0.41	5.33333		0.25	1.77778
0.41	5.33333		0.25	1.77778
0.41	6.22222		0.25	1.77778
0.41	8		0.25	1.77778
0.41	7.11111		0.25	1.77778
0.41	5.33333		0.25	2.66667
0.41	3.55556		0.25	2.66667
0.41	4.44444		0.25	2.66667
0.41	4.44444		0.25	1.77778
0.41	4.44444		0.25	2.66667
0.41	8.88889		0.25	3.55556
0.41	9.77778		0.25	2.66667
0.41	8		0.25	3.55556
0.41	7.11111		0.25	2.66667
0.41	8.88889		0.25	3.55556
0.41	8.88889		0.25	4.44444
0.41	8		0.25	3.55556
0.41	9.77778		0.25	3.55556
0.41	10.6667		0.25	3.55556
0.41	6.22222		0.25	3.55556
0.41	9.77778		0.25	5.33333
0.41	8.88889		0.25	5.33333
0.41	8.88889		0.25	4.44444
0.41	8.88889		0.25	3.55556
0.41	9.77778		0.25	4.44444
0.41	8		0.25	5.33333
0.41	5.33333		0.25	5.33333
0.41	6.22222		0.25	5.33333
0.41	7.11111		0.41	3.55556
0.41	8		0.41	4.44444
0.41	10.6667		0.41	4.44444
0.41	8		0.41	3.55556
0.41	10.6667		0.41	3.55556
0.41	13.3333		0.41	3.55556
0.41	13.3333		0.41	3.55556
0.41	9.77778		0.41	5.33333
0.41	8.88889		0.41	4.44444
0.41	8.88889		0.41	5.33333
0.41	8		0.41	6.22222
0.41	9.77778		0.41	7.11111
0.41	10.6667		0.41	5.33333
0.41	9.77778		0.41	5.33333
0.41	9.77778		0.41	6.22222
0.41	9.77778		0.41	6.22222
0.41	9.77778		0.41	6.22222
0.41	7.11111		0.41	7.11111
0.41	8		0.41	4.44444
0.41	9.77778		0.41	4.44444
0.41	10.6667		0.41	5.33333
0.41	10.6667		0.41	6.22222
0.41	10.6667		0.41	4.44444
0.41	9.77778		0.41	5.33333
0.41	9.77778		0.41	4.44444
0.41	8		0.41	3.55556
0.41	9.77778		0.41	4.44444
0.41	11.5556		0.41	3.55556
0.41	9.77778		0.41	4.44444
0.41	2.66667		0.41	5.33333
0.41	1.77778		0.41	4.44444
0.41	1.77778		0.41	6.22222
0.41	2.66667		0.41	5.33333
0.41	2.66667		0.41	5.33333
0.41	1.77778		0.41	3.55556
0.41	2.66667		0.41	2.66667
0.41	3.55556		0.41	2.66667
0.41	2.66667		0.41	3.55556
0.41	4.44444		0.41	5.33333
0.41	4.44444		0.41	3.55556
0.41	4.44444		0.41	6.22222
0.41	3.55556		0.41	6.22222
0.41	5.33333		0.41	5.33333
0.41	7.11111		0.41	7.11111
0.41	5.33333		0.41	6.22222
0.41	7.11111		0.41	4.44444
0.41	4.44444		0.41	5.33333
0.41	5.33333		0.41	4.44444
0.41	5.33333		0.41	5.33333
0.41	4.44444		0.41	4.44444
0.41	4.44444		0.41	5.33333
0.41	5.33333		0.41	6.22222
0.41	6.22222		0.41	5.33333
0.41	5.33333		0.41	6.22222
0.41	5.33333		0.41	6.22222
0.41	2.66667		0.41	7.11111
0.41	5.33333		0.41	7.11111
0.41	5.33333		0.41	6.22222
0.41	4.44444		0.41	5.33333
0.41	5.33333		0.41	6.22222
0.41	3.55556		0.41	4.44444
0.41	8.88889		0.41	4.44444
0.41	8.88889		0.41	4.44444
0.41	7.11111		0.41	4.44444
0.41	5.33333		0.41	4.44444
0.41	6.22222		0.41	5.33333
0.41	8		0.41	5.33333
0.41	8		0.41	3.55556
0.41	10.6667		0.41	4.44444
0.41	8		0.41	3.55556
0.41	9.77778		0.41	7.11111
0.41	9.77778		0.41	6.22222
0.41	8		0.41	6.22222
0.41	6.22222		0.41	7.11111
0.41	8		0.41	5.33333
0.41	8		0.41	6.22222
0.41	8		0.41	7.11111
0.41	6.22222		0.41	6.22222
0.41	7.11111		0.41	7.11111
0.41	8.88889		0.41	7.11111
0.41	7.11111		0.41	6.22222
0.41	8.88889		0.41	4.44444
0.41	9.77778		0.41	4.44444
0.41	6.22222		0.41	3.55556
0.41	6.22222		0.41	3.55556
0.41	5.33333		0.41	3.55556
0.41	8		0.41	4.44444
0.41	5.33333		0.41	5.33333
0.41	6.22222		0.41	5.33333
0.41	6.22222		0.41	4.44444
0.41	5.33333		0.41	7.11111
0.41	6.22222		0.41	6.22222
0.41	8		0.41	6.22222
0.41	7.11111		0.41	7.11111
0.41	5.33333		0.41	6.22222
0.41	5.33333		0.41	6.22222
0.41	6.22222		0.41	6.22222
0.41	8		0.41	7.11111
0.41	7.11111		0.41	6.22222
0.41	1.77778		0.41	6.22222
0.41	1.77778		0.41	5.33333
0.41	2.66667		0.41	4.44444
0.41	1.77778		0.41	3.55556
0.41	1.77778		0.41	2.66667
0.41	2.66667		0.41	4.44444
0.41	3.55556		0.41	2.66667
0.41	1.77778		0.41	1.77778
0.41	3.55556		0.41	2.66667
0.41	4.44444		0.41	3.55556
0.41	5.33333		0.41	2.66667
0.41	5.33333		0.41	2.66667
0.41	5.33333		0.41	2.66667
0.41	6.22222		0.41	3.55556
0.41	5.33333		0.41	3.55556
0.41	5.33333		0.41	4.44444
0.41	7.11111		0.41	3.55556
0.41	8		0.41	4.44444
0.41	8		0.41	3.55556
0.41	7.11111		0.41	2.66667
0.41	6.22222		0.41	2.66667
0.41	8.88889		0.41	3.55556
0.41	12.4444		0.41	4.44444
0.41	11.5556		0.41	3.55556
0.41	9.77778		0.41	4.44444
0.41	9.77778		0.41	3.55556
0.41	8.88889		0.41	3.55556
0.41	8		0.41	4.44444
0.41	10.6667		0.41	5.33333
0.41	8		0.41	3.55556
0.41	8		0.41	5.33333
0.41	6.22222		0.41	4.44444
0.41	8.88889		0.41	4.44444
0.41	7.11111		0.41	4.44444
0.41	7.11111		0.41	5.33333
0.41	7.11111		0.41	4.44444
0.41	8		0.41	4.44444
0.41	8.88889		0.41	4.44444
0.41	8.88889		0.41	4.44444
0.41	7.11111		0.41	5.33333
0.41	7.11111		0.41	4.44444
0.41	7.11111		0.41	2.66667
0.41	8		0.41	5.33333
0.41	8.88889		0.41	3.55556
0.41	10.6667		0.41	4.44444
0.41	11.5556		0.41	5.33333
0.41	9.77778		0.41	5.33333
0.41	8.88889		0.41	5.33333
0.41	8.88889		0.41	4.44444
0.41	8		0.41	3.55556
0.41	9.77778		0.41	3.55556
0.41	9.77778		0.41	3.55556
0.41	10.6667		0.41	5.33333
0.41	10.6667		0.41	5.33333
0.41	10.6667		0.41	4.44444
0.41	8.88889		0.41	4.44444
0.41	10.6667		0.41	4.44444
0.41	9.77778		0.41	2.66667
0.41	10.6667		0.41	0.888889
0.41	10.6667		0.41	1.77778
0.41	9.77778		0.41	0.888889
0.41	10.6667		0.41	2.66667
0.41	9.77778		0.41	1.77778
0.41	12.4444		0.41	4.44444
0.41	14.2222		0.41	3.55556
0.41	10.6667		0.41	5.33333
0.41	11.5556		0.41	4.44444
0.41	11.5556		0.41	2.66667
0.41	10.6667		0.41	2.66667
0.41	10.6667		0.41	1.77778
0.41	1.77778		0.41	5.33333
0.41	2.66667		0.41	3.55556
0.41	3.55556		0.41	4.44444
0.41	3.55556		0.41	4.44444
0.41	4.44444		0.41	5.33333
0.41	2.66667		0.41	4.44444
0.41	3.55556		0.41	6.22222
0.41	5.33333		0.41	5.33333
0.41	4.44444		0.41	6.22222
0.41	5.33333		0.41	5.33333
0.41	6.22222		0.41	7.11111
0.41	3.55556		0.41	5.33333
0.41	6.22222		0.41	6.22222
0.41	6.22222		0.41	6.22222
0.41	6.22222		0.41	6.22222
0.41	6.22222		0.41	6.22222
0.41	9.77778		0.41	7.11111
0.41	7.11111		0.41	5.33333
0.41	7.11111		0.41	5.33333
0.41	8.88889		0.41	4.44444
0.41	8.88889		0.41	5.33333
0.41	8		0.41	2.66667
0.41	7.11111		0.41	5.33333
0.41	8		0.41	4.44444
0.41	8.88889		0.41	3.55556
0.41	8.88889		0.41	3.55556
0.41	11.5556		0.41	5.33333
0.41	10.6667		0.41	5.33333
0.41	12.4444		0.41	5.33333
0.41	16		0.41	5.33333
0.41	13.3333		0.41	6.22222
0.41	12.4444		0.41	6.22222
0.41	12.4444		0.41	5.33333
0.41	10.6667		0.41	6.22222
0.41	11.5556		0.41	4.44444
0.41	13.3333		0.41	5.33333
0.41	14.2222		0.41	6.22222
0.41	14.2222		0.41	6.22222
0.41	15.1111		0.41	3.55556
0.41	13.3333		0.41	4.44444
0.41	14.2222		0.41	4.44444
0.41	11.5556		0.41	0
0.41	14.2222		0.41	0
0.41	13.3333		0.41	0
0.41	14.2222		0.41	1.77778
0.41	10.6667		0.41	1.77778
0.41	13.3333		0.41	1.77778
0.41	10.6667		0.41	0.888889
0.41	14.2222		0.41	0.888889
0.41	12.4444		0.41	0.888889
0.41	15.1111		0.41	0.888889
0.41	13.3333		0.41	0
0.41	14.2222		0.41	0.888889
0.41	15.1111		0.41	0.888889
0.41	12.4444		0.41	0.888889
0.41	13.3333		0.41	0.888889
0.41	12.4444		0.41	0
0.41	12.4444		0.41	1.77778
0.41	14.2222		0.41	0.888889
0.41	15.1111		0.41	1.77778
0.41	14.2222		0.41	0.888889
0.41	14.2222		0.41	1.77778
0.41	14.2222		0.41	0.888889
0.41	13.3333		0.41	0.888889
0.41	13.3333		0.41	0.888889
0.41	13.3333		0.41	0.888889
0.41	15.1111		0.41	1.77778
0.41	14.2222		0.41	1.77778
0.41	15.1111		0.41	1.77778
0.41	13.3333		0.41	1.77778
0.51	5.33333		0.41	1.77778
0.51	5.33333		0.41	1.77778
0.51	7.11111		0.41	3.55556
0.51	8.88889		0.41	3.55556
0.51	10.6667		0.41	2.66667
0.51	8.88889		0.41	3.55556
0.51	8		0.41	3.55556
0.51	8		0.41	3.55556
0.51	3.55556		0.41	4.44444
0.51	8		0.41	4.44444
0.51	7.11111		0.41	4.44444
0.51	9.77778		0.41	5.33333
0.51	7.11111		0.41	6.22222
0.51	8		0.41	4.44444
0.51	8		0.41	6.22222
0.51	7.11111		0.41	6.22222
0.51	8		0.41	5.33333
0.51	7.11111		0.41	5.33333
0.51	9.77778		0.41	3.55556
0.51	8		0.41	4.44444
0.51	8.88889		0.41	3.55556
0.51	10.6667		0.41	3.55556
0.51	12.4444		0.41	4.44444
0.51	7.11111		0.41	5.33333
0.51	8.88889		0.41	5.33333
0.51	9.77778		0.41	7.11111
0.51	7.11111		0.41	4.44444
0.51	11.5556		0.41	3.55556
0.51	10.6667		0.41	4.44444
0.51	12.4444		0.41	6.22222
0.51	11.5556		0.41	6.22222
0.51	8.88889		0.41	6.22222
0.51	10.6667		0.41	6.22222
0.51	8.88889		0.41	4.44444
0.51	10.6667		0.41	3.55556
0.51	9.77778		0.41	6.22222
0.51	11.5556		0.41	5.33333
0.51	14.2222		0.41	4.44444
0.51	13.3333		0.41	5.33333
0.51	10.6667		0.41	4.44444
0.51	7.11111		0.41	4.44444
0.51	8		0.41	1.77778
0.51	8		0.41	1.77778
0.51	10.6667		0.41	4.44444
0.51	12.4444		0.41	4.44444
0.51	9.77778		0.41	1.77778
0.51	9.77778		0.41	1.77778
0.51	9.77778		0.41	3.55556
0.51	8.88889		0.41	4.44444
0.51	8		0.41	2.66667
0.51	7.11111		0.41	2.66667
0.51	7.11111		0.41	2.66667
0.51	9.77778		0.41	0.888889
0.51	8.88889		0.41	2.66667
0.51	7.11111		0.41	2.66667
0.51	8		0.41	3.55556
0.51	11.5556		0.41	3.55556
0.51	13.3333		0.41	5.33333
0.51	9.77778		0.41	4.44444
0.51	13.3333		0.41	5.33333
0.51	11.5556		0.41	6.22222
0.51	10.6667		0.41	5.33333
0.51	11.5556		0.41	3.55556
0.51	10.6667		0.41	4.44444
0.51	7.11111		0.41	5.33333
0.51	8		0.41	5.33333
0.51	5.33333		0.41	5.33333
0.51	7.11111		0.41	5.33333
0.51	8		0.41	4.44444
0.51	10.6667		0.41	3.55556
0.51	3.55556		0.41	3.55556
0.51	3.55556		0.41	3.55556
0.51	5.33333		0.41	2.66667
0.51	5.33333		0.41	3.55556
0.51	4.44444		0.41	7.11111
0.51	7.11111		0.41	6.22222
0.51	6.22222		0.41	6.22222
0.51	6.22222		0.41	4.44444
0.51	5.33333		0.41	4.44444
0.51	5.33333		0.41	5.33333
0.51	4.44444		0.41	6.22222
0.51	4.44444		0.41	5.33333
0.51	4.44444		0.41	2.66667
0.51	6.22222		0.41	5.33333
0.51	3.55556		0.41	2.66667
0.51	3.55556		0.41	4.44444
0.51	5.33333		0.41	6.22222
0.51	3.55556		0.41	3.55556
0.51	4.44444		0.41	3.55556
0.51	5.33333		0.41	3.55556
0.51	8.88889		0.41	4.44444
0.51	8.88889		0.41	1.77778
0.51	8		0.41	2.66667
0.51	8.88889		0.41	1.77778
0.51	8		0.41	2.66667
0.51	6.22222		0.41	1.77778
0.51	8		0.41	1.77778
0.51	8.88889		0.41	2.66667
0.51	7.11111		0.41	2.66667
0.51	8.88889		0.41	4.44444
0.51	8		0.41	3.55556
0.51	7.11111		0.41	4.44444
0.51	6.22222		0.41	3.55556
0.51	5.33333		0.41	3.55556
0.51	6.22222		0.41	3.55556
0.51	5.33333		0.41	4.44444
0.51	6.22222		0.41	3.55556
0.51	4.44444		0.41	5.33333
0.51	5.33333		0.41	4.44444
0.51	5.33333		0.41	4.44444
0.51	3.55556		0.41	4.44444
0.51	7.11111		0.51	0.888889
0.51	4.44444		0.51	0.888889
0.51	6.22222		0.51	0.888889
0.51	3.55556		0.51	1.77778
0.51	7.11111		0.51	1.77778
0.51	8		0.51	1.77778
0.51	5.33333		0.51	4.44444
0.51	7.11111		0.51	1.77778
0.51	6.22222		0.51	3.55556
0.51	6.22222		0.51	4.44444
0.51	4.44444		0.51	2.66667
0.51	3.55556		0.51	5.33333
0.51	3.55556		0.51	4.44444
0.51	6.22222		0.51	4.44444
0.51	7.11111		0.51	5.33333
0.51	4.44444		0.51	5.33333
0.51	4.44444		0.51	6.22222
0.51	4.44444		0.51	4.44444
0.51	3.55556		0.51	3.55556
0.51	3.55556		0.51	5.33333
0.51	3.55556		0.51	2.66667
0.51	5.33333		0.51	4.44444
0.51	7.11111		0.51	4.44444
0.51	6.22222		0.51	4.44444
0.51	5.33333		0.51	1.77778
0.51	4.44444		0.51	1.77778
0.51	2.66667		0.51	1.77778
0.51	4.44444		0.51	1.77778
0.51	3.55556		0.51	0.888889
0.51	5.33333		0.51	0.888889
0.51	4.44444		0.51	1.77778
0.51	5.33333		0.51	1.77778
0.51	5.33333		0.51	1.77778
0.51	6.22222		0.51	0.888889
0.51	4.44444		0.51	1.77778
0.51	7.11111		0.51	1.77778
0.51	5.33333		0.51	1.77778
0.51	8.88889		0.51	0
0.51	6.22222		0.51	0.888889
0.51	7.11111		0.51	0
0.51	9.77778		0.51	0.888889
0.51	8		0.51	0
0.51	9.77778		0.51	0
0.51	8		0.51	0.888889
0.51	11.5556		0.51	2.66667
0.51	9.77778		0.51	2.66667
0.51	10.6667		0.51	1.77778
0.51	10.6667		0.51	3.55556
0.51	8.88889		0.51	2.66667
0.51	8		0.51	3.55556
0.51	9.77778		0.51	4.44444
0.51	8.88889		0.51	3.55556
0.51	8		0.51	2.66667
0.51	11.5556		0.51	0.888889
0.51	9.77778		0.51	1.77778
0.51	9.77778		0.51	2.66667
0.51	11.5556		0.51	1.77778
0.51	12.4444		0.51	2.66667
0.51	9.77778		0.51	1.77778
0.51	9.77778		0.51	1.77778
0.51	14.2222		0.51	1.77778
0.51	14.2222		0.51	0.888889
0.51	15.1111		0.51	1.77778
0.51	13.3333		0.51	1.77778
0.51	11.5556		0.51	1.77778
0.51	12.4444		0.51	2.66667
0.51	12.4444		0.51	2.66667
0.51	12.4444		0.51	2.66667
0.51	15.1111		0.51	1.77778
0.51	14.2222		0.51	1.77778
0.51	15.1111		0.51	5.33333
0.51	16.8889		0.51	5.33333
0.51	16		0.51	4.44444
0.51	15.1111		0.51	6.22222
0.51	16.8889		0.51	5.33333
0.51	18.6667		0.51	4.44444
0.51	16.8889		0.51	5.33333
0.51	12.4444		0.51	5.33333
0.51	14.2222		0.51	3.55556
0.51	15.1111		0.51	2.66667
0.51	14.2222		0.51	6.22222
0.51	14.2222		0.51	6.22222
0.51	16.8889		0.51	4.44444
0.51	13.3333		0.51	6.22222
0.51	12.4444		0.51	6.22222
0.51	14.2222		0.51	7.11111
0.51	12.4444		0.51	7.11111
0.51	10.6667		0.51	5.33333
0.51	10.6667		0.51	2.66667
0.51	12.4444		0.51	2.66667
0.51	13.3333		0.51	2.66667
0.51	14.2222		0.51	3.55556
0.51	11.5556		0.51	2.66667
0.51	13.3333		0.51	3.55556
0.51	9.77778		0.51	2.66667
0.51	12.4444		0.51	4.44444
0.51	0		0.51	3.55556
0.51	0.888889		0.51	3.55556
0.51	2.66667		0.51	3.55556
0.51	0		0.51	4.44444
0.51	1.77778		0.51	5.33333
0.51	1.77778		0.51	3.55556
0.51	0.888889		0.51	4.44444
0.51	3.55556		0.51	6.22222
0.51	2.66667		0.51	5.33333
0.51	3.55556		0.51	5.33333
0.51	4.44444		0.51	6.22222
0.51	5.33333		0.51	5.33333
0.51	5.33333		0.51	6.22222
0.51	4.44444		0.51	5.33333
0.51	6.22222		0.51	5.33333
0.51	6.22222		0.51	5.33333
0.51	4.44444		0.51	3.55556
0.51	3.55556		0.51	2.66667
0.51	3.55556		0.51	4.44444
0.51	4.44444		0.51	4.44444
0.51	4.44444		0.51	3.55556
0.51	4.44444		0.51	4.44444
0.51	5.33333		0.51	4.44444
0.51	5.33333		0.51	3.55556
0.51	4.44444		0.51	3.55556
0.51	7.11111		0.51	1.77778
0.51	8		0.51	3.55556
0.51	7.11111		0.51	2.66667
0.51	8		0.51	2.66667
0.51	8		0.51	6.22222
0.51	5.33333		0.51	5.33333
0.51	7.11111		0.51	3.55556
0.51	6.22222		0.51	3.55556
0.51	8		0.51	3.55556
0.51	8.88889		0.51	4.44444
0.51	8.88889		0.51	4.44444
0.51	7.11111		0.51	3.55556
0.51	11.5556		0.51	3.55556
0.51	10.6667		0.51	4.44444
0.51	10.6667		0.51	4.44444
0.51	10.6667		0.51	3.55556
0.51	11.5556		0.51	3.55556
0.51	13.3333		0.51	4.44444
0.51	14.2222		0.51	3.55556
0.51	14.2222		0.51	0.888889
0.51	14.2222		0.51	1.77778
0.51	14.2222		0.51	1.77778
0.51	11.5556		0.51	2.66667
0.51	8.88889		0.51	1.77778
0.51	10.6667		0.51	1.77778
0.51	12.4444		0.51	2.66667
0.51	12.4444		0.51	2.66667
0.51	8.88889		0.51	2.66667
0.51	7.11111		0.51	1.77778
0.51	10.6667		0.51	2.66667
0.51	10.6667		0.51	1.77778
0.51	9.77778		0.51	1.77778
0.51	11.5556		0.51	2.66667
0.51	11.5556		0.51	2.66667
0.51	11.5556		0.51	3.55556
0.51	10.6667		0.51	3.55556
0.51	12.4444		0.51	3.55556
0.51	13.3333		0.51	4.44444
0.51	11.5556		0.51	5.33333
0.51	13.3333		0.51	2.66667
0.51	12.4444		0.51	2.66667
0.51	11.5556		0.51	1.77778
0.51	13.3333		0.51	3.55556
0.51	8.88889		0.51	1.77778
0.51	13.3333		0.51	2.66667
0.51	5.33333		0.51	1.77778
0.51	5.33333		0.51	2.66667
0.51	4.44444		0.51	2.66667
0.51	5.33333		0.51	2.66667
0.51	3.55556		0.51	1.77778
0.51	6.22222		0.51	0.888889
0.51	6.22222		0.51	2.66667
0.51	8		0.51	2.66667
0.51	6.22222		0.51	3.55556
0.51	6.22222		0.51	3.55556
0.51	4.44444		0.51	4.44444
0.51	6.22222		0.51	3.55556
0.51	6.22222		0.51	3.55556
0.51	3.55556		0.51	2.66667
0.51	2.66667		0.51	4.44444
0.51	4.44444		0.51	2.66667
0.51	3.55556		0.51	4.44444
0.51	4.44444		0.51	4.44444
0.51	7.11111		0.51	3.55556
0.51	8.88889		0.51	4.44444
0.51	5.33333		0.51	5.33333
0.51	5.33333		0.51	2.66667
0.51	6.22222		0.51	5.33333
0.51	3.55556		0.51	4.44444
0.51	5.33333		0.51	2.66667
0.51	5.33333		0.51	4.44444
0.51	3.55556		0.51	3.55556
0.51	5.33333		0.51	2.66667
0.51	3.55556		0.51	4.44444
0.51	3.55556		0.51	4.44444
0.51	4.44444		0.51	2.66667
0.51	4.44444		0.51	4.44444
0.51	2.66667		0.51	4.44444
0.51	3.55556		0.51	2.66667
0.51	3.55556		0.51	2.66667
0.51	2.66667		0.51	2.66667
0.51	1.77778		0.51	2.66667
0.51	2.66667		0.51	2.66667
0.51	2.66667		0.51	2.66667
0.51	3.55556		0.51	0.888889
0.51	1.77778		0.51	2.66667
0.51	3.55556		0.51	2.66667
0.51	3.55556		0.51	3.55556
0.51	2.66667		0.51	1.77778
0.51	1.77778		0.51	2.66667
0.51	1.77778		0.51	4.44444
0.51	2.66667		0.51	3.55556
0.51	3.55556		0.51	2.66667
0.51	2.66667		0.51	2.66667
0.51	4.44444		0.51	1.77778
0.51	4.44444		0.51	4.44444
0.51	2.66667		0.51	4.44444
0.51	4.44444		0.51	4.44444
0.51	1.77778		0.51	2.66667
0.51	1.77778		0.51	3.55556
0.51	1.77778		0.51	0.888889
0.51	1.77778		0.51	3.55556
0.51	2.66667		0.51	3.55556
0.51	1.77778		0.51	4.44444
0.51	3.55556		0.51	5.33333
0.51	1.77778		0.51	5.33333
0.51	3.55556		0.51	3.55556
0.51	1.77778		0.51	3.55556
0.51	3.55556		0.51	2.66667
0.51	4.44444		0.51	3.55556
0.51	3.55556		0.51	4.44444
0.51	2.66667		0.51	2.66667
0.51	5.33333		0.51	3.55556
0.51	3.55556		0.51	3.55556
0.51	3.55556		0.51	5.33333
0.65	0		0.51	4.44444
0.65	0.888889		0.51	4.44444
0.65	1.77778		0.51	5.33333
0.65	2.66667		0.51	4.44444
0.65	1.77778		0.51	2.66667
0.65	3.55556		0.51	3.55556
0.65	3.55556		0.51	2.66667
0.65	2.66667		0.51	2.66667
0.65	2.66667		0.51	3.55556
0.65	3.55556		0.51	4.44444
0.65	4.44444		0.51	4.44444
0.65	3.55556		0.51	2.66667
0.65	2.66667		0.51	3.55556
0.65	3.55556		0.51	4.44444
0.65	5.33333		0.51	3.55556
0.65	4.44444		0.51	3.55556
0.65	5.33333		0.51	3.55556
0.65	1.77778		0.51	5.33333
0.65	1.77778		0.51	3.55556
0.65	3.55556		0.51	4.44444
0.65	1.77778		0.51	6.22222
0.65	3.55556		0.51	5.33333
0.65	2.66667		0.51	3.55556
0.65	2.66667		0.51	2.66667
0.65	3.55556		0.51	4.44444
0.65	3.55556		0.51	3.55556
0.65	3.55556		0.51	1.77778
0.65	4.44444		0.51	4.44444
0.65	3.55556		0.51	3.55556
0.65	3.55556		0.51	3.55556
0.65	4.44444		0.51	4.44444
0.65	6.22222		0.51	2.66667
0.65	6.22222		0.51	3.55556
0.65	7.11111		0.51	4.44444
0.65	5.33333		0.51	3.55556
0.65	5.33333		0.51	3.55556
0.65	5.33333		0.51	4.44444
0.65	6.22222		0.51	4.44444
0.65	5.33333		0.51	5.33333
0.65	4.44444		0.51	3.55556
0.65	5.33333		0.51	3.55556
0.65	5.33333		0.51	4.44444
0.65	5.33333		0.51	5.33333
0.65	6.22222		0.51	4.44444
0.65	2.66667		0.51	3.55556
0.65	3.55556		0.51	3.55556
0.65	1.77778		0.51	6.22222
0.65	4.44444		0.51	4.44444
0.65	3.55556		0.51	2.66667
0.65	1.77778		0.51	4.44444
0.65	3.55556		0.51	5.33333
0.65	2.66667		0.51	6.22222
0.65	3.55556		0.51	8
0.65	5.33333		0.51	4.44444
0.65	3.55556		0.51	4.44444
0.65	5.33333		0.51	4.44444
0.65	3.55556		0.51	4.44444
0.65	2.66667		0.51	3.55556
0.65	3.55556		0.51	2.66667
0.65	4.44444		0.51	4.44444
0.65	2.66667		0.51	2.66667
0.65	4.44444		0.51	2.66667
0.65	4.44444		0.51	2.66667
0.65	6.22222		0.51	3.55556
0.65	3.55556		0.51	2.66667
0.65	2.66667		0.51	3.55556
0.65	2.66667		0.51	4.44444
0.65	3.55556		0.51	2.66667
0.65	1.77778		0.51	2.66667
0.65	2.66667		0.51	3.55556
0.65	5.33333		0.51	1.77778
0.65	3.55556		0.51	0.888889
0.65	2.66667		0.51	0.888889
0.65	2.66667		0.51	1.77778
0.65	2.66667		0.51	2.66667
0.65	3.55556		0.51	1.77778
0.65	2.66667		0.51	1.77778
0.65	3.55556		0.51	0.888889
0.65	3.55556		0.51	2.66667
0.65	1.77778		0.51	3.55556
0.65	1.77778		0.51	2.66667
0.65	3.55556		0.51	1.77778
0.65	2.66667		0.51	1.77778
0.65	1.77778		0.51	0
0.65	0		0.51	0
0.65	2.66667		0.51	0
0.65	2.66667		0.51	0
0.65	2.66667		0.51	1.77778
0.65	2.66667		0.51	0.888889
0.65	3.55556		0.51	0
0.65	0.888889		0.51	0
0.65	0.888889		0.51	0.888889
0.65	2.66667		0.51	1.77778
0.65	0.888889		0.51	0.888889
0.65	1.77778		0.51	0.888889
0.65	2.66667		0.51	1.77778
0.65	4.44444		0.51	2.66667
0.65	2.66667		0.51	1.77778
0.65	1.77778		0.51	1.77778
0.65	0.888889		0.51	2.66667
0.65	1.77778		0.51	0.888889
0.65	2.66667		0.51	0
0.65	1.77778		0.51	0
0.65	0.888889		0.51	0
0.65	3.55556		0.51	0.888889
0.65	0		0.51	0.888889
0.65	0.888889		0.51	0.888889
0.65	0.888889		0.51	0.888889
0.65	0		0.51	0
0.65	1.77778		0.51	0.888889
0.65	1.77778		0.51	0.888889
0.65	0		0.51	0.888889
0.65	0		0.51	0.888889
0.65	0		0.51	0.888889
0.65	0.888889		0.65	0
0.65	2.66667		0.65	0.888889
0.65	1.77778		0.65	0
0.65	2.66667		0.65	0.888889
0.65	2.66667		0.65	0.888889
0.65	2.66667		0.65	0.888889
0.65	4.44444		0.65	0
0.65	6.22222		0.65	0
0.65	3.55556		0.65	0.888889
0.65	3.55556		0.65	0
0.65	4.44444		0.65	0
0.65	2.66667		0.65	0
0.65	2.66667		0.65	0
0.65	2.66667		0.65	0
0.65	0.888889		0.65	0.888889
0.65	0.888889		0.65	0.888889
0.65	1.77778		0.65	0.888889
0.65	0.888889		0.65	0.888889
0.65	0.888889		0.65	1.77778
0.65	1.77778		0.65	1.77778
0.65	1.77778		0.65	1.77778
0.65	0.888889		0.65	1.77778
0.65	1.77778		0.65	1.77778
0.65	0.888889		0.65	1.77778
0.65	3.55556		0.65	1.77778
0.65	3.55556		0.65	0.888889
0.65	0.888889		0.65	0.888889
0.65	0.888889		0.65	0.888889
0.65	0.888889		0.65	0.888889
0.65	0.888889		0.65	0.888889
0.65	0		0.65	0.888889
0.65	0.888889		0.65	0.888889
0.65	1.77778		0.65	0.888889
0.65	0.888889		0.65	0.888889
0.65	1.77778		0.65	0.888889
0.65	1.77778		0.65	0.888889
0.65	1.77778		0.65	1.77778
0.65	2.66667		0.65	1.77778
0.65	1.77778		0.65	1.77778
0.65	2.66667		0.65	1.77778
0.65	1.77778		0.65	1.77778
0.65	1.77778		0.65	0.888889
0.65	4.44444		0.65	1.77778
0.65	3.55556		0.65	0.888889
0.65	1.77778		0.65	0
0.65	0.888889		0.65	0
0.65	1.77778		0.65	0.888889
0.65	1.77778		0.65	0
0.65	1.77778		0.65	0
0.65	0.888889		0.65	0
0.65	0.888889		0.65	1.77778
0.65	0		0.65	0.888889
0.65	0		0.65	1.77778
0.65	0		0.65	0.888889
0.65	0		0.65	0.888889
0.65	0.888889		0.65	2.66667
0.65	2.66667		0.65	1.77778
0.65	2.66667		0.65	0.888889
0.65	2.66667		0.65	2.66667
0.65	2.66667		0.65	1.77778
0.65	0		0.65	1.77778
0.65	2.66667		0.65	1.77778
0.65	2.66667		0.65	0.888889
0.65	3.55556		0.65	0.888889
0.65	2.66667		0.65	0.888889
0.65	2.66667		0.65	0.888889
0.65	2.66667		0.65	0.888889
0.65	2.66667		0.65	0.888889
0.65	4.44444		0.65	1.77778
0.65	4.44444		0.65	1.77778
0.82	0		0.65	0
0.82	0		0.65	0
0.82	0		0.65	0
0.82	0.888889		0.65	0
0.82	0.888889		0.65	0
0.82	0.888889		0.65	0
0.82	0.888889		0.65	0
0.82	0.888889		0.65	0
0.82	0.888889		0.65	0.888889
0.82	0.888889		0.65	1.77778
0.82	0.888889		0.65	1.77778
0.82	0.888889		0.65	1.77778
0.82	0.888889		0.65	0.888889
0.82	0		0.65	0
0.82	0		0.65	0.888889
0.82	0		0.65	0.888889
0.82	0		0.65	0.888889
0.82	0		0.65	0
0.82	0		0.65	0.888889
0.82	0		0.65	0.888889
0.82	0		0.65	1.77778
0.82	0.888889		0.65	0.888889
0.82	0.888889		0.65	0
0.82	0.888889		0.65	0.888889
0.82	0.888889		0.65	0
0.82	0.888889		0.65	0.888889
0.82	0		0.65	0
0.82	0		0.65	0
0.82	0.888889		0.65	0.888889
0.82	0		0.65	0
0.82	0.888889		0.65	0.888889
0.82	1.77778		0.65	0.888889
0.82	0.888889		0.65	0.888889
0.82	0.888889		0.65	0.888889
0.82	0.888889		0.65	0.888889
0.82	0		0.65	0
0.82	0		0.65	1.77778
0.82	0		0.65	0
0.82	2.66667		0.65	1.77778
0.82	0.888889		0.65	1.77778
0.82	1.77778		0.65	0.888889
0.82	0.888889		0.65	0
0.82	0.888889		0.65	0
0.82	0.888889		0.65	0.888889
0.82	1.77778		0.65	0.888889
0.82	1.77778		0.65	0.888889
0.82	1.77778		0.65	0.888889
0.82	0.888889		0.65	0.888889
0.82	0		0.65	0.888889
0.82	1.77778		0.65	0.888889
0.82	0.888889		0.65	0.888889
0.82	0.888889		0.65	0.888889
0.82	0		0.65	0.888889
0.82	0.888889		0.65	0.888889
0.82	0.888889		0.65	0.888889
0.82	1.77778		0.65	0.888889
0.82	0.888889		0.65	0
0.82	1.77778		0.65	0
0.82	0		0.65	0
0.82	0		0.65	0
0.82	0		0.65	0.888889
0.82	0		0.65	0.888889
0.82	0		0.65	0
0.82	0		0.65	1.77778
0.82	0		0.65	0.888889
0.82	0		0.65	0.888889
0.82	0		0.65	1.77778
0.82	0.888889		0.65	0.888889
0.82	0		0.65	1.77778
0.82	0		0.65	1.77778
0.92	0.888889		0.82	0
0.92	0		0.82	0.888889
0.92	0		0.82	0.888889
0.92	0		0.82	1.77778
0.92	0		0.82	0.888889
0.92	0.888889		0.82	1.77778
0.92	0		0.82	1.77778
0.92	0		0.82	0.888889
0.92	0		0.82	1.77778
0.92	0		0.82	0.888889
0.92	0		0.82	1.77778
0.92	0		0.82	0.888889
0.92	0		0.82	0
0.92	0		0.82	0
0.92	0		0.82	0.888889
0.92	0		0.82	0.888889
0.92	1.77778		0.82	0
0.92	1.77778		0.82	0.888889
0.92	0.888889		0.82	1.77778
0.92	0.888889		0.82	0.888889
0.92	0		0.82	0.888889
0.92	0		0.82	0
0.92	0		0.82	0.888889
0.92	0		0.82	0
0.92	0.888889		0.82	0
0.92	0		0.82	0
0.92	1.77778		0.82	0.888889
0.92	0.888889		0.82	0
0.92	1.77778		0.82	0
0.92	0.888889		0.82	0
0.92	1.77778		0.82	0
0.92	0		0.82	0
0.92	0		0.82	0
0.92	0		0.82	0
0.92	0		0.82	0
0.92	0.888889		0.82	0
0.92	1.77778		0.82	0
0.92	1.77778		0.82	0
0.92	0		0.82	0
0.92	0.888889		0.82	0
0.92	0.888889		0.82	0
0.92	0		0.82	0
0.92	1.77778		0.82	0
0.92	0.888889		0.82	0
0.92	0.888889		0.82	0
0.92	0		0.82	0
0.92	0		0.82	0
0.92	0		0.82	0
0.92	0		0.82	0
0.92	0.888889		0.82	0
0.92	0		0.82	0
0.92	0		0.82	0
0.92	0		0.82	0
0.92	0		0.82	0
0.92	0		0.82	0
0.92	0		0.82	0.888889
0.92	0		0.82	0.888889
0.92	0		0.82	0.888889
0.92	0		0.82	0
0.92	0		0.82	0
0.92	0		0.82	0
0.92	0		0.82	0
0.92	0		0.82	0
0.92	0		0.82	0
0.92	0.888889		0.82	0
0.92	0.888889		0.82	0
0.92	0.888889		0.82	0
0.92	1.77778		0.82	0
0.92	0.888889		0.82	0
0.92	0.888889		0.82	0
			0.82	0
			0.82	0
			0.82	0
			0.82	0
			0.82	0
			0.82	0
			0.82	0
			0.82	0
			0.82	0
			0.82	0
			0.82	0
			0.82	0
			0.82	0
			0.82	0
			0.82	0
			0.82	0
			0.82	0
			0.82	0
			0.82	0
			0.82	0
			0.82	0
			0.82	0
			0.82	0
			0.82	0
			0.82	0
			0.82	0
			0.82	0
			0.82	0
			0.82	0
			0.82	0
			0.82	0
			0.82	0
			0.82	0
			0.82	0
			0.82	0.888889
			0.82	0
			0.82	0.888889
			0.82	0
			0.82	0
			0.82	0.888889
			0.82	0
			0.82	0
			0.82	1.77778
			0.82	1.77778
			0.82	1.77778
			0.82	0
			0.82	0
			0.82	0.888889
			0.82	0.888889
			0.82	0
			0.82	0.888889
			0.82	0.888889
			0.82	0
			0.82	0
			0.82	0
			0.82	0
			0.82	0
			0.82	0
			0.82	0
			0.82	0
			0.82	0
			0.82	0
			0.82	0
			0.82	0
			0.82	0
			0.82	0
			0.82	0
			0.82	0
			0.82	0
			0.82	0
			0.82	0
			0.82	0
			0.82	0
			0.82	0
			0.82	0
			0.82	0
			0.82	0
			0.82	0
			0.82	0
			0.82	0
			0.82	0
			0.82	0
			0.82	0
			0.82	0
			0.82	0.888889
			0.82	0.888889
			0.82	0
			0.82	0.888889
			0.82	0.888889
			0.82	0.888889
			0.82	0.888889
			0.82	0.888889
			0.82	0.888889
			0.82	0
			0.82	0.888889
			0.82	0.888889
			0.82	0
			0.82	0
			0.82	0
			0.82	0
			0.82	0
			0.82	0
			0.82	0
			0.82	0
			0.82	0
			0.82	0
			0.82	0.888889
			0.82	0.888889
			0.82	0.888889
			0.82	0
			0.82	0
			0.82	0
			0.82	0
			0.82	0
			0.82	0.888889
			0.82	0.888889
			0.82	1.77778
			0.82	1.77778
			0.82	0.888889
			0.82	0.888889
			0.82	0
			0.82	0
			0.82	0
			0.82	0
			0.82	0
			0.82	0
			0.82	0
			0.82	0
			0.82	0
			0.82	0
			0.82	0
			0.82	0
			0.82	0
			0.82	0
			0.82	0
			0.82	0
			0.82	0
			0.82	0.888889
			0.82	0
			0.82	1.77778
			0.82	1.77778
			0.82	0
			0.82	1.77778
			0.82	0.888889
			0.82	0
			0.82	0
			0.82	0
			0.82	0
			0.82	0
			0.82	0
			0.82	0.888889
			0.82	0
			0.82	0.888889
			0.82	1.77778
			0.82	1.77778
			0.82	0.888889
			0.82	0.888889
			0.82	0.888889
			0.82	1.77778
			0.82	0.888889
			0.82	0.888889
			0.82	0
			0.82	0
			0.82	0
			0.82	0.888889
			0.82	0.888889
			0.82	0
			0.82	0
			0.82	0.888889
			0.82	0
			0.82	0
			0.82	0
			0.82	0
			0.82	0.888889
			0.82	0
			0.82	0
			0.82	0
			0.82	0
			0.82	0
			0.82	0
			0.82	0
			0.82	0
			0.82	0.888889
			0.82	0
			0.82	0
			0.82	0
			0.82	0.888889
			0.82	0.888889
			0.82	0.888889
			0.82	0.888889
			0.82	0.888889
			0.82	0.888889
			0.92	0
			0.92	0
			0.92	0
			0.92	0
			0.92	0
			0.92	0
			0.92	0
			0.92	0
			0.92	0
			0.92	0
			0.92	0
			0.92	0
			0.92	0
			0.92	0
			0.92	0.888889
			0.92	0.888889
			0.92	0.888889
			0.92	0
			0.92	0
			0.92	0
			0.92	0
			0.92	0
			0.92	0.888889
			0.92	0.888889
			0.92	0
			0.92	0.888889
			0.92	0.888889
			0.92	0.888889
			0.92	0.888889
			0.92	0.888889
			0.92	0.888889
			0.92	0.888889
			0.92	0.888889
			0.92	0.888889
			0.92	0
			0.92	0
			0.92	0
			0.92	0
			0.92	0
			0.92	0
			0.92	0
			0.92	0
			0.92	0
			0.92	0
			0.92	0
			0.92	0
			0.92	0
			0.92	0
			0.92	0
			0.92	0
			0.92	0
			0.92	0
			0.92	0
			0.92	0
			0.92	0
			0.92	0
			0.92	0
			0.92	0
			0.92	0
			0.92	0
			0.92	0
			0.92	0.888889
			0.92	0.888889
			0.92	0.888889
			0.92	0.888889
			0.92	0.888889
			0.92	0.888889
			0.92	0.888889
			0.92	0
			0.92	0.888889
			0.92	0
			0.92	0
			0.92	0
			0.92	0
			0.92	0
			0.92	0
			0.92	0
			0.92	0
			0.92	0
			0.92	0
			0.92	0
			0.92	0
			0.92	0
			0.92	0
			0.92	0
			0.92	0
			0.92	0
			0.92	0
			0.92	0
			0.92	0
			0.92	0
			0.92	0
			0.92	0
			0.92	0.888889
			0.92	0.888889
			0.92	0.888889
			0.92	0
			0.92	0.888889
			0.92	0
			0.92	0
			0.92	0
			0.92	0
			0.92	0
			0.92	0
			0.92	0
			0.92	0
			0.92	0.888889
			0.92	1.77778
			0.92	1.77778
			0.92	1.77778
			0.92	0.888889
			0.92	0.888889
			0.92	0.888889
			0.92	0.888889
			0.92	0.888889
			0.92	0.888889
			0.92	0.888889
			0.92	0
			0.92	0.888889
			0.92	0
			0.92	0.888889
			0.92	1.77778
			0.92	0.888889
			0.92	1.77778
			0.92	0.888889
			0.92	1.77778
[truncated: 154 more rows]

## Sheet: Figure 2e Simulation
Epsilon 0.5			Epsilon 0.1			No attraction
Packing fraction	Rings/100µm2		Packing fraction	Rings/100µm2		Packing fraction	Rings/100µm2
0.05	0		0.05	0		0.05	0
0.05	0		0.05	0		0.05	0
0.05	0		0.05	0		0.05	0
0.05	0		0.05	0		0.05	0
0.05	0		0.05	0		0.05	0
0.05	0		0.05	0		0.05	0
0.05	0		0.05	0		0.05	0
0.05	0		0.05	0		0.05	0
0.05	0		0.05	0		0.05	0
0.05	0		0.05	0		0.05	0
0.05	0		0.05	0		0.05	0
0.05	0		0.05	0		0.05	0
0.05	0		0.05	0		0.05	0
0.05	0		0.05	0		0.05	0
0.05	0		0.05	0		0.05	0
0.05	0		0.05	0		0.05	0
0.05	0		0.05	0		0.05	0
0.05	0		0.05	0		0.05	0
0.05	0		0.05	0		0.05	0
0.05	0		0.05	0		0.05	0
0.05	0.888889		0.05	0		0.05	0
0.05	0		0.05	0		0.05	0
0.05	0		0.05	0		0.05	0
0.05	0		0.05	0		0.05	0
0.05	0		0.05	0		0.05	0
0.05	0		0.05	0		0.05	0
0.05	0		0.05	0		0.05	0
0.05	0		0.05	0		0.05	0
0.05	0		0.05	0		0.05	0
0.05	0.888889		0.05	0		0.05	0
0.05	0		0.05	0		0.05	0
0.05	0		0.05	0		0.05	0
0.05	0		0.05	0		0.05	0
0.05	0		0.05	0		0.05	0
0.05	0.888889		0.05	0		0.05	0
0.05	0		0.05	0		0.05	0
0.05	0		0.05	0		0.05	0
0.05	0		0.05	0		0.05	0
0.05	1.77778		0.05	0		0.05	0
0.05	2.66667		0.05	0		0.05	0
0.05	2.66667		0.05	0		0.05	0
0.05	2.66667		0.05	0		0.05	0
0.05	1.77778		0.05	0		0.05	0
0.05	0.888889		0.05	0		0.05	0
0.05	0		0.05	0		0.05	0
0.05	1.77778		0.05	0		0.05	0
0.05	0.888889		0.05	0		0.05	0
0.05	2.66667		0.05	0		0.05	0
0.05	1.77778		0.05	0		0.05	0
0.05	0.888889		0.05	0		0.05	0
0.05	0.888889		0.05	0		0.05	0
0.05	0		0.05	0		0.05	0
0.05	0		0.05	0		0.05	0
0.05	0		0.05	0		0.05	0
0.05	0		0.05	0		0.05	0
0.05	0		0.05	0		0.05	0
0.05	0		0.05	0		0.05	0
0.05	0		0.05	0		0.05	0
0.05	0		0.05	0		0.05	0
0.05	0		0.05	0		0.05	0
0.05	0		0.05	0		0.05	0
0.05	0		0.05	0		0.05	0
0.05	0		0.05	0		0.05	0
0.05	1.77778		0.05	0		0.05	0
0.05	0.888889		0.05	0		0.05	0
0.05	0.888889		0.05	0		0.05	0
0.05	0		0.05	0		0.05	0
0.05	0.888889		0.05	0		0.05	0
0.05	0.888889		0.05	0		0.05	0
0.05	0.888889		0.05	0		0.05	0
0.13	0.888889		0.13	0		0.13	0
0.13	0.888889		0.13	0		0.13	0
0.13	1.77778		0.13	0		0.13	0
0.13	2.66667		0.13	0		0.13	0
0.13	2.66667		0.13	0		0.13	0
0.13	2.66667		0.13	0		0.13	0
0.13	1.77778		0.13	0		0.13	0
0.13	2.66667		0.13	0		0.13	0
0.13	1.77778		0.13	0		0.13	0
0.13	2.66667		0.13	0		0.13	0
0.13	1.77778		0.13	0		0.13	0
0.13	2.66667		0.13	0		0.13	0
0.13	1.77778		0.13	0		0.13	0
0.13	1.77778		0.13	0		0.13	0
0.13	1.77778		0.13	0		0.13	0
0.13	2.66667		0.13	0		0.13	0
0.13	1.77778		0.13	0		0.13	0
0.13	2.66667		0.13	0		0.13	0
0.13	1.77778		0.13	0		0.13	0
0.13	0.888889		0.13	0		0.13	0
0.13	1.77778		0.13	0		0.13	0
0.13	0		0.13	0		0.13	0
0.13	2.66667		0.13	0		0.13	0
0.13	1.77778		0.13	0		0.13	0
0.13	1.77778		0.13	0.888889		0.13	0
0.13	2.66667		0.13	0.888889		0.13	0
0.13	1.77778		0.13	0.888889		0.13	0
0.13	0.888889		0.13	0.888889		0.13	0
0.13	2.66667		0.13	0.888889		0.13	0
0.13	3.55556		0.13	0.888889		0.13	0
0.13	4.44444		0.13	0.888889		0.13	0
0.13	3.55556		0.13	0		0.13	0
0.13	5.33333		0.13	0		0.13	0
0.13	5.33333		0.13	0		0.13	0
0.13	5.33333		0.13	0		0.13	0
0.13	3.55556		0.13	0		0.13	0.888889
0.13	4.44444		0.13	0		0.13	0.888889
0.13	3.55556		0.13	1.77778		0.13	0
0.13	3.55556		0.13	1.77778		0.13	0
0.13	3.55556		0.13	0.888889		0.13	0.888889
0.13	2.66667		0.13	0.888889		0.13	0.888889
0.13	3.55556		0.13	0.888889		0.13	0.888889
0.13	4.44444		0.13	1.77778		0.13	0.888889
0.13	3.55556		0.13	0.888889		0.13	0.888889
0.13	3.55556		0.13	0.888889		0.13	0
0.13	3.55556		0.13	0		0.13	0
0.13	2.66667		0.13	0		0.13	0.888889
0.13	2.66667		0.13	0.888889		0.13	0.888889
0.13	2.66667		0.13	1.77778		0.13	0.888889
0.13	3.55556		0.13	1.77778		0.13	0.888889
0.13	3.55556		0.13	0		0.13	0
0.13	4.44444		0.13	0		0.13	0
0.13	5.33333		0.13	0.888889		0.13	0
0.13	6.22222		0.13	0.888889		0.13	0
0.13	4.44444		0.13	0.888889		0.13	0
0.13	6.22222		0.13	0.888889		0.13	0
0.13	5.33333		0.13	0.888889		0.13	0
0.13	5.33333		0.13	1.77778		0.13	0
0.13	5.33333		0.13	2.66667		0.13	0
0.13	5.33333		0.13	2.66667		0.13	0
0.13	6.22222		0.13	2.66667		0.13	0
0.13	7.11111		0.13	2.66667		0.13	0
0.13	5.33333		0.13	1.77778		0.13	0
0.13	6.22222		0.13	1.77778		0.13	0
0.13	4.44444		0.13	1.77778		0.13	0
0.13	5.33333		0.13	0.888889		0.13	0
0.13	5.33333		0.13	1.77778		0.13	0
0.13	3.55556		0.13	1.77778		0.13	0
0.13	3.55556		0.13	1.77778		0.13	0
0.13	2.66667		0.13	0.888889		0.13	0
0.25	0		0.13	0		0.25	0.888889
0.25	0		0.13	0		0.25	0.888889
0.25	0		0.13	0		0.25	0.888889
0.25	0		0.13	0		0.25	0.888889
0.25	0		0.13	0		0.25	0
0.25	0.888889		0.13	0		0.25	1.77778
0.25	1.77778		0.13	0		0.25	0
0.25	0.888889		0.13	0		0.25	1.77778
0.25	3.55556		0.13	0		0.25	0.888889
0.25	1.77778		0.13	0		0.25	1.77778
0.25	0		0.13	0		0.25	1.77778
0.25	0.888889		0.13	0		0.25	1.77778
0.25	2.66667		0.13	0		0.25	2.66667
0.25	2.66667		0.13	0		0.25	2.66667
0.25	2.66667		0.13	0		0.25	3.55556
0.25	2.66667		0.13	0		0.25	2.66667
0.25	3.55556		0.13	0		0.25	3.55556
0.25	4.44444		0.13	0		0.25	1.77778
0.25	4.44444		0.13	0		0.25	1.77778
0.25	4.44444		0.13	0		0.25	1.77778
0.25	1.77778		0.13	0		0.25	1.77778
0.25	2.66667		0.13	0		0.25	1.77778
0.25	1.77778		0.13	0		0.25	0.888889
0.25	2.66667		0.13	0		0.25	0.888889
0.25	2.66667		0.13	0		0.25	0.888889
0.25	1.77778		0.13	0		0.25	0.888889
0.25	1.77778		0.13	0		0.25	0
0.25	1.77778		0.13	0		0.25	0.888889
0.25	0.888889		0.13	0		0.25	0.888889
0.25	0.888889		0.13	0		0.25	0.888889
0.25	0.888889		0.13	0		0.25	0.888889
0.25	2.66667		0.13	0		0.25	0
0.25	0.888889		0.13	0		0.25	0
0.25	0.888889		0.13	0		0.25	0.888889
0.25	1.77778		0.13	0		0.25	0.888889
0.25	0		0.13	0		0.25	0.888889
0.25	0		0.13	0		0.25	0.888889
0.25	0.888889		0.13	0.888889		0.25	1.77778
0.25	0.888889		0.13	0.888889		0.25	1.77778
0.25	0.888889		0.13	0		0.25	2.66667
0.25	0		0.13	1.77778		0.25	2.66667
0.25	0		0.13	0		0.25	2.66667
0.25	0.888889		0.13	0.888889		0.25	0.888889
0.25	1.77778		0.13	0		0.25	2.66667
0.25	1.77778		0.13	0		0.25	2.66667
0.25	0.888889		0.13	0		0.25	2.66667
0.25	0.888889		0.13	0		0.25	3.55556
0.25	1.77778		0.13	0		0.25	3.55556
0.25	2.66667		0.13	0.888889		0.25	5.33333
0.25	0.888889		0.13	0.888889		0.25	5.33333
0.25	1.77778		0.13	0.888889		0.25	4.44444
0.25	2.66667		0.13	0.888889		0.25	4.44444
0.25	3.55556		0.13	0.888889		0.25	3.55556
0.25	1.77778		0.13	0.888889		0.25	4.44444
0.25	1.77778		0.13	0.888889		0.25	4.44444
0.25	0		0.13	0.888889		0.25	3.55556
0.25	1.77778		0.13	0.888889		0.25	3.55556
0.25	1.77778		0.13	0.888889		0.25	4.44444
0.25	1.77778		0.13	0		0.25	2.66667
0.25	1.77778		0.13	0.888889		0.25	2.66667
0.25	1.77778		0.13	1.77778		0.25	2.66667
0.25	3.55556		0.13	1.77778		0.25	3.55556
0.25	1.77778		0.13	0.888889		0.25	3.55556
0.25	3.55556		0.13	0.888889		0.25	2.66667
0.25	4.44444		0.13	0		0.25	2.66667
0.25	2.66667		0.13	0.888889		0.25	1.77778
0.25	2.66667		0.13	0.888889		0.25	1.77778
0.25	2.66667		0.13	0.888889		0.25	1.77778
0.25	1.77778		0.13	0.888889		0.25	1.77778
0.25	1.77778		0.13	0.888889		0.25	1.77778
0.41	1.77778		0.13	0		0.41	0
0.41	1.77778		0.13	0		0.41	0.888889
0.41	1.77778		0.13	0		0.41	0.888889
0.41	0.888889		0.13	0		0.41	0
0.41	0.888889		0.13	0		0.41	0.888889
0.41	1.77778		0.13	0		0.41	0.888889
0.41	0.888889		0.13	0		0.41	2.66667
0.41	2.66667		0.13	0		0.41	2.66667
0.41	2.66667		0.13	0		0.41	1.77778
0.41	1.77778		0.13	0		0.41	3.55556
0.41	0.888889		0.13	0		0.41	3.55556
0.41	0		0.13	0		0.41	3.55556
0.41	0		0.13	0		0.41	3.55556
0.41	0		0.13	0		0.41	3.55556
0.41	0.888889		0.13	0		0.41	1.77778
0.41	0		0.13	0		0.41	1.77778
0.41	0.888889		0.13	0		0.41	2.66667
0.41	0		0.13	0		0.41	2.66667
0.41	0		0.13	0		0.41	3.55556
0.41	0.888889		0.13	0		0.41	1.77778
0.41	0.888889		0.13	0.888889		0.41	2.66667
0.41	1.77778		0.13	0.888889		0.41	2.66667
0.41	1.77778		0.13	0		0.41	2.66667
0.41	1.77778		0.13	0		0.41	1.77778
0.41	1.77778		0.13	0.888889		0.41	1.77778
0.41	1.77778		0.13	0		0.41	0.888889
0.41	0		0.13	0.888889		0.41	0.888889
0.41	1.77778		0.13	0		0.41	1.77778
0.41	0.888889		0.13	0.888889		0.41	0
0.41	1.77778		0.13	0		0.41	0.888889
0.41	2.66667		0.13	0.888889		0.41	0.888889
0.41	0.888889		0.13	0		0.41	1.77778
0.41	2.66667		0.13	0		0.41	1.77778
0.41	2.66667		0.13	0		0.41	0.888889
0.41	2.66667		0.13	0		0.41	1.77778
0.41	0.888889		0.13	0		0.41	1.77778
0.41	0.888889		0.13	0.888889		0.41	1.77778
0.41	0.888889		0.13	0		0.41	3.55556
0.41	0		0.13	0		0.41	1.77778
0.41	0		0.13	0		0.41	2.66667
0.41	0.888889		0.13	0		0.41	0.888889
0.41	0		0.13	0.888889		0.41	1.77778
0.41	0		0.13	0.888889		0.41	2.66667
0.41	0		0.13	0.888889		0.41	2.66667
0.41	0		0.13	0.888889		0.41	2.66667
0.41	0		0.13	0.888889		0.41	2.66667
0.41	0.888889		0.13	0.888889		0.41	1.77778
0.41	1.77778		0.13	0		0.41	1.77778
0.41	4.44444		0.13	0		0.41	1.77778
0.41	5.33333		0.13	0		0.41	1.77778
0.41	3.55556		0.13	0		0.41	1.77778
0.41	2.66667		0.13	0		0.41	1.77778
0.41	4.44444		0.13	0		0.41	1.77778
0.41	4.44444		0.13	0		0.41	1.77778
0.41	7.11111		0.13	0		0.41	1.77778
0.41	4.44444		0.13	0		0.41	1.77778
0.41	3.55556		0.13	0		0.41	3.55556
0.41	5.33333		0.13	0		0.41	2.66667
0.41	5.33333		0.13	0		0.41	2.66667
0.41	7.11111		0.13	0		0.41	1.77778
0.41	6.22222		0.13	0.888889		0.41	1.77778
0.41	7.11111		0.13	0.888889		0.41	2.66667
0.41	6.22222		0.13	0.888889		0.41	1.77778
0.41	4.44444		0.13	0.888889		0.41	0.888889
0.41	4.44444		0.13	0.888889		0.41	0
0.41	6.22222		0.13	0.888889		0.41	0
0.41	6.22222		0.13	0.888889		0.41	0
0.41	4.44444		0.13	0.888889		0.41	0
0.41	5.33333		0.13	0.888889		0.41	0.888889
0.41	4.44444		0.13	0.888889		0.41	0.888889
0.51	0.888889		0.13	0		0.51	1.77778
0.51	1.77778		0.13	0		0.51	1.77778
0.51	0.888889		0.13	0		0.51	3.55556
0.51	1.77778		0.13	0		0.51	3.55556
0.51	2.66667		0.13	0		0.51	4.44444
0.51	2.66667		0.13	0		0.51	4.44444
0.51	1.77778		0.13	0		0.51	3.55556
0.51	1.77778		0.13	0		0.51	1.77778
0.51	1.77778		0.13	0		0.51	2.66667
0.51	2.66667		0.13	0		0.51	2.66667
0.51	1.77778		0.13	0		0.51	0.888889
0.51	1.77778		0.13	0		0.51	0.888889
0.51	1.77778		0.13	0		0.51	0.888889
0.51	1.77778		0.13	0		0.51	0.888889
0.51	1.77778		0.13	0		0.51	0
0.51	0.888889		0.13	0		0.51	0.888889
0.51	0.888889		0.13	0		0.51	0.888889
0.51	1.77778		0.13	0		0.51	0.888889
0.51	0.888889		0.13	0		0.51	0
0.51	1.77778		0.13	0		0.51	0
0.51	1.77778		0.13	0		0.51	0
0.51	1.77778		0.13	0		0.51	0
0.51	1.77778		0.13	0		0.51	0
0.51	2.66667		0.13	0		0.51	0
0.51	3.55556		0.13	0		0.51	0
0.51	3.55556		0.13	0		0.51	0
0.51	3.55556		0.13	0		0.51	0
0.51	1.77778		0.13	0		0.51	0.888889
0.51	1.77778		0.13	0		0.51	0
0.51	1.77778		0.13	0		0.51	0
0.51	2.66667		0.13	0		0.51	0.888889
0.51	4.44444		0.13	0		0.51	0.888889
0.51	3.55556		0.13	0		0.51	0.888889
0.51	4.44444		0.13	0		0.51	0.888889
0.51	1.77778		0.13	0		0.51	0.888889
0.51	3.55556		0.13	0		0.51	0.888889
0.51	3.55556		0.13	0		0.51	1.77778
0.51	2.66667		0.13	0		0.51	1.77778
0.51	3.55556		0.13	0		0.51	1.77778
0.51	2.66667		0.13	0		0.51	1.77778
0.51	1.77778		0.13	0		0.51	0.888889
0.51	2.66667		0.13	0		0.51	1.77778
0.51	2.66667		0.13	0		0.51	0.888889
0.51	1.77778		0.13	0		0.51	1.77778
0.51	2.66667		0.13	0		0.51	0.888889
0.51	1.77778		0.13	0		0.51	0.888889
0.51	2.66667		0.13	0		0.51	2.66667
0.51	2.66667		0.13	0		0.51	2.66667
0.51	2.66667		0.13	0		0.51	2.66667
0.51	0.888889		0.13	0		0.51	2.66667
0.51	0.888889		0.13	0		0.51	2.66667
0.51	0.888889		0.13	0		0.51	1.77778
0.51	0.888889		0.13	0		0.51	1.77778
0.51	0		0.13	0		0.51	1.77778
0.51	1.77778		0.13	0		0.51	0
0.51	0.888889		0.13	0		0.51	0.888889
0.51	0.888889		0.13	0		0.51	0.888889
0.51	2.66667		0.13	0		0.51	0.888889
0.51	1.77778		0.13	0		0.51	0.888889
0.51	2.66667		0.13	0		0.51	0.888889
0.51	0.888889		0.13	0		0.51	1.77778
0.51	1.77778		0.13	0		0.51	0
0.51	0.888889		0.13	0		0.51	0
0.51	0.888889		0.13	0		0.51	0.888889
0.51	1.77778		0.13	0		0.51	0.888889
0.51	1.77778		0.13	0		0.51	0.888889
0.51	2.66667		0.13	0		0.51	0.888889
0.51	4.44444		0.13	0		0.51	0.888889
0.51	3.55556		0.13	0		0.51	0.888889
0.51	4.44444		0.13	0		0.51	0.888889
0.65	0		0.13	0		0.65	0
0.65	0.888889		0.13	0		0.65	0
0.65	0		0.13	0		0.65	0
0.65	0.888889		0.13	0		0.65	0
0.65	0.888889		0.13	0		0.65	0
0.65	0.888889		0.13	0		0.65	0
0.65	0		0.13	0		0.65	0
0.65	0		0.13	0		0.65	0
0.65	0.888889		0.13	0		0.65	0.888889
0.65	0		0.13	0		0.65	1.77778
0.65	0		0.13	0		0.65	1.77778
0.65	0		0.13	0		0.65	1.77778
0.65	0		0.13	0		0.65	0.888889
0.65	0		0.13	0		0.65	0
0.65	0.888889		0.13	0		0.65	0.888889
0.65	0.888889		0.13	0		0.65	0.888889
0.65	0.888889		0.13	0		0.65	0.888889
0.65	0.888889		0.13	0		0.65	0
0.65	1.77778		0.13	0		0.65	0.888889
0.65	1.77778		0.13	0		0.65	0.888889
0.65	1.77778		0.13	0		0.65	1.77778
0.65	1.77778		0.13	0		0.65	0.888889
0.65	1.77778		0.13	0		0.65	0
0.65	1.77778		0.13	0		0.65	0.888889
0.65	1.77778		0.13	0		0.65	0
0.65	0.888889		0.13	0		0.65	0.888889
0.65	0.888889		0.13	0		0.65	0
0.65	0.888889		0.13	0		0.65	0
0.65	0.888889		0.13	0		0.65	0.888889
0.65	0.888889		0.13	0		0.65	0
0.65	0.888889		0.13	0		0.65	0.888889
0.65	0.888889		0.13	0		0.65	0.888889
0.65	0.888889		0.13	0		0.65	0.888889
0.65	0.888889		0.13	0		0.65	0.888889
0.65	0.888889		0.13	0		0.65	0.888889
0.65	0.888889		0.13	0		0.65	0
0.65	1.77778		0.13	0		0.65	1.77778
0.65	1.77778		0.13	0		0.65	0
0.65	1.77778		0.13	0		0.65	1.77778
0.65	1.77778		0.13	0		0.65	1.77778
0.65	1.77778		0.13	0		0.65	0.888889
0.65	0.888889		0.13	0		0.65	0
0.65	1.77778		0.13	0		0.65	0
0.65	0.888889		0.13	0		0.65	0.888889
0.65	0		0.13	0		0.65	0.888889
0.65	0		0.13	0		0.65	0.888889
0.65	0.888889		0.13	0		0.65	0.888889
0.65	0		0.13	0		0.65	0.888889
0.65	0		0.13	0		0.65	0.888889
0.65	0		0.13	0		0.65	0.888889
0.65	1.77778		0.13	0		0.65	0.888889
0.65	0.888889		0.13	0		0.65	0.888889
0.65	1.77778		0.13	0		0.65	0.888889
0.65	0.888889		0.13	0		0.65	0.888889
0.65	0.888889		0.13	0		0.65	0.888889
0.65	2.66667		0.13	0		0.65	0.888889
0.65	1.77778		0.13	0		0.65	0
0.65	0.888889		0.13	0.888889		0.65	0
0.65	2.66667		0.13	0.888889		0.65	0
0.65	1.77778		0.13	0		0.65	0
0.65	1.77778		0.13	0		0.65	0.888889
0.65	1.77778		0.13	0		0.65	0.888889
0.65	0.888889		0.13	0		0.65	0
0.65	0.888889		0.13	1.77778		0.65	1.77778
0.65	0.888889		0.13	1.77778		0.65	0.888889
0.65	0.888889		0.13	0.888889		0.65	0.888889
0.65	0.888889		0.13	0.888889		0.65	1.77778
0.65	0.888889		0.13	0.888889		0.65	0.888889
0.65	1.77778		0.13	0		0.65	1.77778
0.65	1.77778		0.13	0		0.65	1.77778
0.82	0		0.25	0.888889		0.82	0
0.82	0		0.25	1.77778		0.82	0
0.82	0		0.25	2.66667		0.82	0
0.82	0		0.25	3.55556		0.82	0.888889
0.82	0		0.25	2.66667		0.82	0.888889
0.82	0		0.25	2.66667		0.82	0.888889
0.82	0		0.25	2.66667		0.82	0
0.82	0		0.25	1.77778		0.82	0
0.82	0		0.25	0		0.82	0
0.82	0		0.25	0		0.82	0
0.82	0		0.25	0		0.82	0
0.82	0		0.25	0		0.82	0
0.82	0		0.25	0		0.82	0
0.82	0		0.25	0		0.82	0
0.82	0		0.25	0		0.82	0
0.82	0.888889		0.25	0		0.82	0
0.82	0		0.25	1.77778		0.82	0
0.82	1.77778		0.25	1.77778		0.82	0
0.82	1.77778		0.25	3.55556		0.82	0
0.82	0		0.25	2.66667		0.82	0
0.82	1.77778		0.25	2.66667		0.82	0
0.82	0.888889		0.25	2.66667		0.82	0
0.82	0		0.25	1.77778		0.82	0
0.82	0		0.25	0.888889		0.82	0
0.82	0		0.25	1.77778		0.82	0
0.82	0		0.25	2.66667		0.82	0
0.82	0		0.25	2.66667		0.82	0
0.82	0		0.25	2.66667		0.82	0
0.82	0.888889		0.25	4.44444		0.82	0
0.82	0		0.25	4.44444		0.82	0
0.82	0.888889		0.25	4.44444		0.82	0
0.82	1.77778		0.25	5.33333		0.82	0
0.82	1.77778		0.25	3.55556		0.82	0
0.82	0.888889		0.25	3.55556		0.82	0
0.82	0.888889		0.25	2.66667		0.82	0
0.82	0.888889		0.25	2.66667		0.82	0
0.82	1.77778		0.25	3.55556		0.82	0
0.82	0.888889		0.25	3.55556		0.82	0
0.82	0.888889		0.25	3.55556		0.82	0
0.82	0		0.25	2.66667		0.82	0
0.82	0		0.25	2.66667		0.82	0
0.82	0		0.25	1.77778		0.82	0
0.82	0.888889		0.25	3.55556		0.82	0
0.82	0.888889		0.25	2.66667		0.82	0
0.82	0		0.25	2.66667		0.82	0
0.82	0		0.25	1.77778		0.82	0
0.82	0.888889		0.25	2.66667		0.82	0
0.82	0		0.25	1.77778		0.82	0
0.82	0		0.25	2.66667		0.82	0
0.82	0		0.25	4.44444		0.82	0
0.82	0		0.25	2.66667		0.82	0
0.82	0.888889		0.25	4.44444		0.82	0
0.82	0		0.25	3.55556		0.82	0.888889
0.82	0		0.25	1.77778		0.82	0
0.82	0		0.25	2.66667		0.82	0.888889
0.82	0		0.25	2.66667		0.82	0
0.82	0		0.25	1.77778		0.82	0
0.82	0		0.25	1.77778		0.82	0.888889
0.82	0		0.25	2.66667		0.82	0
0.82	0		0.25	1.77778		0.82	0
0.82	0.888889		0.25	2.66667		0.82	1.77778
0.82	0		0.25	1.77778		0.82	1.77778
0.82	0		0.25	1.77778		0.82	1.77778
0.82	0		0.25	1.77778		0.82	0
0.82	0.888889		0.25	2.66667		0.82	0
0.82	0.888889		0.25	2.66667		0.82	0.888889
0.82	0.888889		0.25	2.66667		0.82	0.888889
0.82	0.888889		0.25	1.77778		0.82	0
0.82	0.888889		0.25	1.77778		0.82	0.888889
0.82	0.888889		0.25	1.77778		0.82	0.888889
0.92	0		0.25	0.888889		0.92	0
0.92	0		0.25	0.888889		0.92	0
0.92	0		0.25	1.77778		0.92	0
0.92	0		0.25	2.66667		0.92	0
0.92	0		0.25	2.66667		0.92	0
0.92	0.888889		0.25	3.55556		0.92	0
0.92	0.888889		0.25	0.888889		0.92	0
0.92	0.888889		0.25	0.888889		0.92	0
0.92	0		0.25	1.77778		0.92	0
0.92	0		0.25	1.77778		0.92	0
0.92	0		0.25	0.888889		0.92	0
0.92	0		0.25	0.888889		0.92	0
0.92	0		0.25	1.77778		0.92	0
0.92	0		0.25	2.66667		0.92	0
0.92	0		0.25	2.66667		0.92	0
0.92	0		0.25	1.77778		0.92	0
0.92	0.888889		0.25	0.888889		0.92	0
0.92	0.888889		0.25	0.888889		0.92	0
0.92	0.888889		0.25	1.77778		0.92	0
0.92	0.888889		0.25	1.77778		0.92	0
0.92	0.888889		0.25	1.77778		0.92	0
0.92	0		0.25	1.77778		0.92	0
0.92	0		0.25	3.55556		0.92	0
0.92	0		0.25	2.66667		0.92	0.888889
0.92	0		0.25	1.77778		0.92	0.888889
0.92	0		0.25	1.77778		0.92	0.888889
0.92	0		0.25	2.66667		0.92	0
0.92	0		0.25	2.66667		0.92	0.888889
0.92	0		0.25	2.66667		0.92	0
0.92	0		0.25	0.888889		0.92	0
0.92	0		0.25	1.77778		0.92	0
0.92	0		0.25	2.66667		0.92	0
0.92	0		0.25	1.77778		0.92	0
0.92	0		0.25	0.888889		0.92	0
0.92	0		0.25	3.55556		0.92	0
0.92	0		0.25	3.55556		0.92	0
0.92	0		0.25	2.66667		0.92	0.888889
0.92	0		0.25	1.77778		0.92	1.77778
0.92	0		0.25	2.66667		0.92	1.77778
0.92	0		0.25	1.77778		0.92	1.77778
0.92	0		0.25	0.888889		0.92	0.888889
0.92	0.888889		0.25	1.77778		0.92	0.888889
0.92	0.888889		0.25	3.55556		0.92	0.888889
0.92	0.888889		0.25	1.77778		0.92	0.888889
0.92	0		0.25	3.55556		0.92	0.888889
0.92	0		0.25	3.55556		0.92	0.888889
0.92	0		0.25	1.77778		0.92	0.888889
0.92	0		0.25	2.66667		0.92	0
0.92	0		0.25	3.55556		0.92	0.888889
0.92	0		0.25	2.66667		0.92	0
0.92	0		0.25	1.77778		0.92	0.888889
0.92	0		0.25	3.55556		0.92	1.77778
0.92	0		0.25	3.55556		0.92	0.888889
0.92	0		0.25	2.66667		0.92	1.77778
0.92	0		0.25	3.55556		0.92	0.888889
0.92	0		0.25	2.66667		0.92	1.77778
0.92	0		0.25	3.55556		0.92	1.77778
0.92	0.888889		0.25	4.44444		0.92	0.888889
0.92	0.888889		0.25	1.77778		0.92	0
0.92	0.888889		0.25	4.44444		0.92	0
0.92	1.77778		0.25	4.44444		0.92	0
0.92	1.77778		0.25	3.55556		0.92	0
0.92	0.888889		0.25	4.44444		0.92	0
0.92	0.888889		0.25	4.44444		0.92	0
0.92	0		0.25	5.33333		0.92	0
0.92	0		0.25	5.33333		0.92	0
0.92	0		0.25	4.44444		0.92	0
0.92	0		0.25	5.33333		0.92	0
0.92	0		0.25	2.66667		0.92	0
0.92	0		0.25	2.66667		0.92	0
			0.25	1.77778
			0.25	1.77778
			0.25	2.66667
			0.25	0.888889
			0.25	0.888889
			0.25	0.888889
			0.25	0.888889
			0.25	0.888889
			0.25	1.77778
			0.25	0.888889
			0.25	0.888889
			0.25	0.888889
			0.25	0.888889
			0.25	1.77778
			0.25	0.888889
			0.25	0.888889
			0.25	1.77778
			0.25	1.77778
			0.25	1.77778
			0.25	1.77778
			0.25	1.77778
			0.25	1.77778
			0.25	1.77778
			0.25	1.77778
			0.25	1.77778
			0.25	1.77778
			0.25	2.66667
			0.25	1.77778
			0.25	2.66667
			0.25	2.66667
			0.25	4.44444
			0.25	2.66667
			0.25	3.55556
			0.25	2.66667
			0.25	2.66667
			0.25	2.66667
			0.25	3.55556
			0.25	1.77778
			0.25	4.44444
			0.25	1.77778
			0.25	2.66667
			0.25	3.55556
			0.25	4.44444
			0.25	1.77778
			0.25	3.55556
			0.25	3.55556
			0.25	4.44444
			0.25	5.33333
			0.25	6.22222
			0.25	6.22222
			0.25	6.22222
			0.25	5.33333
			0.25	5.33333
			0.25	4.44444
			0.25	5.33333
			0.25	3.55556
			0.25	5.33333
			0.25	4.44444
			0.25	3.55556
			0.25	4.44444
			0.25	3.55556
			0.25	3.55556
			0.25	2.66667
			0.25	2.66667
			0.25	2.66667
			0.25	2.66667
			0.25	3.55556
			0.25	2.66667
			0.25	2.66667
			0.25	2.66667
			0.25	1.77778
			0.25	0.888889
			0.25	1.77778
			0.25	1.77778
			0.25	1.77778
			0.25	2.66667
			0.25	3.55556
			0.25	2.66667
			0.25	3.55556
			0.25	2.66667
			0.25	2.66667
			0.25	3.55556
			0.25	3.55556
			0.25	3.55556
			0.25	2.66667
			0.25	3.55556
			0.25	2.66667
			0.25	4.44444
			0.25	4.44444
			0.25	2.66667
			0.25	3.55556
			0.25	5.33333
			0.25	3.55556
			0.25	3.55556
			0.25	5.33333
			0.25	4.44444
			0.25	3.55556
			0.25	3.55556
			0.25	3.55556
			0.25	1.77778
			0.25	1.77778
			0.25	1.77778
			0.25	1.77778
			0.25	1.77778
			0.25	2.66667
			0.25	2.66667
			0.25	3.55556
			0.25	3.55556
			0.25	3.55556
			0.25	3.55556
			0.25	3.55556
			0.25	4.44444
			0.25	3.55556
			0.25	2.66667
			0.25	3.55556
			0.25	4.44444
			0.25	4.44444
			0.25	6.22222
			0.25	5.33333
			0.25	5.33333
			0.25	5.33333
			0.25	5.33333
			0.25	6.22222
			0.25	4.44444
			0.25	5.33333
			0.25	4.44444
			0.25	6.22222
			0.25	4.44444
			0.25	4.44444
			0.25	3.55556
			0.25	4.44444
			0.25	4.44444
			0.25	4.44444
			0.25	5.33333
			0.25	5.33333
			0.25	5.33333
			0.25	4.44444
			0.25	5.33333
			0.25	5.33333
			0.25	5.33333
			0.25	0
			0.25	0.888889
			0.25	0.888889
			0.25	1.77778
			0.25	1.77778
			0.25	1.77778
			0.25	2.66667
			0.25	3.55556
			0.25	3.55556
			0.25	2.66667
			0.25	2.66667
			0.25	2.66667
			0.25	3.55556
			0.25	2.66667
			0.25	3.55556
			0.25	3.55556
			0.25	4.44444
			0.25	3.55556
			0.25	4.44444
			0.25	4.44444
			0.25	4.44444
			0.25	5.33333
			0.25	3.55556
			0.25	3.55556
			0.25	4.44444
			0.25	3.55556
			0.25	4.44444
			0.25	3.55556
			0.25	2.66667
			0.25	2.66667
			0.25	3.55556
			0.25	2.66667
			0.25	1.77778
			0.25	0.888889
			0.25	1.77778
			0.25	0.888889
			0.25	1.77778
			0.25	0.888889
			0.25	0
			0.25	0
			0.25	0.888889
			0.25	0.888889
			0.25	1.77778
			0.25	1.77778
			0.25	1.77778
			0.25	1.77778
			0.25	1.77778
			0.25	2.66667
			0.25	2.66667
			0.25	2.66667
			0.25	1.77778
			0.25	2.66667
			0.25	3.55556
			0.25	2.66667
			0.25	3.55556
			0.25	2.66667
			0.25	3.55556
			0.25	4.44444
			0.25	3.55556
			0.25	3.55556
			0.25	3.55556
			0.25	3.55556
			0.25	5.33333
			0.25	5.33333
			0.25	4.44444
			0.25	3.55556
			0.25	4.44444
			0.25	5.33333
			0.25	5.33333
			0.25	5.33333
			0.41	3.55556
			0.41	4.44444
			0.41	4.44444
			0.41	3.55556
			0.41	3.55556
			0.41	3.55556
			0.41	3.55556
			0.41	5.33333
			0.41	4.44444
			0.41	5.33333
			0.41	6.22222
			0.41	7.11111
			0.41	5.33333
			0.41	5.33333
			0.41	6.22222
			0.41	6.22222
			0.41	6.22222
			0.41	7.11111
			0.41	4.44444
			0.41	4.44444
			0.41	5.33333
			0.41	6.22222
			0.41	4.44444
			0.41	5.33333
			0.41	4.44444
			0.41	3.55556
			0.41	4.44444
			0.41	3.55556
			0.41	4.44444
			0.41	5.33333
			0.41	4.44444
			0.41	6.22222
			0.41	5.33333
			0.41	5.33333
			0.41	3.55556
			0.41	2.66667
			0.41	2.66667
			0.41	3.55556
			0.41	5.33333
			0.41	3.55556
			0.41	6.22222
			0.41	6.22222
			0.41	5.33333
			0.41	7.11111
			0.41	6.22222
			0.41	4.44444
			0.41	5.33333
			0.41	4.44444
			0.41	5.33333
			0.41	4.44444
			0.41	5.33333
			0.41	6.22222
			0.41	5.33333
			0.41	6.22222
			0.41	6.22222
			0.41	7.11111
			0.41	7.11111
			0.41	6.22222
			0.41	5.33333
			0.41	6.22222
			0.41	4.44444
			0.41	4.44444
			0.41	4.44444
			0.41	4.44444
			0.41	4.44444
			0.41	5.33333
			0.41	5.33333
			0.41	3.55556
			0.41	4.44444
			0.41	3.55556
			0.41	7.11111
			0.41	6.22222
			0.41	6.22222
			0.41	7.11111
			0.41	5.33333
			0.41	6.22222
			0.41	7.11111
			0.41	6.22222
			0.41	7.11111
			0.41	7.11111
			0.41	6.22222
			0.41	4.44444
			0.41	4.44444
			0.41	3.55556
			0.41	3.55556
			0.41	3.55556
			0.41	4.44444
			0.41	5.33333
			0.41	5.33333
			0.41	4.44444
			0.41	7.11111
			0.41	6.22222
			0.41	6.22222
			0.41	7.11111
			0.41	6.22222
			0.41	6.22222
			0.41	6.22222
			0.41	7.11111
			0.41	6.22222
			0.41	6.22222
			0.41	5.33333
			0.41	4.44444
			0.41	3.55556
			0.41	2.66667
			0.41	4.44444
			0.41	2.66667
			0.41	1.77778
			0.41	2.66667
			0.41	3.55556
			0.41	2.66667
			0.41	2.66667
			0.41	2.66667
			0.41	3.55556
			0.41	3.55556
			0.41	4.44444
			0.41	3.55556
			0.41	4.44444
			0.41	3.55556
			0.41	2.66667
			0.41	2.66667
			0.41	3.55556
			0.41	4.44444
			0.41	3.55556
			0.41	4.44444
			0.41	3.55556
			0.41	3.55556
			0.41	4.44444
			0.41	5.33333
			0.41	3.55556
			0.41	5.33333
			0.41	4.44444
			0.41	4.44444
			0.41	4.44444
			0.41	5.33333
			0.41	4.44444
			0.41	4.44444
			0.41	4.44444
			0.41	4.44444
			0.41	5.33333
			0.41	4.44444
			0.41	2.66667
			0.41	5.33333
			0.41	3.55556
			0.41	4.44444
			0.41	5.33333
			0.41	5.33333
			0.41	5.33333
			0.41	4.44444
			0.41	3.55556
			0.41	3.55556
			0.41	3.55556
			0.41	5.33333
			0.41	5.33333
			0.41	4.44444
			0.41	4.44444
			0.41	4.44444
			0.41	2.66667
			0.41	0.888889
			0.41	1.77778
			0.41	0.888889
			0.41	2.66667
			0.41	1.77778
			0.41	4.44444
			0.41	3.55556
			0.41	5.33333
			0.41	4.44444
			0.41	2.66667
			0.41	2.66667
			0.41	1.77778
			0.41	5.33333
			0.41	3.55556
			0.41	4.44444
			0.41	4.44444
			0.41	5.33333
			0.41	4.44444
			0.41	6.22222
			0.41	5.33333
			0.41	6.22222
			0.41	5.33333
			0.41	7.11111
			0.41	5.33333
			0.41	6.22222
			0.41	6.22222
			0.41	6.22222
			0.41	6.22222
			0.41	7.11111
			0.41	5.33333
			0.41	5.33333
			0.41	4.44444
			0.41	5.33333
			0.41	2.66667
			0.41	5.33333
			0.41	4.44444
			0.41	3.55556
			0.41	3.55556
			0.41	5.33333
			0.41	5.33333
			0.41	5.33333
			0.41	5.33333
			0.41	6.22222
			0.41	6.22222
			0.41	5.33333
			0.41	6.22222
			0.41	4.44444
			0.41	5.33333
			0.41	6.22222
			0.41	6.22222
			0.41	3.55556
			0.41	4.44444
			0.41	4.44444
			0.41	0
			0.41	0
			0.41	0
			0.41	1.77778
			0.41	1.77778
			0.41	1.77778
			0.41	0.888889
			0.41	0.888889
			0.41	0.888889
			0.41	0.888889
			0.41	0
			0.41	0.888889
			0.41	0.888889
			0.41	0.888889
			0.41	0.888889
			0.41	0
			0.41	1.77778
			0.41	0.888889
			0.41	1.77778
			0.41	0.888889
			0.41	1.77778
			0.41	0.888889
			0.41	0.888889
			0.41	0.888889
			0.41	0.888889
			0.41	1.77778
			0.41	1.77778
			0.41	1.77778
			0.41	1.77778
			0.41	1.77778
			0.41	1.77778
			0.41	3.55556
			0.41	3.55556
			0.41	2.66667
			0.41	3.55556
			0.41	3.55556
			0.41	3.55556
			0.41	4.44444
			0.41	4.44444
			0.41	4.44444
			0.41	5.33333
			0.41	6.22222
			0.41	4.44444
			0.41	6.22222
			0.41	6.22222
			0.41	5.33333
			0.41	5.33333
			0.41	3.55556
			0.41	4.44444
			0.41	3.55556
			0.41	3.55556
			0.41	4.44444
			0.41	5.33333
			0.41	5.33333
			0.41	7.11111
			0.41	4.44444
			0.41	3.55556
			0.41	4.44444
			0.41	6.22222
			0.41	6.22222
			0.41	6.22222
			0.41	6.22222
			0.41	4.44444
			0.41	3.55556
			0.41	6.22222
			0.41	5.33333
			0.41	4.44444
			0.41	5.33333
			0.41	4.44444
			0.41	4.44444
			0.41	1.77778
			0.41	1.77778
			0.41	4.44444
			0.41	4.44444
			0.41	1.77778
			0.41	1.77778
			0.41	3.55556
			0.41	4.44444
			0.41	2.66667
			0.41	2.66667
			0.41	2.66667
			0.41	0.888889
			0.41	2.66667
			0.41	2.66667
			0.41	3.55556
			0.41	3.55556
			0.41	5.33333
			0.41	4.44444
			0.41	5.33333
			0.41	6.22222
			0.41	5.33333
			0.41	3.55556
			0.41	4.44444
			0.41	5.33333
			0.41	5.33333
			0.41	5.33333
			0.41	5.33333
			0.41	4.44444
			0.41	3.55556
			0.41	3.55556
			0.41	3.55556
			0.41	2.66667
			0.41	3.55556
			0.41	7.11111
			0.41	6.22222
			0.41	6.22222
			0.41	4.44444
			0.41	4.44444
			0.41	5.33333
			0.41	6.22222
			0.41	5.33333
			0.41	2.66667
			0.41	5.33333
			0.41	2.66667
			0.41	4.44444
			0.41	6.22222
			0.41	3.55556
			0.41	3.55556
			0.41	3.55556
			0.41	4.44444
			0.41	1.77778
			0.41	2.66667
			0.41	1.77778
			0.41	2.66667
			0.41	1.77778
			0.41	1.77778
			0.41	2.66667
			0.41	2.66667
			0.41	4.44444
			0.41	3.55556
			0.41	4.44444
			0.41	3.55556
			0.41	3.55556
			0.41	3.55556
			0.41	4.44444
			0.41	3.55556
			0.41	5.33333
			0.41	4.44444
			0.41	4.44444
			0.41	4.44444
			0.51	0.888889
			0.51	0.888889
			0.51	0.888889
			0.51	1.77778
			0.51	1.77778
			0.51	1.77778
			0.51	4.44444
			0.51	1.77778
			0.51	3.55556
			0.51	4.44444
			0.51	2.66667
			0.51	5.33333
			0.51	4.44444
			0.51	4.44444
			0.51	5.33333
			0.51	5.33333
			0.51	6.22222
			0.51	4.44444
			0.51	3.55556
			0.51	5.33333
			0.51	2.66667
			0.51	4.44444
			0.51	4.44444
			0.51	4.44444
			0.51	1.77778
			0.51	1.77778
			0.51	1.77778
			0.51	1.77778
			0.51	0.888889
			0.51	0.888889
			0.51	1.77778
			0.51	1.77778
			0.51	1.77778
			0.51	0.888889
			0.51	1.77778
			0.51	1.77778
			0.51	1.77778
			0.51	0
			0.51	0.888889
			0.51	0
			0.51	0.888889
			0.51	0
			0.51	0
			0.51	0.888889
			0.51	2.66667
			0.51	2.66667
			0.51	1.77778
			0.51	3.55556
			0.51	2.66667
			0.51	3.55556
			0.51	4.44444
			0.51	3.55556
			0.51	2.66667
			0.51	0.888889
			0.51	1.77778
			0.51	2.66667
			0.51	1.77778
			0.51	2.66667
			0.51	1.77778
			0.51	1.77778
			0.51	1.77778
			0.51	0.888889
			0.51	1.77778
			0.51	1.77778
			0.51	1.77778
			0.51	2.66667
			0.51	2.66667
			0.51	2.66667
			0.51	1.77778
			0.51	1.77778
			0.51	5.33333
			0.51	5.33333
			0.51	4.44444
			0.51	6.22222
			0.51	5.33333
			0.51	4.44444
			0.51	5.33333
			0.51	5.33333
			0.51	3.55556
			0.51	2.66667
			0.51	6.22222
			0.51	6.22222
			0.51	4.44444
			0.51	6.22222
			0.51	6.22222
			0.51	7.11111
			0.51	7.11111
			0.51	5.33333
			0.51	2.66667
			0.51	2.66667
			0.51	2.66667
			0.51	3.55556
			0.51	2.66667
			0.51	3.55556
			0.51	2.66667
			0.51	4.44444
			0.51	3.55556
			0.51	3.55556
			0.51	3.55556
			0.51	4.44444
			0.51	5.33333
			0.51	3.55556
			0.51	4.44444
			0.51	6.22222
			0.51	5.33333
			0.51	5.33333
			0.51	6.22222
			0.51	5.33333
			0.51	6.22222
			0.51	5.33333
			0.51	5.33333
			0.51	5.33333
			0.51	3.55556
			0.51	2.66667
			0.51	4.44444
			0.51	4.44444
			0.51	3.55556
			0.51	4.44444
			0.51	4.44444
			0.51	3.55556
			0.51	3.55556
			0.51	1.77778
			0.51	3.55556
			0.51	2.66667
			0.51	2.66667
			0.51	6.22222
			0.51	5.33333
			0.51	3.55556
			0.51	3.55556
			0.51	3.55556
			0.51	4.44444
			0.51	4.44444
			0.51	3.55556
			0.51	3.55556
			0.51	4.44444
			0.51	4.44444
			0.51	3.55556
			0.51	3.55556
			0.51	4.44444
			0.51	3.55556
			0.51	0.888889
			0.51	1.77778
			0.51	1.77778
			0.51	2.66667
			0.51	1.77778
			0.51	1.77778
			0.51	2.66667
			0.51	2.66667
			0.51	2.66667
			0.51	1.77778
			0.51	2.66667
			0.51	1.77778
			0.51	1.77778
			0.51	2.66667
			0.51	2.66667
			0.51	3.55556
			0.51	3.55556
			0.51	3.55556
			0.51	4.44444
			0.51	5.33333
			0.51	2.66667
			0.51	2.66667
			0.51	1.77778
			0.51	3.55556
			0.51	1.77778
			0.51	2.66667
			0.51	1.77778
			0.51	2.66667
			0.51	2.66667
			0.51	2.66667
			0.51	1.77778
			0.51	0.888889
			0.51	2.66667
			0.51	2.66667
			0.51	3.55556
			0.51	3.55556
			0.51	4.44444
			0.51	3.55556
			0.51	3.55556
			0.51	2.66667
			0.51	4.44444
			0.51	2.66667
			0.51	4.44444
			0.51	4.44444
			0.51	3.55556
			0.51	4.44444
			0.51	5.33333
			0.51	2.66667
			0.51	5.33333
			0.51	4.44444
			0.51	2.66667
			0.51	4.44444
			0.51	3.55556
			0.51	2.66667
			0.51	4.44444
			0.51	4.44444
			0.51	2.66667
			0.51	4.44444
			0.51	4.44444
			0.51	2.66667
			0.51	2.66667
			0.51	2.66667
			0.51	2.66667
			0.51	2.66667
			0.51	2.66667
			0.51	0.888889
			0.51	2.66667
			0.51	2.66667
			0.51	3.55556
			0.51	1.77778
			0.51	2.66667
			0.51	4.44444
			0.51	3.55556
			0.51	2.66667
			0.51	2.66667
			0.51	1.77778
			0.51	4.44444
			0.51	4.44444
			0.51	4.44444
			0.51	2.66667
			0.51	3.55556
			0.51	0.888889
			0.51	3.55556
			0.51	3.55556
			0.51	4.44444
			0.51	5.33333
			0.51	5.33333
			0.51	3.55556
			0.51	3.55556
			0.51	2.66667
			0.51	3.55556
			0.51	4.44444
			0.51	2.66667
			0.51	3.55556
			0.51	3.55556
			0.51	5.33333
			0.51	4.44444
			0.51	4.44444
			0.51	5.33333
			0.51	4.44444
			0.51	2.66667
			0.51	3.55556
			0.51	2.66667
			0.51	2.66667
			0.51	3.55556
			0.51	4.44444
			0.51	4.44444
			0.51	2.66667
			0.51	3.55556
			0.51	4.44444
			0.51	3.55556
			0.51	3.55556
			0.51	3.55556
			0.51	5.33333
			0.51	3.55556
			0.51	4.44444
			0.51	6.22222
			0.51	5.33333
			0.51	3.55556
			0.51	2.66667
			0.51	4.44444
			0.51	3.55556
			0.51	1.77778
			0.51	4.44444
			0.51	3.55556
			0.51	3.55556
			0.51	4.44444
			0.51	2.66667
			0.51	3.55556
			0.51	4.44444
			0.51	3.55556
			0.51	3.55556
			0.51	4.44444
			0.51	4.44444
			0.51	5.33333
			0.51	3.55556
			0.51	3.55556
			0.51	4.44444
			0.51	5.33333
			0.51	4.44444
			0.51	3.55556
			0.51	3.55556
			0.51	6.22222
			0.51	4.44444
			0.51	2.66667
			0.51	4.44444
			0.51	5.33333
			0.51	6.22222
			0.51	8
			0.51	4.44444
			0.51	4.44444
			0.51	4.44444
			0.51	4.44444
			0.51	3.55556
			0.51	2.66667
			0.51	4.44444
			0.51	2.66667
			0.51	2.66667
			0.51	2.66667
			0.51	3.55556
			0.51	2.66667
			0.51	3.55556
			0.51	4.44444
			0.51	2.66667
			0.51	2.66667
			0.51	3.55556
			0.51	1.77778
			0.51	0.888889
			0.51	0.888889
			0.51	1.77778
			0.51	2.66667
			0.51	1.77778
			0.51	1.77778
			0.51	0.888889
			0.51	2.66667
			0.51	3.55556
			0.51	2.66667
			0.51	1.77778
			0.51	1.77778
			0.51	0
			0.51	0
			0.51	0
			0.51	0
			0.51	1.77778
			0.51	0.888889
			0.51	0
			0.51	0
			0.51	0.888889
			0.51	1.77778
			0.51	0.888889
			0.51	0.888889
			0.51	1.77778
			0.51	2.66667
			0.51	1.77778
			0.51	1.77778
			0.51	2.66667
			0.51	0.888889
			0.51	0
			0.51	0
			0.51	0
			0.51	0.888889
			0.51	0.888889
			0.51	0.888889
			0.51	0.888889
			0.51	0
			0.51	0.888889
			0.51	0.888889
			0.51	0.888889
			0.51	0.888889
			0.51	0.888889
			0.65	0
			0.65	0.888889
			0.65	0
			0.65	0.888889
			0.65	0.888889
			0.65	0.888889
			0.65	0
			0.65	0
			0.65	0.888889
			0.65	0
			0.65	0
			0.65	0
			0.65	0
			0.65	0
			0.65	0.888889
			0.65	0.888889
			0.65	0.888889
			0.65	0.888889
			0.65	1.77778
			0.65	1.77778
			0.65	1.77778
			0.65	1.77778
			0.65	1.77778
			0.65	1.77778
			0.65	1.77778
			0.65	0.888889
			0.65	0.888889
			0.65	0.888889
			0.65	0.888889
			0.65	0.888889
			0.65	0.888889
			0.65	0.888889
			0.65	0.888889
			0.65	0.888889
			0.65	0.888889
			0.65	0.888889
			0.65	1.77778
			0.65	1.77778
			0.65	1.77778
			0.65	1.77778
			0.65	1.77778
			0.65	0.888889
			0.65	1.77778
			0.65	0.888889
			0.65	0
			0.65	0
			0.65	0.888889
			0.65	0
			0.65	0
			0.65	0
			0.65	1.77778
			0.65	0.888889
			0.65	1.77778
			0.65	0.888889
			0.65	0.888889
			0.65	2.66667
			0.65	1.77778
			0.65	0.888889
			0.65	2.66667
			0.65	1.77778
			0.65	1.77778
			0.65	1.77778
			0.65	0.888889
			0.65	0.888889
			0.65	0.888889
			0.65	0.888889
			0.65	0.888889
			0.65	0.888889
			0.65	1.77778
			0.65	1.77778
			0.82	0
			0.82	0
			0.82	0
			0.82	0
			0.82	0
			0.82	0
			0.82	0
			0.82	0
			0.82	0
			0.82	0
			0.82	0
			0.82	0
			0.82	0
			0.82	0
			0.82	0
			0.82	0.888889
			0.82	0
			0.82	1.77778
			0.82	1.77778
			0.82	0
			0.82	1.77778
			0.82	0.888889
			0.82	0
			0.82	0
			0.82	0
			0.82	0
			0.82	0
			0.82	0
			0.82	0.888889
			0.82	0
			0.82	0.888889
			0.82	1.77778
			0.82	1.77778
			0.82	0.888889
			0.82	0.888889
			0.82	0.888889
			0.82	1.77778
			0.82	0.888889
			0.82	0.888889
			0.82	0
			0.82	0
			0.82	0
			0.82	0.888889
			0.82	0.888889
			0.82	0
			0.82	0
			0.82	0.888889
			0.82	0
			0.82	0
			0.82	0
			0.82	0
			0.82	0.888889
			0.82	0
			0.82	0
			0.82	0
			0.82	0
			0.82	0
			0.82	0
			0.82	0
			0.82	0
			0.82	0.888889
			0.82	0
			0.82	0
			0.82	0
			0.82	0.888889
			0.82	0.888889
			0.82	0.888889
			0.82	0.888889
			0.82	0.888889
			0.82	0.888889
			0.92	0
			0.92	0
			0.92	0
			0.92	0
			0.92	0
			0.92	0.888889
			0.92	0.888889
			0.92	0.888889
			0.92	0
			0.92	0
			0.92	0
			0.92	0
			0.92	0
			0.92	0
			0.92	0
			0.92	0
			0.92	0.888889
			0.92	0.888889
			0.92	0.888889
			0.92	0.888889
			0.92	0.888889
			0.92	0
			0.92	0
			0.92	0
			0.92	0
			0.92	0
			0.92	0
			0.92	0
			0.92	0
			0.92	0
			0.92	0
			0.92	0
			0.92	0
			0.92	0
			0.92	0
			0.92	0
			0.92	0
			0.92	0
			0.92	0
			0.92	0
			0.92	0
			0.92	0.888889
			0.92	0.888889
			0.92	0.888889
			0.92	0
			0.92	0
			0.92	0
			0.92	0
			0.92	0
			0.92	0
			0.92	0
			0.92	0
			0.92	0
			0.92	0
			0.92	0
			0.92	0
			0.92	0
			0.92	0.888889
			0.92	0.888889
			0.92	0.888889
			0.92	1.77778
			0.92	1.77778
			0.92	0.888889
			0.92	0.888889
			0.92	0
			0.92	0
			0.92	0
			0.92	0
			0.92	0
			0.92	0

## Sheet: Figure 2f Simulation
Flexure number 5			Flexure number 40			Flexure number 200
Packing fraction	Diameter of rings [nm]		Packing fraction	Diameter of rings [nm]		Packing fraction	Diameter of rings [nm]
0.13	688.737		0.13	847.883		0.25	1176.65
0.13	630.732		0.13	714.618		0.41	1157.95
0.13	590.466		0.13	1022.18		0.41	1311.99
0.13	685.222		0.13	836.837		0.41	1137.52
0.13	765.723		0.13	403.417		0.41	1207.7
0.13	612.505		0.13	829.365		0.41	870.322
0.13	626.604		0.13	846.915		0.41	1092.53
0.13	577.087		0.13	931.56		0.41	709.937
0.13	638.528		0.13	539.533		0.41	1260.36
0.13	613.277		0.13	795.989		0.41	1205.81
0.13	625.604		0.13	902.603		0.41	917.13
0.13	648.835		0.13	722.197		0.41	810.009
0.13	601.633		0.13	555.452		0.41	1093.02
0.13	667.267		0.13	519.767		0.41	1077.67
0.13	535.412		0.13	631.297		0.51	1212.89
0.13	594.682		0.13	909.148		0.51	1049.56
0.13	668.232		0.13	589.54		0.51	1094.21
0.13	740.825		0.13	571.338		0.51	877.276
0.13	612.921		0.13	563.998		0.51	811.677
0.13	606.842		0.25	1057.12		0.51	1078.45
0.13	594.731		0.25	929.902		0.51	1207.94
0.13	704.624		0.25	1240.14		0.51	1191.28
0.13	739.464		0.25	1144.24		0.51	908.991
0.13	603.718		0.25	916.622		0.51	1345.4
0.13	678.78		0.25	1144.47		0.51	1439.48
0.13	658.228		0.25	846.086		0.51	1270.88
0.13	641.085		0.25	763.405		0.51	819.539
0.13	618.348		0.25	878.227		0.51	1075.41
0.13	646.128		0.25	518.711		0.51	727.556
0.13	643.06		0.25	796.017		0.51	1228.18
0.13	624.191		0.25	877.618		0.51	1219.02
0.13	600.924		0.25	500.897		0.51	1037.93
0.13	601.29		0.25	1573.56		0.51	1465.04
0.13	758.818		0.25	990.305		0.51	1157.27
0.13	751.604		0.25	913.428		0.51	1011.96
0.13	635.433		0.25	1072.54		0.51	1033.93
0.13	628.143		0.25	1312.22		0.65	1097.41
0.13	741.633		0.25	768.639		0.65	1077.36
0.13	611.763		0.25	700.019		0.65	1228.4
0.13	769.582		0.25	1100.4		0.65	1467.43
0.13	633.571		0.25	1168.22		0.65	1051.37
0.13	683.474		0.25	849.569		0.65	1274.17
0.13	745.459		0.25	1493.92		0.65	844.392
0.13	811.028		0.25	1501.7		0.65	981.812
0.13	653.401		0.25	978.837		0.65	1237.2
0.13	607.01		0.25	820.641		0.65	1176.45
0.13	553.574		0.25	668.161		0.65	1251.65
0.13	583.407		0.25	617.249		0.65	1020.51
0.13	666.671		0.25	1038.75		0.65	1409.92
0.13	623.814		0.25	1170.27		0.65	1214.61
0.13	676.216		0.25	1064.27		0.65	1059.12
0.13	627.671		0.25	812.469		0.65	999.866
0.13	647.895		0.25	954.274		0.65	578.712
0.13	590		0.25	1004.27		0.65	1420.25
0.13	641.939		0.25	559.807		0.65	944.324
0.13	602.915		0.25	906.855		0.65	1271.56
0.13	614.414		0.25	1289.42		0.65	1063.29
0.13	590.88		0.25	1182.41		0.65	1275.95
0.13	664.256		0.25	732.744		0.65	1367.46
0.13	662.345		0.25	1135.61		0.65	936.191
0.13	697.535		0.25	842.818		0.65	963.911
0.13	630.099		0.25	794.283		0.65	1393.43
0.13	741.013		0.25	945.216		0.65	1181.78
0.13	541.347		0.25	1287.68		0.82	1669.31
0.13	534.697		0.25	888.322		0.82	1437.53
0.13	685.334		0.25	1316.55		0.82	1311.3
0.13	701.905		0.25	847.385		0.82	1480.92
0.13	696.206		0.25	1176.03		0.82	1095.57
0.13	688.004		0.25	637.404		0.82	1306.36
0.13	512.764		0.25	700.576		0.82	789.174
0.13	667.05		0.25	960.156		0.82	1391.59
0.13	605.881		0.25	726.436		0.82	1010.3
0.13	648.473		0.25	767.752		0.82	1387.88
0.13	693.968		0.25	833.616		0.82	1550.16
0.13	653.067		0.25	639.115		0.82	1275.28
0.13	626.966		0.25	660.203		0.82	978.469
0.13	602.486		0.25	467.362		0.82	1314.41
0.13	597.806		0.25	595.556		0.82	1560.59
0.13	681.068		0.25	1314.99		0.82	1285.83
0.13	685.286		0.25	693.042		0.82	1033.88
0.13	604.177		0.25	464.433		0.82	1228.54
0.13	633.527		0.25	988.611		0.82	1021.91
0.13	566.802		0.25	628.632		0.82	1207.48
0.13	648.051		0.25	1023.42		0.82	934.872
0.13	581.449		0.25	834.13		0.82	1397.81
0.13	621.681		0.25	859.398		0.82	1246.42
0.13	737.26		0.25	817.884		0.82	1287.05
0.13	758.049		0.25	835.084		0.82	1614.7
0.13	589.565		0.25	1036.83		0.82	1221.73
0.13	642.761		0.25	830.96		0.82	1155.31
0.13	688.271		0.25	1372.41		0.82	1218.89
0.13	691.993		0.25	935.738		0.82	1449.92
0.13	667.783		0.25	1109.05		0.82	1130.92
0.13	693.392		0.25	901.096		0.82	1231.26
0.13	675.889		0.25	1384.73		0.82	1241.34
0.13	622.109		0.25	896.335		0.82	1388.22
0.13	612.001		0.25	766.747		0.82	1672.16
0.13	645.783		0.25	929.047		0.82	1173.27
0.13	661.849		0.25	787.518		0.82	1297.03
0.13	631.337		0.25	727.926		0.82	1249.43
0.13	751.14		0.25	1049.19		0.82	1294.24
0.13	692.401		0.25	780.811		0.82	1427.94
0.13	677.393		0.25	614.523		0.82	1072.38
0.13	520.779		0.25	751.071		0.82	1165.22
0.13	512.693		0.25	865.954		0.82	1393.42
0.13	663.36		0.25	790.499		0.82	1474.69
0.13	766.238		0.25	585.005		0.82	1119.51
0.13	674.185		0.25	1159.04		0.82	1245.9
0.13	482.57		0.25	991.844		0.82	1258.79
0.25	834.142		0.25	1154.51		0.82	1423.07
0.25	683.392		0.25	1013.62		0.82	1191.99
0.25	771.24		0.25	820.608		0.82	1681.14
0.25	804.624		0.25	1190.83		0.82	1149.02
0.25	778.017		0.25	1162.88		0.92	1336.64
0.25	786.793		0.25	940.625		0.92	1514.03
0.25	766.764		0.25	968.639		0.92	1505.23
0.25	891.997		0.25	884.554		0.92	1520.78
0.25	827.788		0.25	1217.68		0.92	1265.5
0.25	890.349		0.25	878.54		0.92	1359.8
0.25	742.784		0.25	968.687		0.92	1464.81
0.25	732.358		0.25	927.893		0.92	1456.28
0.25	812.02		0.25	1066.39		0.92	1165.38
0.25	813.919		0.25	656.598		0.92	1373.45
0.25	708.532		0.25	856.498		0.92	1233.85
0.25	845.588		0.25	698.309		0.92	1554.85
0.25	783.637		0.25	949.232		0.92	1345.84
0.25	723.397		0.25	856.028		0.92	1294.85
0.25	1055.83		0.25	567.259		0.92	1155.9
0.25	664.651		0.25	821.237		0.92	1222.23
0.25	732.024		0.25	670.838		0.92	1392.35
0.25	772.28		0.25	827.796		0.92	1499.43
0.25	728.595		0.25	999.893		0.92	1372.39
0.25	834.197		0.25	1150.39		0.92	1546.6
0.25	923.284		0.25	1046.06		0.92	1069.09
0.25	668.593		0.25	663.625		0.92	1462.12
0.25	704.501		0.25	846.309		0.92	1602.1
0.25	780.003		0.25	930.883		0.92	1206.69
0.25	643.763		0.25	469.336		0.92	1073.24
0.25	739.811		0.25	769.686		0.92	1134.61
0.25	621.839		0.25	725.87		0.92	897.191
0.25	776.094		0.25	934.803		0.92	1395.8
0.25	603.988		0.25	916.831		0.92	1242.7
0.25	575.032		0.25	818.305		0.92	1291.66
0.25	715.29		0.25	974.27		0.92	1039.25
0.25	835.2		0.25	1019.73		0.92	1231.44
0.25	589.469		0.25	927.212		0.92	1897.81
0.25	685.871		0.25	821.106		0.92	944.615
0.25	951.61		0.25	717.576		0.92	1170.6
0.25	733.905		0.25	1236.04		0.92	1465.7
0.25	828.809		0.25	511.605		0.92	1054.19
0.25	835.796		0.25	449.819		0.92	1499.98
0.25	771.728		0.25	1181.13		0.92	1578.81
0.25	733.033		0.25	1738.97		0.92	1389.03
0.25	789.804		0.25	810.999		0.92	1454.38
0.25	794.157		0.25	806.073		0.92	1469.5
0.25	786.825		0.25	1236.34		0.92	1578.71
0.25	639.042		0.25	926.666		0.92	1214.38
0.25	699.221		0.25	934.519		0.92	1027.3
0.25	870.159		0.25	802.637		0.92	1194.88
0.25	1006.29		0.25	971.384		0.92	1535.17
0.25	746.547		0.25	899.768		0.92	1371.04
0.25	628.575		0.25	840.088
0.25	1111.76		0.25	966.858
0.25	765.796		0.25	819.757
0.25	651.855		0.25	804.376
0.25	785.781		0.25	788.952
0.25	680.014		0.25	865.194
0.25	648.159		0.25	1051.83
0.25	732.632		0.25	963.458
0.25	653.924		0.25	1149.88
0.25	696.115		0.25	676.631
0.25	633.946		0.25	916.76
0.25	865.578		0.25	1063.76
0.25	1132.26		0.41	1567.97
0.25	992.733		0.41	1066.41
0.25	637.732		0.41	1055.68
0.25	554.582		0.41	1613.86
0.25	1069.11		0.41	1610.98
0.25	735.516		0.41	1198.8
0.25	730.852		0.41	746.816
0.25	635.904		0.41	1798.73
0.25	696.333		0.41	1726.4
0.25	819.256		0.41	722.747
0.25	945.955		0.41	1228.8
0.25	702.358		0.41	736.925
0.25	639.763		0.41	1456.51
0.25	769.17		0.41	989.188
0.25	855.672		0.41	1016.58
0.25	949.92		0.41	872.554
0.25	626.152		0.41	1162.98
0.25	728.039		0.41	1830.44
0.25	843.413		0.41	1133.11
0.25	863.143		0.41	1255.39
0.25	669.526		0.41	1258.9
0.25	598.474		0.41	1425.15
0.25	603.453		0.41	1048.5
0.25	659.563		0.41	1561.47
0.25	690.533		0.41	1861.66
0.25	953.462		0.41	1167.82
0.25	928.12		0.41	1114.73
0.25	653.446		0.41	1651.14
0.25	730.438		0.41	1364.65
0.25	747.106		0.41	1412.5
0.25	764.362		0.41	1380.8
0.25	866.863		0.41	1247.08
0.25	810.653		0.41	1642.55
0.25	706.531		0.41	1372.2
0.25	671.573		0.41	639.124
0.25	717.568		0.41	685.384
0.25	603.788		0.41	1560.79
0.25	817.053		0.41	1676.45
0.25	755.795		0.41	1669.79
0.25	694.544		0.41	1195.51
0.25	730.391		0.41	1075.29
0.25	636.746		0.41	1430.26
0.25	882.905		0.41	920.912
0.25	603.806		0.41	1013.76
0.25	730.982		0.41	787.862
0.25	758.735		0.41	700.205
0.25	560.553		0.41	880.589
0.25	619.81		0.41	1344.85
0.41	912.834		0.41	718.051
0.41	928.093		0.41	566.195
0.41	1007.09		0.41	1151.44
0.41	894.3		0.41	1259.8
0.41	964.581		0.41	1449.72
0.41	916.285		0.41	1392.59
0.41	962.292		0.41	1102.41
0.41	999.874		0.41	1350.75
0.41	976.867		0.41	1079.83
0.41	926.199		0.41	1201.95
0.41	870.857		0.41	849.812
0.41	775.857		0.41	722.027
0.41	828.287		0.41	961.218
0.41	967.332		0.41	996.391
0.41	884.613		0.41	955.901
0.41	895.618		0.41	812.652
0.41	957.875		0.41	935.236
0.41	751.189		0.41	1068.5
0.41	892.086		0.41	919.089
0.41	809.288		0.41	826.847
0.41	840.511		0.41	1492.91
0.41	1089.37		0.41	948.29
0.41	822.304		0.41	939.32
0.41	890.351		0.41	1170.31
0.41	977.072		0.41	1130.98
0.41	983.026		0.41	933.591
0.41	760.414		0.41	1089.44
0.41	1002.1		0.41	576.299
0.41	773.178		0.41	1039.55
0.41	866.235		0.41	687.131
0.41	636.006		0.41	1378.99
0.41	873.248		0.41	992.091
0.41	737.723		0.41	1257.71
0.41	882.49		0.41	1533.5
0.41	657.982		0.41	952.257
0.41	618.812		0.41	1649.11
0.41	729.584		0.41	1059.18
0.41	750.052		0.41	760.85
0.41	788.286		0.41	654.215
0.41	881.793		0.41	1437.56
0.41	940.15		0.41	1240.37
0.41	795.115		0.41	1290.24
0.41	682.433		0.41	1125.09
0.41	902.115		0.41	847.404
0.41	784.752		0.41	1189.4
0.41	930.478		0.41	1188.95
0.41	900.234		0.41	1290.62
0.41	834.27		0.41	1407.81
0.41	977.927		0.41	1410.14
0.41	1066.75		0.41	1340.27
0.41	685.173		0.41	840.807
0.41	1088.01		0.41	770.022
0.41	1017.98		0.41	716.703
0.41	806.193		0.41	813.932
0.41	875.329		0.41	812.852
0.41	742.478		0.41	1213.1
0.41	1034.1		0.41	1106.76
0.41	1032.84		0.41	1634.37
0.41	993.019		0.41	1157.36
0.41	857.983		0.41	1225.17
0.41	1124.87		0.41	1008.38
0.41	756.374		0.41	636.879
0.41	680.591		0.41	688.796
0.41	919.555		0.41	1402.94
0.41	836.452		0.41	505.696
0.41	841.222		0.41	1457.38
0.41	1044.84		0.41	1250.92
0.41	574.978		0.41	1011
0.41	891.591		0.41	1297.74
0.41	488.329		0.41	1104.17
0.41	707.535		0.41	1717.88
0.41	855.919		0.41	1887.46
0.41	633.255		0.41	1536.65
0.41	1130.51		0.41	1335.38
0.41	1141.63		0.41	964.126
0.41	1097.36		0.41	1040.79
0.41	1163.6		0.41	948.391
0.41	674.813		0.41	1294.29
0.41	914.028		0.41	1007.18
0.41	718.306		0.41	1136.87
0.41	837.873		0.41	1277.52
0.41	760.459		0.41	1315.12
0.41	924.365		0.41	1207.39
0.41	1068.26		0.41	1524.87
0.41	957.061		0.41	917.796
0.41	898.324		0.41	806.626
0.41	836.184		0.41	713.158
0.41	810.124		0.41	768.549
0.41	944.004		0.41	735.651
0.41	945.154		0.41	1030.97
0.41	861.864		0.41	1488.25
0.41	942.087		0.41	1349.8
0.41	896.271		0.41	1465.21
0.41	946.803		0.41	1562.84
0.41	987.391		0.41	914.442
0.41	800.896		0.41	824.104
0.41	841.356		0.41	594.191
0.41	681.745		0.41	1408.21
0.41	836.496		0.41	1924.75
0.41	941.439		0.41	1373.64
0.41	758.294		0.41	760.649
0.41	683.029		0.41	1321.23
0.41	1112.9		0.41	992.768
0.41	722.052		0.41	1339.22
0.41	916.493		0.41	1285.32
0.41	1007.96		0.41	1560.66
0.41	762.924		0.41	969.222
0.41	892.821		0.41	1358.43
0.41	603.042		0.41	1426.76
0.41	669.92		0.41	1304.46
0.41	824.756		0.41	1447.5
0.41	743.774		0.41	1476.73
0.41	844.526		0.41	843.625
0.41	1206.72		0.41	1474.7
0.41	618.025		0.41	1104.56
0.41	1073.5		0.41	1240.64
0.41	719.466		0.41	1384.03
0.41	607.683		0.41	1065.45
0.41	885.302		0.41	1101.63
0.41	908.172		0.41	1378.75
0.41	907.519		0.41	1452.58
0.41	717.896		0.41	1080.7
0.41	748.422		0.41	1593.01
0.41	810.113		0.41	1039.64
0.41	1095.59		0.41	796.901
0.41	765.623		0.41	969.259
0.41	1080.95		0.41	1005.67
0.41	1049.4		0.41	674.804
0.41	904.228		0.41	949.74
0.41	932.579		0.41	548.491
0.41	916.853		0.41	1491.14
0.41	865.576		0.41	1477.21
0.41	956.469		0.41	1101.01
0.41	1021.19		0.41	1255.64
0.41	986.875		0.41	1111.62
0.41	965.346		0.41	1058.85
0.41	910.243		0.41	958.213
0.41	864.595		0.41	1006.52
0.41	1098.46		0.41	857.996
0.41	948.672		0.41	1060.31
0.41	722.604		0.41	1579.46
0.41	910.299		0.41	960.176
0.41	989.556		0.41	1260.27
0.41	735.672		0.41	772.712
0.41	823.101		0.41	936.98
0.41	877.331		0.41	1596.34
0.41	734.021		0.41	987.62
0.41	750.897		0.41	998.418
0.41	707.696		0.41	858.409
0.41	670.124		0.41	824.606
0.41	614.904		0.41	770.873
0.41	1004.58		0.41	1301.18
0.41	1127.69		0.41	1313.76
0.41	913.767		0.41	847.273
0.41	745.457		0.41	1337.03
0.41	1174.45		0.41	1560.48
0.41	912.251		0.41	1220.53
0.41	625.079		0.41	1051.83
0.41	887.511		0.41	1473.48
0.41	783.439		0.41	1182.61
0.41	977.781		0.41	746.822
0.41	851.559		0.41	1055.18
0.41	890.648		0.41	1660.22
0.41	646.325		0.41	1141.83
0.41	883.806		0.41	1167.26
0.41	801.256		0.41	906.303
0.41	947.443		0.41	1092.61
0.41	1025.48		0.41	1155.23
0.41	1065.23		0.41	1306
0.41	681.984		0.41	988.103
0.41	794.41		0.41	1156.59
0.41	803.04		0.41	1224.78
0.41	742.639		0.41	1428.53
0.41	952.362		0.41	697.421
0.41	903.146		0.41	1766.7
0.41	933.202		0.41	896.556
0.41	674.669		0.41	1106.57
0.41	1063.75		0.41	800.673
0.41	902.035		0.41	756.315
0.41	698.006		0.41	1470.88
0.41	897.514		0.41	925.105
0.41	968.624		0.41	866.366
0.41	976.954		0.41	1603.61
0.41	884.473		0.41	1114.61
0.41	676.618		0.41	760.179
0.41	1050.64		0.41	1610.17
0.41	1164.12		0.41	531.84
0.41	764.287		0.41	913.475
0.41	980.802		0.41	956.305
0.41	898.763		0.41	1286.64
0.41	835.627		0.41	1904.46
0.41	774.071		0.41	877.665
0.41	675.583		0.41	939.465
0.41	754.381		0.41	1153.26
0.41	682.628		0.41	1073.98
0.41	673.126		0.41	1260.91
0.41	763.719		0.41	858.033
0.41	1037.65		0.41	1486.25
0.41	640.7		0.41	1155.81
0.41	892.362		0.41	845.59
0.41	840.71		0.41	776.034
0.41	1078.46		0.41	882.314
0.41	629.147		0.41	1094.42
0.41	843.953		0.41	1730.27
0.41	1171.59		0.41	1208.81
0.41	911.002		0.41	2124.66
0.51	1012.26		0.41	916.525
0.51	794.384		0.41	951.215
0.51	1004.61		0.41	1060.47
0.51	1089.56		0.41	921.05
0.51	906.894		0.41	961.912
0.51	1129.54		0.51	1163.4
0.51	879.885		0.51	1460.71
0.51	987.28		0.51	1754.31
0.51	800.057		0.51	1139.74
0.51	770.697		0.51	1208.66
0.51	1081.99		0.51	1595.66
0.51	1046.23		0.51	1470.67
0.51	1029.29		0.51	1123.66
0.51	984.452		0.51	1301.67
0.51	930.465		0.51	1405.34
0.51	1098.97		0.51	1437.95
0.51	1082.05		0.51	1019.02
0.51	1194.33		0.51	807.582
0.51	1028.73		0.51	1330.32
0.51	1176.6		0.51	1017.69
0.51	958.356		0.51	1374.08
0.51	796.613		0.51	1022.8
0.51	898.758		0.51	1426.2
0.51	941.057		0.51	1165.7
0.51	985.666		0.51	1268.34
0.51	824.474		0.51	927.756
0.51	918.201		0.51	1328
0.51	1053.18		0.51	1612.86
0.51	734.614		0.51	1218.45
0.51	1143.21		0.51	1771.28
0.51	832.73		0.51	1105.55
0.51	1122.86		0.51	1146.92
0.51	594.981		0.51	1751.48
0.51	856.706		0.51	1057.24
0.51	803.868		0.51	1152.37
0.51	831.442		0.51	1009.51
0.51	1043.41		0.51	1449.59
0.51	977.262		0.51	1010.08
0.51	905.751		0.51	756.587
0.51	750.702		0.51	797.404
0.51	794.152		0.51	1301.79
0.51	594.04		0.51	1555.03
0.51	1046.67		0.51	1020.14
0.51	802.519		0.51	1415.52
0.51	980.528		0.51	1329.52
0.51	1026.23		0.51	946.045
0.51	864.221		0.51	993.907
0.51	1001.07		0.51	1404.44
0.51	908.489		0.51	1117.96
0.51	918.704		0.51	1463.02
0.51	1072.76		0.51	1149.7
0.51	1063.9		0.51	1999.31
0.51	946.064		0.51	2132.28
0.51	844.867		0.51	1346.56
0.51	1100.91		0.51	1496.88
0.51	941.892		0.51	1273.41
0.51	1113.39		0.51	1459.4
0.51	876.822		0.51	1101.78
0.51	675.281		0.51	1128.08
0.51	905.654		0.51	1067.07
0.51	713.769		0.51	1432
0.51	938.908		0.51	1415.04
0.51	989.151		0.51	1533.98
0.51	982.553		0.51	1577.16
0.51	767.776		0.51	796.851
0.51	893.05		0.51	803.24
0.51	805.823		0.51	2268.1
0.51	893.642		0.51	1000.44
0.51	1025.56		0.51	897.421
0.51	1034.92		0.51	774.565
0.51	1016.42		0.51	879.063
0.51	916.961		0.51	542.697
0.51	769.316		0.51	1861.26
0.51	687.929		0.51	915.534
0.51	693.449		0.51	2060.85
0.51	1017.9		0.51	823.885
0.51	985.872		0.51	1020.73
0.51	873.736		0.51	1585
0.51	1074.89		0.51	1860.91
0.51	896.168		0.51	1463.36
0.51	1027.84		0.51	1054.82
0.51	946.567		0.51	1226.32
0.51	904.156		0.51	1204.92
0.51	788.608		0.51	756.971
0.51	937.255		0.51	1143.95
0.51	1170.65		0.51	1932.45
0.51	860.991		0.51	1474.2
0.51	1064.18		0.51	1327.15
0.51	1008.1		0.51	1637.33
0.51	944.374		0.51	1093.73
0.51	767.353		0.51	2042.16
0.51	862.632		0.51	1268.2
0.51	768.723		0.51	900.775
0.51	825.253		0.51	1417.67
0.51	782.14		0.51	1711.28
0.51	720.005		0.51	767.38
0.51	953.319		0.51	2112.44
0.51	985.542		0.51	1249.01
0.51	1054.92		0.51	910.642
0.51	768.778		0.51	807.948
0.51	809.863		0.51	1259.46
0.51	1026.92		0.51	1296.35
0.51	993.013		0.51	1507.79
0.51	938.165		0.51	678.469
0.51	1002.47		0.51	1255.86
0.51	975.966		0.51	1650.74
0.51	666.729		0.51	1358.77
0.51	804.251		0.51	757.313
0.51	788.908		0.51	1034.46
0.51	982.118		0.51	1461.74
0.51	1091.62		0.51	1673.43
0.51	780.171		0.51	1379.45
0.51	1384.39		0.51	1544.07
0.51	716.592		0.51	1062.03
0.51	1041.66		0.51	1529.82
0.51	1084.75		0.51	1549.77
0.51	1007.51		0.51	1101.11
0.51	1016.61		0.51	1065.64
0.51	960.196		0.51	874.37
0.51	1163.83		0.51	871.649
0.51	958.508		0.51	1131.81
0.51	1028.8		0.51	1245.84
0.51	1105.4		0.51	1507.69
0.51	925.237		0.51	1166
0.51	960.308		0.51	921.934
0.51	998.433		0.51	726.381
0.51	1010.48		0.51	1231.34
0.51	660.761		0.51	785.219
0.51	1084.31		0.51	1693.31
0.51	823.465		0.51	1441.95
0.51	1014.06		0.51	1304.2
0.51	994.898		0.51	984.711
0.51	960.204		0.51	1519.08
0.51	1000.23		0.51	1683.13
0.51	1073.59		0.51	1191.92
0.51	841.303		0.51	802.556
0.51	747.071		0.51	1237.94
0.51	1037.63		0.51	1339.22
0.51	881.724		0.51	1284.89
0.51	780.642		0.51	1372.38
0.51	711.232		0.51	1328.31
0.51	744.802		0.51	1312.83
0.51	931.593		0.51	1649.34
0.51	883.214		0.51	901.546
0.51	600.617		0.51	733.454
0.51	661.166		0.51	1429.4
0.51	706.973		0.51	864.394
0.51	644.364		0.51	1221.8
0.51	1113.13		0.51	1868.94
0.51	640.782		0.51	1305.34
0.51	862.368		0.51	1372.38
0.51	708.814		0.51	1296.15
0.51	910.436		0.51	1411.11
0.51	713.133		0.51	1633.15
0.51	865.544		0.51	1801.23
0.51	1096.01		0.51	1157.84
0.51	550.439		0.51	1526.29
0.51	923.581		0.51	1582.23
0.51	892.973		0.51	1152.13
0.51	1010.16		0.51	963.575
0.51	979.377		0.51	793.517
0.51	1031.42		0.51	1526.26
0.51	998.484		0.51	1879.6
0.51	920.364		0.51	1405.21
0.51	1028		0.51	1063.79
0.51	1071.85		0.51	1128.79
0.51	812.374		0.51	1442.78
0.51	1071.44		0.51	1052.99
0.51	976.646		0.51	1183.64
0.51	1010.46		0.51	1265.56
0.51	1043.29		0.51	1368.49
0.51	1014.2		0.51	1237.59
0.51	945.36		0.51	945.366
0.51	875.927		0.51	1213.85
0.51	836.177		0.51	763.604
0.51	1059.54		0.51	672.533
0.51	1195.47		0.51	1849.33
0.51	1016.37		0.51	1223.51
0.51	1154.23		0.51	1091.92
0.51	908.332		0.51	1280.61
0.51	640.925		0.51	1347.72
0.51	1002.96		0.51	1003.96
0.51	784.864		0.51	876.928
0.51	773.391		0.51	1233.62
0.51	755.634		0.51	670.366
0.51	964.676		0.51	1379.88
0.51	969.881		0.51	1411.68
0.51	1311.86		0.51	1424.75
0.51	1003.09		0.51	1374.7
0.51	1064.77		0.51	1072.64
0.51	799.671		0.51	1400.47
0.51	707.056		0.51	1893.31
0.51	549.891		0.51	1335.95
0.51	706.616		0.51	892.686
0.51	913.762		0.51	1485.27
0.51	697.973		0.51	1033.46
0.51	719.519		0.51	1149.75
0.51	936.701		0.51	1047.31
0.51	1014.19		0.51	1425.82
0.51	759.88		0.51	1223.08
0.51	943.237		0.51	801.375
0.51	1196.88		0.51	1554.08
0.51	1252.48		0.51	801.736
0.51	900.674		0.51	1547.48
0.51	1069.32		0.51	753.827
0.51	1124.12		0.51	1235.77
0.51	908.42		0.51	1328.58
0.51	1130.38		0.51	1027.05
0.51	914.354		0.51	1242.41
0.51	995.636		0.51	1177.28
0.51	979.689		0.51	1547
0.65	1006.69		0.51	1199.93
0.65	1092.2		0.51	1148.07
0.65	1026.18		0.51	1258.07
0.65	836.668		0.51	1127.87
0.65	911.579		0.51	1102.95
0.65	1111.69		0.51	1595.6
0.65	911.452		0.51	945.511
0.65	940.836		0.51	1583.48
0.65	971.731		0.51	1878.64
0.65	880.171		0.51	1266.53
0.65	877.239		0.51	1591.39
0.65	961.57		0.51	1140.22
0.65	1084.92		0.51	1612.81
0.65	744.53		0.51	1342.33
0.65	1026.49		0.51	841.559
0.65	1070.02		0.51	964.238
0.65	1042.53		0.51	1348.54
0.65	979.398		0.51	1097.66
0.65	861.751		0.51	1303.83
0.65	815.316		0.51	1525.59
0.65	1243.74		0.51	1128.36
0.65	931.499		0.51	1285.59
0.65	615.434		0.51	571.619
0.65	1020.22		0.51	1471.59
0.65	910.423		0.51	1345.53
0.65	673.973		0.51	1778.15
0.65	914.608		0.51	1807.81
0.65	1085.47		0.51	1835.37
0.65	994.653		0.51	1197.06
0.65	917.901		0.51	1011.6
0.65	1024.03		0.51	1092.78
0.65	1117.38		0.51	1350.51
0.65	1124.45		0.51	1182.25
0.65	932.455		0.51	798.819
0.65	1253.74		0.51	1037.36
0.65	944.894		0.51	938.27
0.65	1137.38		0.51	1026.61
0.65	1169.14		0.51	1309.02
0.65	905.477		0.51	1496.63
0.65	1063.5		0.51	1715.53
0.65	1117.11		0.51	1154.24
0.65	764.661		0.51	1163.54
0.65	883.772		0.51	411.201
0.65	974.103		0.51	727.492
0.65	933.415		0.51	1161.64
0.65	815.619		0.51	990.596
0.65	1161.01		0.51	1098.31
0.65	1125.67		0.51	626.035
0.65	968.858		0.51	1080.01
0.65	957.049		0.51	956.218
0.65	968.111		0.51	983.919
0.65	926.584		0.51	1225.31
0.65	1199.7		0.51	1142.59
0.65	1170.73		0.51	600.284
0.65	771.119		0.51	761.181
0.65	799.799		0.51	1200.77
0.65	965.756		0.51	723.298
0.65	797.504		0.65	2130.21
0.65	1123.01		0.65	1144.5
0.65	944.811		0.65	1431.07
0.65	982.764		0.65	1515.94
0.65	752.434		0.65	1342.79
0.65	1240.12		0.65	1318.57
0.65	837.605		0.65	2121.75
0.65	936.777		0.65	1167.89
0.65	1140.44		0.65	821.942
0.65	968.074		0.65	1446.82
0.65	1168.17		0.65	1507.17
0.65	1128.09		0.65	1634.94
0.65	1151.43		0.65	1211.48
0.65	1117.76		0.65	1130.67
0.65	1184.71		0.65	1410.12
0.65	1106.91		0.65	1693.25
0.65	917.629		0.65	1206.54
0.65	840.586		0.65	1527.92
0.65	991.708		0.65	1214.59
0.65	1054.06		0.65	2548.53
0.65	715.533		0.65	1355.18
0.65	817.132		0.65	1389.84
0.65	1144.85		0.65	1568.31
0.65	1017.55		0.65	1391.24
0.65	965.671		0.65	1085.54
0.65	1291.01		0.65	1650.69
0.65	836.827		0.65	1346.4
0.65	1012.35		0.65	1676.55
0.65	1003.1		0.65	869.971
0.65	704.847		0.65	1245.29
0.65	1062.12		0.65	1768.74
0.65	1007.46		0.65	1502.36
0.65	1320.22		0.65	1861.03
0.65	1269.87		0.65	965.663
0.65	940.721		0.65	1685.89
0.65	795.856		0.65	1446.9
0.65	1197.18		0.65	876.177
0.65	956.481		0.65	692.674
0.65	693.607		0.65	1088.46
0.65	664.233		0.65	981.995
0.65	999.001		0.65	1871.41
0.65	1189.07		0.65	830.278
0.65	1136.09		0.65	1622.31
0.65	961.099		0.65	1887.24
0.65	882.284		0.65	1390.77
0.65	917.593		0.65	1394.23
0.65	1239.68		0.65	1431.83
0.65	1067.98		0.65	747.789
0.65	1264.69		0.65	1753.33
0.82	1182.42		0.65	1589.84
0.82	1295.19		0.65	1005.97
0.82	1130.3		0.65	1045.8
0.82	1003.45		0.65	1346.98
0.82	1031.67		0.65	1094.73
0.82	1290.24		0.65	992.213
0.82	913.742		0.65	1148.48
0.82	983.488		0.65	1164.41
0.82	1191.72		0.65	1538.03
0.82	977.935		0.65	1401.77
0.82	1286.79		0.65	1096.36
0.82	903.712		0.65	1167.96
0.82	1014.53		0.65	1362.34
0.82	1197.13		0.65	1306.32
0.82	1323.58		0.65	576.284
0.82	645.697		0.65	1691.64
0.82	779.547		0.65	1306.92
0.82	802.974		0.65	1409.19
0.82	905.292		0.65	930.241
0.82	910.989		0.65	1753.52
0.82	1162.94		0.65	993.794
0.82	845.947		0.65	1597.16
0.82	720.863		0.65	1576.14
0.82	1044.98		0.65	1667.56
0.82	787.061		0.65	1685.84
0.82	909.21		0.65	1992.7
0.82	1065.43		0.65	1256.95
0.82	1307.27		0.65	1170.03
0.82	1148.42		0.65	1065.15
0.82	1012.9		0.65	1111.26
0.82	1094.09		0.65	1336.54
0.82	1084.06		0.65	1163.17
0.82	1174.16		0.65	1174.22
0.82	961.498		0.65	814.803
0.82	980.403		0.65	674.938
0.82	1005.65		0.65	925.862
0.82	1132.79		0.65	1170.5
0.82	778.14		0.65	792.905
0.82	958.405		0.65	1714.02
0.92	1356.19		0.65	1019.57
0.92	1125.09		0.65	1631.16
0.92	1015.5		0.65	1985.03
0.92	1292.44		0.65	813.433
0.92	1175.56		0.65	1165.98
0.92	1186.74		0.65	1986.3
0.92	1063.75		0.65	1785.26
0.92	958.474		0.65	1129.3
0.92	1157.32		0.65	1665.18
0.92	982.35		0.65	1181.77
0.92	1194.15		0.65	1099.75
0.92	1049.41		0.65	1335.62
0.92	1100.21		0.65	1308.75
0.92	924.037		0.65	1155.02
0.92	1216.32		0.65	712.613
0.92	1317.93		0.65	1918.86
0.92	1024.22		0.65	1964.04
0.92	955.213		0.65	1087.72
0.92	1006.22		0.65	1305.03
0.92	1183.61		0.65	869.877
0.92	1170.98		0.65	1136.38
0.92	1145.24		0.65	1127.3
0.92	1425.43		0.65	2143.58
0.92	879.023		0.65	995.827
0.92	1130.19		0.65	1243.52
0.92	1168.97		0.65	1407
0.92	1245.76		0.65	1338.65
0.92	1079.55		0.65	871.59
0.92	944.142		0.65	1320.04
0.92	1234.19		0.65	1146.8
0.92	1072.49		0.65	1289.01
0.92	1012.65		0.65	1308.78
0.92	979.109		0.65	1570.22
0.92	767.111		0.65	926.425
0.92	1042.48		0.65	913.88
0.92	1153.42		0.65	1307.5
0.92	1055.99		0.65	779.896
0.92	1022		0.65	1337.21
0.92	1081.32		0.65	1179.56
0.92	833.733		0.65	1163.47
0.92	1035.75		0.65	1289.97
0.92	911.753		0.65	1063.48
0.92	1417.8		0.65	1736.56
0.92	1656.3		0.65	1250.46
0.92	1246.18		0.65	1245.63
0.92	910.777		0.65	1295.7
0.92	1407.67		0.65	1241.01
			0.65	759.232
			0.65	1136.92
			0.65	1469.18
			0.65	1337.34
			0.65	1555.2
			0.65	1846.15
			0.65	958.233
			0.65	1977.46
			0.65	1640.19
			0.65	1176.18
			0.65	1220.39
			0.65	1402.56
			0.65	623.504
			0.65	1942.29
			0.65	1414.07
			0.65	2125.29
			0.65	1637.47
			0.65	1507.75
			0.65	1069.71
			0.65	1636.06
			0.65	1401.35
			0.65	1455.08
			0.65	1345.87
			0.65	1307.98
			0.65	1856.42
			0.65	1435.56
			0.65	1646.61
			0.65	2089.25
			0.65	958.384
			0.65	1611.22
			0.65	1315.95
			0.65	1045.01
			0.65	923.029
			0.65	1380.39
			0.65	938.335
			0.65	939.3
			0.65	1372.8
			0.65	1026.63
			0.65	1197.57
			0.65	871.212
			0.65	1181.4
			0.65	1019.19
			0.65	1072.32
			0.65	1039.41
			0.65	796.357
			0.65	1655.41
			0.65	1232.26
			0.82	1298.7
			0.82	1871.8
			0.82	1694.39
			0.82	1451.62
			0.82	1194.23
			0.82	1276.51
			0.92	942.807
			0.92	1220.95
			0.92	1371.25
			0.92	1096.4
			0.92	1790.66
			0.92	1091.69
			0.92	1616.55
