# Supplementary material for: Chiral and nematic phases of flexible active filaments
Source: Nat Phys. 2023 Oct 9;19(12):1916–26. doi: 10.1038/s41567-023-02218-w (PMC10709145; doi:10.1038/s41567-023-02218-w)
Supplement: Supplementary file 15 — Statistical source data. [file 41567_2023_2218_MOESM15_ESM.xlsx]

## Sheet: Sheet1
Fig. 3a Mean curvature (big systems)								Fig. 3b Mean curvature and local density								Fig. 3c Density fluctuations									Fig. 3e Density of nematic defects			Fig. 3g Density of integer defects
Packing fraction	Flexure number 200		Flexure number 40		Flexure number 5			Active system		Passive system		Local density (active system)				Active				Passive					Flexure number	Density of defects [per 10 µm2]		Flexure number	Density of defects [per 10 µm2]
	Mean curvature	CI	Mean curvature	CI	Mean curvature	CI		Packing fraction	Mean curvature	Packing fraction	Mean curvature	density	Mean curvature	Curvature CI		Mean	Std	Regression		Mean	Std	Regression			5	0		5	0
0.05	2.86784	0.04958	3.15288	0.0123944	3.32826	0.0102377		0.875	1.08146	0.875	0.905967	0.196955	3.16419	0.24121		1.50816	1.07944	Equation	10a*(log(x))	1.42844	0.642341	Equation	10a*(log(x))		5	0		5	0
0.13	2.51337	0.0391632	2.90549	0.0106491	3.25179	0.00539275		0.875	1.14569	0.875	0.591367	0.236608	3.26571	0.179211		2.89393	2.34571	a	0.822433	2.81473	1.38756	a	0.4647		5	4.53515		5	0
0.25	2.07011	0.0299137	2.49884	0.00818323	3.00596	0.00899834		0.875	1.13888	0.875	0.650221	0.3126	2.90873	0.250507		3.71284	3.00256			3.62291	1.80594				5	4.53515		5	0
0.41	1.6964	0.0234206	2.0468	0.00633959	2.72138	0.00524068		0.875	1.01839	0.875	0.955953	0.361743	2.90057	0.201763		4.28801	3.49422			4.19827	2.07959				5	0		5	0
0.51	1.52129	0.0209314	1.7768	0.00569032	2.63655	0.00494606		0.875	0.946557	0.875	0.507012	0.382086	2.56941	0.170445		4.74002	3.66786			4.64572	2.18351				5	0		5	0
0.65	1.33353	0.0175954	1.51525	0.00521164	2.35947	0.00870394		0.875	1.2109	0.875	0.903985	0.398679	2.49861	0.177033		5.09898	4.10408			5.0092	2.34247				5	9.07029		5	0
0.82	1.14569	0.0158085	1.25369	0.0150592	2.16548	0.00843677		0.875	0.969343	0.875	1.16825	0.416751	2.54904	0.19981		5.39177	4.44377			5.32026	2.45907				5	4.53515		5	0
0.92	1.08137	0.0146604	1.17111	0.00967423	2.1011	0.00814301		0.875	0.733444	0.875	0.592429	0.439255	2.4562	0.209877											5	9.07029		5	0
								0.875	1.19194	0.875	0.985432	0.469671	2.43508	0.231528											5	15.873		5	0
* full datasets can be found in files: Fig3a_F5.csv ; Fig3a_4b_F40.csv and Fig3a_F200.csv								0.875	0.875116	0.875	0.757436	0.502917	2.29971	0.218233											5	0		5	0
								0.875	1.50125	0.875	0.775571	0.531182	2.25666	0.185556											5	0		5	0
								0.875	1.04169	0.875	0.952819	0.55457	2.16395	0.187106											5	11.3379		5	0
								0.875	1.17608	0.875	0.739879	0.573754	2.21272	0.194964											5	11.3379		5	0
								0.875	1.12324	0.875	0.596337	0.590685	2.0634	0.190657											5	0		5	0
								0.875	1.02939	0.875	1.26298	0.60701	1.94836	0.179658											5	0		5	0
								0.875	1.16055	0.875	0.801923	0.6221	1.76605	0.170827											5	6.80272		5	0
								0.875	1.19935	0.875	0.823255	0.637551	1.66766	0.162283											5	4.53515		5	0
								0.875	0.871378	0.875	0.79347	0.652298	1.5906	0.159623											5	11.3379		5	0
								0.875	1.08634	0.875	0.816381	0.666042	1.54378	0.152138											5	6.80272		5	2.26757
								0.875	1.05797	0.875	0.845161	0.679451	1.39516	0.147413											5	0		5	0
								0.875	1.01214	0.875	0.892789	0.691785	1.32038	0.149012											5	0		5	0
								0.875	1.03761	0.875	0.896629	0.703776	1.21415	0.13938											5	11.3379		5	0
								0.875	1.19009	0.875	0.910061	0.715362	1.1487	0.131464											5	13.6054		5	0
								0.875	1.10049	0.875	1.13457	0.727169	1.12906	0.126273											5	0		5	0
								0.875	1.13102	0.875	0.901768	0.738854	1.12645	0.123221											5	0		5	0
								0.875	0.946982	0.875	0.950783	0.750988	1.02958	0.122526											5	9.07029		5	0
								0.875	0.771023	0.875	1.33947	0.764776	1.08209	0.130128											5	4.53515		5	0
								0.875	1.16375	0.875	0.860473	0.78127	1.18148	0.136618											5	9.07029		5	0
								0.875	1.33536	0.875	1.04343	0.804492	1.1956	0.150222											5	6.80272		5	2.26757
								0.875	1.11015	0.875	0.910591	0.871759	1.33521	0.192153											5	0		5	0
								0.875	1.08122	0.875	0.839916														5	4.53515		5	0
								0.875	1.19068	0.875	0.875911														5	11.3379		5	0
								0.875	0.922572	0.875	0.98966														5	11.3379		5	0
								0.875	1.30865	0.875	0.98009														5	0		5	0
								0.875	1.07263	0.875	1.21567														5	0		5	0
								0.875	1.23321	0.875	1.04237														5	4.53515		5	0
								0.875	0.903881	0.875	0.897682														5	4.53515		5	0
								0.875	0.974173	0.875	0.915726														5	9.07029		5	0
								0.875	0.829528	0.875	0.703205														5	9.07029		5	0
								0.875	0.839764	0.875	0.793586														5	0		5	0
								0.875	0.953823	0.875	0.628242														5	4.53515		5	0
								0.875	1.09802	0.875	0.729833														5	4.53515		5	0
								0.875	1.00219	0.875	0.9339														5	6.80272		5	0
								0.875	1.00269	0.875	0.807085														5	4.53515		5	0
								0.875	1.50551	0.875	0.896892														5	0		5	0
								0.875	0.970716	0.875	0.892826														5	6.80272		5	0
								0.875	0.940864	0.875	0.907258														5	4.53515		5	0
								0.875	1.03511	0.875	0.625619														5	9.07029		5	0
								0.875	1.1625	0.875	0.868769														5	13.6054		5	0
								0.875	1.10453	0.875	0.907581														5	0		5	0
								0.875	0.904511	0.875	0.714289														5	6.80272		5	0
								0.875	1.06627	0.875	0.865039														5	13.6054		5	0
								0.875	1.22767	0.875	0.557173														5	13.6054		5	0
								0.875	1.10286	0.875	0.729022														5	4.53515		5	0
								0.875	1.35991	0.875	0.454532														5	0		5	0
								0.875	0.91013	0.875	0.78171														5	6.80272		5	0
								0.875	1.16497	0.875	0.608389														5	6.80272		5	0
								0.875	1.30407	0.875	0.678161														5	13.6054		5	0
								0.875	1.12783	0.875	0.827624														5	9.07029		5	0
								0.875	1.2617	0.875	0.709015														5	0		5	0
								0.875	1.18493	0.875	0.608387														5	4.53515		5	0
								0.875	1.0942	0.875	0.788438														5	6.80272		5	2.26757
								0.875	1.36257	0.875	0.705059														5	13.6054		5	0
								0.875	1.11824	0.875	0.690798														5	6.80272		5	0
								0.875	0.957667	0.875	0.819446														5	0		5	0
								0.875	1.1896	0.875	0.781707														5	6.80272		5	0
								0.875	1.17386	0.875	0.711787														5	4.53515		5	0
								0.875	0.880381	0.875	0.924874														5	9.07029		5	0
								0.875	1.31043	0.875	0.648305														5	9.07029		5	0
								0.875	1.14216	0.875	0.883178														5	0		5	0
								0.875	0.940551	0.875	0.709976														5	4.53515		5	0
								0.875	1.10287	0.875	0.842374														5	15.873		5	0
								0.875	1.13488	0.875	1.10482														5	11.3379		5	0
								0.875	1.13963	0.875	0.964923														5	6.80272		5	0
								0.875	1.29514	0.875	0.874241														5	0		5	0
								0.875	1.37938	0.875	1.09222														5	9.07029		5	0
								0.875	0.715872	0.875	0.938494														5	6.80272		5	0
								0.875	1.15681	0.875	1.05793														5	9.07029		5	0
								0.875	1.19978	0.875	0.87557														5	6.80272		5	0
								0.875	1.26177	0.875	0.758542														5	0		5	0
								0.875	1.23934	0.875	0.901534														5	6.80272		5	0
								0.875	1.13857	0.875	0.780608														5	9.07029		5	0
								0.875	1.28027	0.875	0.95529														5	4.53515		5	0
								0.875	1.15782	0.875	0.627481														5	4.53515		5	0
								0.875	1.25637	0.875	1.31935														5	0		5	0
								0.875	1.22802	0.875	1.07934														5	9.07029		5	0
								0.875	1.03982	0.875	0.937102														5	6.80272		5	0
								0.875	0.970071	0.875	1.25961														5	9.07029		5	0
								0.875	0.894629	0.875	1.21215														5	9.07029		5	0
								0.875	1.10888	0.875	0.803283														5	0		5	0
								0.875	0.999387	0.875	0.528749														5	4.53515		5	0
								0.875	0.662123	0.875	0.338692														5	4.53515		5	0
								0.875	1.18806	0.875	0.537047														5	9.07029		5	0
								0.875	1.39143	0.875	1.01925														5	2.26757		5	2.26757
								0.875	0.990908	0.875	0.85973														5	0		5	0
								0.875	1.19935	0.875	0.968148														5	9.07029		5	0
								0.875	1.36358	0.875	1.1099														5	11.3379		5	0
								0.875	1.06303	0.875	0.938579														5	9.07029		5	0
								0.875	1.05715	0.875	0.823394														5	6.80272		5	0
								0.875	0.96406	0.875	0.877452														5	0		5	0
								0.875	1.27837	0.875	0.583723														5	9.07029		5	0
								0.875	0.948301	0.875	0.458489														5	6.80272		5	0
								0.875	0.950513	0.875	0.429517														5	9.07029		5	0
								0.875	1.05289	0.875	0.599862														5	6.80272		5	0
								0.875	1.15764	0.875	0.531754														5	0		5	0
								0.875	1.04618	0.875	0.521679														5	9.07029		5	0
								0.875	1.17426	0.875	0.786564														5	6.80272		5	0
								0.875	1.01194	0.875	0.587575														5	6.80272		5	0
								0.875	0.984022	0.875	0.536126														5	6.80272		5	0
								0.875	1.03959	0.875	0.623784														5	0		5	0
								0.875	0.981283	0.875	0.732972														5	9.07029		5	0
								0.875	1.26241	0.875	0.827433														5	11.3379		5	0
								0.875	1.06633	0.875	0.792736														5	0		5	0
								0.875	1.10629	0.875	0.702013														5	6.80272		5	0
								0.875	0.999534	0.875	0.714768														5	0		5	0
								0.875	1.04331	0.875	0.733326														5	9.07029		5	0
								0.875	1.09724	0.875	0.709535														5	6.80272		5	0
								0.875	1.05588	0.875	0.774521														5	6.80272		5	0
								0.875	1.22455	0.875	0.677874														5	4.53515		5	0
								0.875	0.951988	0.875	0.776993														5	0		5	0
								0.875	1.04879	0.875	0.667191														5	9.07029		5	0
								0.875	1.10435	0.875	0.601691														5	11.3379		5	0
								0.875	1.2017	0.875	0.775766														5	4.53515		5	0
								0.875	1.14146	0.875	0.985574														5	4.53515		5	0
								0.875	0.898419	0.875	0.85525														5	0		5	0
								0.875	1.1514	0.875	0.72674														5	9.07029		5	0
								0.875	1.0303	0.875	0.757576														5	4.53515		5	0
								0.875	1.09803	0.875	0.713134														5	9.07029		5	0
								0.875	1.47077	0.875	0.766954														5	4.53515		5	0
								0.875	1.2023	0.875	0.752327														5	0		5	0
								0.875	1.28303	0.875	0.851523														5	4.53515		5	0
								0.875	1.21617	0.875	0.703206														5	13.6054		5	0
								0.875	1.2929	0.875	0.663669														5	9.07029		5	0
								0.875	1.18922	0.875	0.655348														5	6.80272		5	0
								0.875	0.98156	0.875	0.782114														5	0		5	0
								0.875	1.06901	0.875	0.926525														5	6.80272		5	0
								0.875	1.25588	0.875	0.834572														5	9.07029		5	0
								0.875	1.33979	0.875	0.664881														5	9.07029		5	0
								0.875	1.09842	0.875	0.951359														5	6.80272		5	0
								0.875	1.13208	0.875	0.734108														5	0		5	0
								0.875	1.06929	0.875	0.604348														5	9.07029		5	0
								0.875	1.35783	0.875	0.7841														5	13.6054		5	0
								0.875	1.2842	0.875	0.761239														5	9.07029		5	0
								0.875	1.0749	0.875	0.805404														5	6.80272		5	0
								0.875	1.09431	0.875	0.652644														5	0		5	0
								0.875	1.09676	0.875	0.822919														5	6.80272		5	0
								0.875	1.00353	0.875	0.822098														5	9.07029		5	0
								0.875	1.08501	0.875	0.854788														5	9.07029		5	0
								0.875	1.22722	0.875	0.749126														5	4.53515		5	0
								0.875	1.16341	0.875	0.743936														5	0		5	0
								0.875	1.07103	0.875	0.654898														5	9.07029		5	0
								0.875	1.13931	0.875	0.610563														5	11.3379		5	0
								0.875	0.931301	0.875	0.482435														5	4.53515		5	0
								0.875	0.948759	0.875	0.763805														5	4.53515		5	0
								0.875	0.999475	0.875	0.668706														5	0		5	0
								0.875	1.1719	0.875	0.798507														5	6.80272		5	0
								0.875	1.06848	0.875	0.697451														5	9.07029		5	0
								0.875	1.14216	0.875	0.696878														5	4.53515		5	2.26757
								0.875	1.1032	0.875	0.657571														5	4.53515		5	0
								0.875	0.988196	0.875	0.710614														5	0		5	0
								0.875	1.19962	0.875	0.728718														5	4.53515		5	0
								0.875	1.19325	0.875	0.634915														5	6.80272		5	0
								0.875	1.10511	0.875	0.720301														5	4.53515		5	0
								0.875	0.952682	0.875	0.647857														5	9.07029		5	0
								0.875	1.10395	0.875	0.54046														5	0		5	0
								0.875	1.27371	0.875	0.849568														5	6.80272		5	0
								0.875	1.01408	0.875	0.822477														5	4.53515		5	0
								0.875	1.02213	0.875	0.682278														5	2.26757		5	2.26757
								0.875	1.07618	0.875	0.763259														5	4.53515		5	0
								0.875	0.949169	0.875	0.644003														5	4.53515		5	0
								0.875	0.808174	0.875	1.03588														5	4.53515		5	0
								0.875	0.987996	0.875	0.848197														5	11.3379		5	0
								0.875	1.08304	0.875	0.924835														5	9.07029		5	0
								0.875	0.880143	0.875	0.706468														5	6.80272		5	2.26757
								0.875	1.00084	0.875	0.756421														5	0		5	0
								0.875	0.89186	0.875	0.830925														5	4.53515		5	0
								0.875	1.31931	0.875	0.804067														5	6.80272		5	0
								0.875	1.08398	0.875	1.00086														5	4.53515		5	2.26757
								0.875	1.25727	0.875	1.09786														5	9.07029		5	0
								0.875	0.995505	0.875	0.827249														5	4.53515		5	0
								0.875	0.94162	0.875	0.596409														5	9.07029		5	2.26757
								0.875	0.988619	0.875	1.01195														5	11.3379		5	0
								0.875	0.99269	0.875	0.708643														5	9.07029		5	0
								0.875	1.06668	0.875	0.466161														5	4.53515		5	2.26757
								0.875	0.939457	0.875	0.673331														5	0		5	0
								0.875	1.16166	0.875	0.585435														5	4.53515		5	0
								0.875	0.905097	0.875	0.795541														5	6.80272		5	0
								0.875	0.983026	0.875	1.11958														5	4.53515		5	2.26757
								0.875	1.073	0.875	1.12919														5	9.07029		5	0
								0.875	1.12033	0.875	0.924337														5	4.53515		5	0
								0.875	0.981523	0.875	0.501903														5	9.07029		5	0
								0.875	1.19137	0.875	0.798938														5	6.80272		5	0
								0.875	1.09915	0.875	0.690244														5	9.07029		5	0
								0.875	0.989012	0.875	1.12333														5	4.53515		5	2.26757
								0.875	0.850961	0.875	1.08827														5	0		5	0
								0.875	1.03047	0.875	1.26508														5	6.80272		5	0
								0.875	1.21329	0.875	1.142														5	9.07029		5	0
								0.875	0.980611	0.875	1.00397														5	4.53515		5	2.26757
								0.875	1.01547	0.875	0.867168														5	4.53515		5	0
								0.875	1.16933	0.875	1.04028														5	4.53515		5	0
								0.875	0.854526	0.875	1.31793														5	9.07029		5	0
								0.875	1.10475	0.875	1.13255														5	11.3379		5	0
								0.875	1.02947	0.875	0.98825														5	9.07029		5	0
								0.875	0.948633	0.875	0.96151														5	4.53515		5	2.26757
								0.875	0.750145	0.875	0.799549														5	0		5	0
								0.875	1.00892	0.875	1.39389														5	9.07029		5	0
								0.875	1.10693	0.875	1.06625														5	6.80272		5	0
								0.875	0.891103	0.875	1.27788														5	6.80272		5	2.26757
								0.875	0.99502	0.875	1.46377														5	4.53515		5	0
								0.875	1.04676	0.875	1.2422														5	4.53515		5	0
								0.875	1.42479	0.875	1.04865														5	11.3379		5	0
								0.875	1.11698	0.875	1.46765														5	4.53515		5	0
								0.875	1.1467	0.875	1.31335														5	9.07029		5	0
								0.875	1.16447	0.875	1.17442														5	2.26757		5	2.26757
								0.875	1.20597	0.875	1.11008														5	0		5	0
								0.875	1.18488	0.875	1.08897														5	9.07029		5	0
								0.875	1.26172	0.875	1.38515														5	9.07029		5	0
								0.875	0.997725	0.875	1.28466														5	9.07029		5	0
								0.875	1.13617	0.875	1.15409														5	6.80272		5	0
								0.875	1.06515	0.875	1.18916														5	6.80272		5	0
								0.875	1.02959	0.875	1.0886														5	9.07029		5	0
								0.875	1.22255	0.875	1.09424														5	4.53515		5	0
								0.875	1.07718	0.875	1.09714														5	6.80272		5	0
								0.875	1.0146	0.875	1.22251														5	2.26757		5	2.26757
								0.875	1.26139	0.875	1.16965														5	0		5	0
								0.875	1.05348	0.875	1.10821														5	9.07029		5	0
								0.875	1.50743	0.875	1.05448														5	0		5	0
								0.875	1.12061	0.875	1.02891														5	9.07029		5	0
								0.875	1.37157	0.875	1.25069														5	4.53515		5	0
								0.875	0.966978	0.875	0.880446														5	4.53515		5	0
								0.875	1.33161	0.875	1.05277														5	4.53515		5	0
								0.875	1.32193	0.875	0.93618														5	4.53515		5	0
								0.875	1.07885	0.875	1.34784														5	11.3379		5	0
								0.875	1.02212	0.875	1.41217														5	2.26757		5	2.26757
								0.875	1.17683	0.875	1.58079														5	0		5	0
								0.875	1.47556	0.875	1.57362														5	9.07029		5	0
								0.875	1.25457	0.875	1.43025														5	4.53515		5	0
								0.875	1.1386	0.875	1.45407														5	6.80272		5	0
								0.875	0.922013	0.875	1.31244														5	4.53515		5	0
								0.875	1.16784	0.875	1.41516														5	4.53515		5	0
								0.875	1.27156	0.875	1.50109														5	9.07029		5	0
								0.875	1.01332	0.875	1.30249														5	4.53515		5	0
								0.875	0.996919	0.875	1.18421														5	11.3379		5	0
								0.875	1.14207	0.875	1.19842														5	2.26757		5	2.26757
								0.875	1.04446	0.875	1.15443														5	0		5	0
								0.875	1.03473	0.875	1.15488														5	6.80272		5	0
								0.875	0.991439	0.875	1.17125														5	0		5	0
								0.875	1.1602	0.875	1.19929														5	6.80272		5	0
								0.875	1.04269	0.875	1.13238														5	6.80272		5	0
								0.875	1.34793	0.875	1.30892														5	4.53515		5	0
								0.875	1.25726	0.875	1.30095														5	9.07029		5	0
								0.875	1.27619	0.875	1.50377														5	2.26757		5	2.26757
								0.875	1.11717	0.875	1.30236														5	9.07029		5	0
								0.875	0.903317	0.875	1.27659														5	2.26757		5	2.26757
								0.875	1.02307	0.875	1.26575														5	0		5	0
								0.875	1.36126	0.875	1.29758														5	6.80272		5	0
								0.875	1.02107	0.875	1.32362														5	4.53515		5	0
								0.875	1.31238	0.875	1.28176														5	4.53515		5	2.26757
								0.875	0.885663	0.875	1.46391														5	4.53515		5	0
								0.875	0.863559	0.875	1.32907														5	4.53515		5	0
								0.875	0.990718	0.875	1.28781														5	9.07029		5	0
								0.875	1.01469	0.875	1.09554														5	2.26757		5	2.26757
								0.875	1.20904	0.875	1.04142														5	0		5	0
								0.875	0.800312	0.875	0.950173														5	2.26757		5	2.26757
								0.875	1.07842	0.875	0.859928														5	0		5	0
								0.875	1.16551	0.875	0.953936														5	13.6054		5	0
								0.875	1.16048	0.875	1.17008														5	4.53515		5	0
								0.875	1.05635	0.875	1.10998														5	4.53515		5	2.26757
								0.875	0.991956	0.875	0.974486														5	4.53515		5	0
								0.875	1.19021	0.875	0.849356														5	4.53515		5	0
								0.875	1.12948	0.875	0.963687														5	9.07029		5	0
								0.875	1.12919	0.875	1.05443														5	4.53515		5	2.26757
								0.875	1.23985	0.875	0.952923														5	4.53515		5	0
								0.875	1.36739	0.875	0.861727														5	0		5	4.53515
								0.875	1.41857	0.875	0.73996														5	0		5	0
								0.875	1.22182	0.875	0.68204														5	9.07029		5	0
								0.875	1.04349	0.875	0.678855														5	4.53515		5	0
								0.875	1.05378	0.875	0.574432														5	2.26757		5	2.26757
								0.875	1.3788	0.875	0.73032														5	4.53515		5	0
								0.875	1.21404	0.875	0.63645														5	4.53515		5	0
								0.875	1.08832	0.875	0.690209														5	6.80272		5	0
								0.875	1.03496	0.875	0.707584														5	2.26757		5	2.26757
								0.875	1.18928	0.875	0.666374														5	11.3379		5	0
								0.875	1.06801	0.875	0.718422														5	0		5	4.53515
								0.875	1.20543	0.875	0.711572														5	0		5	0
								0.875	1.3197	0.875	0.804944														5	9.07029		5	0
								0.875	1.34904	0.875	0.713515														5	0		5	0
								0.875	1.04489	0.875	0.752323														5	2.26757		5	2.26757
								0.875	1.12334	0.875	0.795112														5	4.53515		5	0
								0.875	1.11001	0.875	0.645077														5	4.53515		5	0
								0.875	1.14042	0.875	0.713138														5	6.80272		5	0
								0.875	1.27128	0.875	0.682608														5	2.26757		5	2.26757
								0.875	0.807123	0.875	0.674324														5	6.80272		5	0
								0.875	1.05245	0.875	0.66924														5	4.53515		5	2.26757
								0.875	1.03378	0.875	0.564108														5	0		5	0
								0.875	1.30799	0.875	0.607259														5	6.80272		5	0
								0.875	1.13163	0.875	0.495342														5	0		5	0
								0.875	1.28892	0.875	0.60722														5	0		5	4.53515
								0.875	1.26467	0.875	0.561804														5	13.6054		5	0
								0.875	1.18778	0.875	0.393992														5	4.53515		5	0
								0.875	0.572436	0.875	0.629881														5	9.07029		5	0
								0.875	1.17655	0.875	0.82037														5	2.26757		5	2.26757
								0.875	0.989434	0.875	0.748059														5	6.80272		5	0
								0.875	1.04603	0.875	0.620858														5	4.53515		5	2.26757
								0.875	1.11653	0.875	0.711185														5	0		5	0
								0.875	1.29918	0.875	0.692731														5	9.07029		5	0
								0.875	0.682319	0.875	0.68986														5	4.53515		5	0
								0.875	1.1631	0.875	0.775646														5	0		5	4.53515
								0.875	0.864253	0.875	0.572533														5	0		5	0
								0.875	0.694132	0.875	0.560473														5	4.53515		5	0
								0.875	1.045	0.875	0.57644														5	9.07029		5	0
								0.875	0.94892	0.875	0.6423														5	2.26757		5	2.26757
								0.875	0.941798	0.875	0.7838														5	6.80272		5	0
								0.875	1.10874	0.875	0.602666														5	4.53515		5	2.26757
								0.875	1.15721	0.875	0.545888														5	0		5	0
								0.875	0.888112	0.875	0.806694														5	6.80272		5	0
								0.875	1.15214	0.875	0.640027														5	4.53515		5	0
								0.875	0.942104	0.875	0.862084														5	2.26757		5	2.26757
								0.875	1.1637	0.875	0.548815														5	9.07029		5	0
								0.875	0.952767	0.875	0.728968														5	4.53515		5	0
								0.875	1.09564	0.875	0.625675														5	4.53515		5	0
								0.875	1.15057	0.875	0.762198														5	6.80272		5	2.26757
								0.875	1.06523	0.875	0.664699														5	4.53515		5	0
								0.875	0.959503	0.875	0.511147														5	4.53515		5	2.26757
								0.875	1.3205	0.875	0.689106														5	0		5	0
								0.875	1.09849	0.875	0.660205														5	6.80272		5	0
								0.875	0.998774	0.875	0.560756														5	4.53515		5	0
								0.875	0.977836	0.875	0.669108														5	2.26757		5	4.53515
								0.875	1.14509	0.875	0.737446														5	9.07029		5	0
								0.875	1.02004	0.875	0.518616														5	6.80272		5	0
								0.875	1.1484	0.875	0.666173														5	4.53515		5	0
								0.875	0.947184	0.875	0.732012														5	4.53515		5	2.26757
								0.875	1.03635	0.875	0.66313														5	4.53515		5	0
								0.875	0.992577	0.875	0.653872														5	4.53515		5	2.26757
								0.875	1.07522	0.875	0.77496														5	0		5	0
								0.875	0.9502	0.875	0.829184														5	4.53515		5	0
								0.875	1.2301	0.875	0.746116														5	4.53515		5	0
								0.875	0.859003	0.875	0.828649														5	0		5	4.53515
								0.875	1.08129	0.875	0.723841														5	6.80272		5	0
								0.875	0.841126	0.875	0.681832														5	9.07029		5	0
								0.875	1.02497	0.875	0.961425														5	6.80272		5	0
								0.875	0.841584	0.875	0.776986														5	6.80272		5	2.26757
								0.875	0.71568	0.875	0.705839														5	2.26757		5	2.26757
								0.875	1.16151	0.875	0.57078														5	4.53515		5	2.26757
								0.875	1.04751	0.875	0.652053														5	0		5	0
								0.875	0.931074	0.875	0.67317														5	2.26757		5	2.26757
								0.875	1.00484	0.875	0.4011														5	0		5	0
								0.875	1.00561	0.875	0.436278														5	4.53515		5	2.26757
								0.875	1.16984	0.875	0.689136														5	9.07029		5	0
								0.875	0.726741	0.875	0.725668														5	6.80272		5	0
								0.875	1.23215	0.875	0.68764														5	4.53515		5	0
								0.875	0.990734	0.875	0.871424														5	6.80272		5	2.26757
								0.875	1.02272	0.875	0.735382														5	2.26757		5	2.26757
								0.875	1.01577	0.875	0.290949														5	4.53515		5	2.26757
								0.875	1.14744	0.875	0.779864														5	4.53515		5	0
								0.875	1.05121	0.875	0.58507														5	4.53515		5	2.26757
								0.875	1.21744	0.875	0.848953														5	4.53515		5	0
								0.875	0.952638	0.875	0.765086														5	4.53515		5	2.26757
								0.875	1.19939	0.875	0.962277														5	4.53515		5	0
								0.875	1.03184	0.875	0.623475														5	6.80272		5	0
								0.875	0.636846	0.875	0.844933														5	4.53515		5	0
								0.875	1.22992	0.875	0.811777														5	6.80272		5	2.26757
								0.875	1.0003	0.875	0.8558														5	2.26757		5	2.26757
								0.875	0.899185	0.875	0.87373														5	4.53515		5	2.26757
								0.875	0.97023	0.875	0.986893														5	4.53515		5	0
								0.875	1.03571	0.875	0.854655														5	2.26757		5	2.26757
								0.875	1.10974	0.875	0.971189														5	4.53515		5	0
								0.875	1.21706	0.875	0.758418														5	6.80272		5	2.26757
								0.875	0.992912	0.875	0.932552														5	4.53515		5	0
								0.875	1.07374	0.875	0.948765														5	9.07029		5	0
								0.875	1.02536	0.875	1.00067														5	4.53515		5	0
								0.875	1.12331	0.875	1.03217														5	6.80272		5	2.26757
								0.875	1.10844	0.875	0.796068														5	2.26757		5	2.26757
								0.875	1.23543	0.875	0.614759														5	4.53515		5	2.26757
								0.875	0.985744	0.875	0.728022														5	4.53515		5	0
								0.875	1.26858	0.875	0.958769														5	2.26757		5	2.26757
								0.875	1.07799	0.875	1.05588														5	4.53515		5	0
								0.875	1.00099	0.875	0.936012														5	9.07029		5	2.26757
								0.875	0.591918	0.875	0.975609														5	9.07029		5	0
								0.875	1.09404	0.875	1.10706														5	9.07029		5	2.26757
								0.875	1.07736	0.875	1.29982														5	6.80272		5	0
								0.875	1.10007	0.875	1.42733														5	6.80272		5	2.26757
								0.875	1.33524	0.875	1.20255														5	2.26757		5	2.26757
								0.875	1.3117	0.875	1.08														5	4.53515		5	2.26757
								0.875	1.14457	0.875	0.931862														5	4.53515		5	0
								0.875	1.0765	0.875	0.879126														5	4.53515		5	2.26757
								0.875	1.05623	0.875	0.934685														5	4.53515		5	0
								0.875	1.2091	0.875	0.580975														5	4.53515		5	2.26757
								0.875	1.25491	0.875	0.72763														5	6.80272		5	0
								0.875	1.20233	0.875	0.493551														5	13.6054		5	0
								0.875	1.16535	0.875	0.533704														5	4.53515		5	0
								0.875	1.2128	0.875	0.711047														5	6.80272		5	2.26757
								0.875	0.999203	0.875	0.641778														5	4.53515		5	2.26757
								0.875	1.01897	0.875	0.558332														5	4.53515		5	2.26757
								0.875	1.09114	0.875	0.730711														5	4.53515		5	0
								0.875	1.22788	0.875	0.781794														5	4.53515		5	2.26757
								0.875	1.40371	0.875	0.834649														5	4.53515		5	0
								0.875	1.38675	0.875	0.732383														5	4.53515		5	2.26757
								0.875	1.41318	0.875	0.755773														5	6.80272		5	0
								0.875	0.9796	0.875	0.657128														5	9.07029		5	0
								0.875	1.20133	0.875	0.853242														5	6.80272		5	0
								0.875	0.985939	0.875	0.640052														5	2.26757		5	2.26757
								0.875	0.81785	0.875	0.681336														5	4.53515		5	2.26757
								0.875	1.08688	0.875	0.71719														5	4.53515		5	2.26757
								0.875	1.26638	0.875	0.647918														5	0		5	0
								0.875	0.869327	0.875	0.517989														5	4.53515		5	2.26757
								0.875	0.983244	0.875	0.630411														5	4.53515		5	0
								0.875	1.24969	0.875	0.579479														5	4.53515		5	2.26757
								0.875	1.18451	0.875	0.469638														5	4.53515		5	0
								0.875	1.31422	0.875	0.434195														5	9.07029		5	0
								0.875	1.25032	0.875	0.470712														5	9.07029		5	0
								0.875	1.11071	0.875	0.514222														5	2.26757		5	2.26757
								0.875	1.31279	0.875	0.772904														5	4.53515		5	2.26757
								0.875	1.12275	0.875	0.581542														5	0		5	4.53515
								0.875	1.4847	0.875	0.675277														5	0		5	0
								0.875	1.02354	0.875	0.573832														5	4.53515		5	2.26757
								0.875	1.37895	0.875	0.668726														5	9.07029		5	0
								0.875	1.32056	0.875	0.623695														5	4.53515		5	2.26757
								0.875	0.985659	0.875	0.752321														5	9.07029		5	0
								0.875	1.06572	0.875	0.744815														5	6.80272		5	0
								0.875	1.05481	0.875	0.771135														5	6.80272		5	0
								0.875	1.25973	0.875	0.698336														5	0		5	2.26757
								0.875	1.30078	0.875	0.641857														5	6.80272		5	0
								0.875	1.0114	0.875	0.590135														5	0		5	4.53515
								0.875	1.13474	0.875	0.925485														5	0		5	0
								0.875	0.879813	0.875	0.80926														5	6.80272		5	2.26757
								0.875	0.787181	0.875	0.697818														5	4.53515		5	0
								0.875	1.14231	0.875	0.754979														5	4.53515		5	2.26757
								0.875	1.05362	0.875	0.788014														5	9.07029		5	0
								0.875	1.35437	0.875	0.737787														5	9.07029		5	0
								0.875	0.924434	0.875	0.730184														5	9.07029		5	0
								0.875	1.05557	0.875	0.774264														5	0		5	2.26757
								0.875	1.16951	0.875	0.767285														5	4.53515		5	0
								0.875	1.33448	0.875	0.919082														5	0		5	2.26757
								0.875	1.03656	0.875	0.767103														5	0		5	0
								0.875	1.25732	0.875	0.925525														5	6.80272		5	2.26757
								0.875	1.02979	0.875	1.04935														5	11.3379		5	2.26757
								0.875	1.13434	0.875	1.04573														5	4.53515		5	2.26757
								0.875	1.05574	0.875	0.866801														5	4.53515		5	0
								0.875	0.928608	0.875	0.903903														5	9.07029		5	0
								0.875	1.12921	0.875	1.1311														5	4.53515		5	0
								0.875	1.00404	0.875	1.00442														5	0		5	2.26757
								0.875	1.21476	0.875	1.14014														5	6.80272		5	0
								0.875	0.934919	0.875	1.17027														5	0		5	2.26757
								0.875	1.42382	0.875	1.26723														5	4.53515		5	0
								0.875	0.704452	0.875	1.07049														5	6.80272		5	2.26757
								0.875	1.16604	0.875	1.13511														5	9.07029		5	0
								0.875	1.14455	0.875	1.08369														5	4.53515		5	2.26757
								0.875	0.825832	0.875	1.11735														5	13.6054		5	0
								0.875	1.12352	0.875	1.22604														5	9.07029		5	0
								0.875	1.20644	0.875	0.860486														5	4.53515		5	0
								0.875	1.28895	0.875	0.875722														5	0		5	2.26757
								0.875	1.14989	0.875	0.805071														5	9.07029		5	0
								0.875	1.02635	0.875	0.828079														5	0		5	4.53515
								0.875	1.4278	0.875	0.701445														5	4.53515		5	0
								0.875	1.13956	0.875	0.900459														5	2.26757		5	4.53515
								0.875	1.21673	0.875	0.758282														5	6.80272		5	0
								0.875	0.93834	0.875	1.05365														5	4.53515		5	2.26757
								0.875	0.991207	0.875	0.971847														5	11.3379		5	0
								0.875	1.26442	0.875	0.735308														5	9.07029		5	0
								0.875	1.25245	0.875	0.824338														5	9.07029		5	0
								0.875	0.937291	0.875	0.671308														5	0		5	2.26757
								0.875	1.21956	0.875	0.680965														5	6.80272		5	0
								0.875	1.19711	0.875	0.886481														5	0		5	4.53515
								0.875	1.13872	0.875	0.946124														5	4.53515		5	0
								0.875	1.05348	0.875	0.59207														5	2.26757		5	4.53515
								0.875	1.24931	0.875	0.908342														5	9.07029		5	0
								0.875	1.17617	0.875	0.818008														5	2.26757		5	2.26757
								0.875	1.15867	0.875	0.865685														5	11.3379		5	0
								0.875	1.03225	0.875	0.97853														5	9.07029		5	0
								0.875	1.19758	0.875	0.937187														5	4.53515		5	0
								0.875	1.04941	0.875	0.858892														5	0		5	2.26757
								0.875	1.08426	0.875	0.779054														5	0		5	0
								0.875	1.08224	0.875	0.447856														5	4.53515		5	2.26757
								0.875	1.21265	0.875	1.0564														5	4.53515		5	0
								0.875	1.17751	0.875	0.737794														5	2.26757		5	4.53515
								0.875	1.10373	0.875	0.883682														5	18.1406		5	0
								0.875	1.33835	0.875	0.881359														5	0		5	4.53515
								0.875	1.29931	0.875	1.01281														5	11.3379		5	0
								0.875	1.04887	0.875	0.666882														5	9.07029		5	0
								0.875	1.1775	0.875	0.997113														5	6.80272		5	0
								0.875	1.16559	0.875	1.15668														5	0		5	2.26757
								0.875	1.0616	0.875	0.978654														5	4.53515		5	0
								0.875	1.49809	0.875	0.930097														5	0		5	2.26757
								0.875	1.2073	0.875	0.912512														5	9.07029		5	0
								0.875	1.02329	0.875	1.09898														5	2.26757		5	4.53515
								0.875	1.24879	0.875	0.905355														5	9.07029		5	0
								0.875	1.09067	0.875	0.635122														5	0		5	4.53515
								0.875	1.0576	0.875	0.75442														5	4.53515		5	0
								0.875	1.20636	0.875	0.9178														5	9.07029		5	0
								0.875	1.33466	0.875	0.981167														5	0		5	0
								0.875	1.3078	0.875	0.659353														5	0		5	2.26757
								0.875	1.07075	0.875	0.755013														5	4.53515		5	0
								0.875	1.27766	0.875	0.657085														5	0		5	2.26757
								0.875	1.26586	0.875	0.635578														5	4.53515		5	0
								0.875	1.28089	0.875	0.845369														5	4.53515		5	2.26757
								0.875	1.21565	0.875	0.786494														5	9.07029		5	0
								0.875	1.21791	0.875	0.990174														5	4.53515		5	2.26757
								0.875	1.20101	0.875	0.587659														5	13.6054		5	0
								0.875	1.29627	0.875	0.725209														5	4.53515		5	2.26757
								0.875	1.22828	0.875	0.788536														5	4.53515		5	0
								0.875	1.25524	0.875	0.660169														5	2.26757		5	2.26757
								0.875	1.14784	0.875	0.754392														5	4.53515		5	0
								0.875	1.46429	0.875	0.793935														5	4.53515		5	2.26757
								0.875	1.21365	0.875	0.875392														5	6.80272		5	0
								0.875	1.32683	0.875	0.394919														5	2.26757		5	2.26757
								0.875	1.10501	0.875	0.882091														5	9.07029		5	0
								0.875	1.61479	0.875	0.600185														5	6.80272		5	2.26757
								0.875	1.31909	0.875	0.73396														5	11.3379		5	0
								0.875	1.0659	0.875	0.613935														5	6.80272		5	0
								0.875	1.17671	0.875	0.657691														5	9.07029		5	0
								0.875	1.2246	0.875	0.881573														5	0		5	2.26757
								0.875	1.21019	0.875	0.430975														5	9.07029		5	0
								0.875	1.24496	0.875	0.70341														5	0		5	2.26757
								0.875	1.24662	0.875	0.635861														5	6.80272		5	0
								0.875	1.08625	0.875	0.832865														5	2.26757		5	2.26757
								0.875	0.872905	0.875	1.05201														5	9.07029		5	0
								0.875	1.21449	0.875	0.838913														5	6.80272		5	2.26757
								0.875	0.949136	0.875	0.661191														5	4.53515		5	0
								0.875	1.22199	0.875	0.361655														5	2.26757		5	2.26757
								0.875	1.33839	0.875	0.900395														5	9.07029		5	0
								0.875	1.21278	0.875	0.899081														5	0		5	2.26757
								0.875	1.22267	0.875	0.813963														5	6.80272		5	0
								0.875	1.26906	0.875	1.03751														5	0		5	2.26757
								0.875	0.993655	0.875	0.569094														5	6.80272		5	0
								0.875	1.2189	0.875	0.741534														5	2.26757		5	2.26757
								0.875	1.21847	0.875	0.924331														5	9.07029		5	0
								0.875	1.16039	0.875	1.1613														5	9.07029		5	2.26757
								0.875	1.39894	0.875	0.902511														5	11.3379		5	0
								0.875	0.784193	0.875	0.906991														5	4.53515		5	0
								0.875	1.23481	0.875	0.879615														5	11.3379		5	0
								0.875	1.2696	0.875	0.795888														5	0		5	2.26757
								0.875	1.20291	0.875	0.838219														5	6.80272		5	0
								0.875	1.10754	0.875	0.673478														5	2.26757		5	2.26757
								0.875	1.29085	0.875	0.861896														5	11.3379		5	0
								0.875	1.23068	0.875	1.32929														5	2.26757		5	2.26757
								0.875	1.45208	0.875	0.693598														5	4.53515		5	0
								0.875	1.15419	0.875	1.12014														5	9.07029		5	2.26757
								0.875	1.37503	0.875	0.940243														5	15.873		5	0
								0.875	1.21729	0.875	0.791349														5	2.26757		5	2.26757
								0.875	1.24896	0.875	0.793392														5	9.07029		5	0
								0.875	1.1096	0.875	1.10596														5	2.26757		5	2.26757
								0.875	1.16756	0.875	1.09018														5	4.53515		5	2.26757
								0.875	1.1494	0.875	0.957863														5	0		5	2.26757
								0.875	1.42062	0.875	0.876713														5	11.3379		5	0
								0.875	1.28416	0.875	0.812278														5	2.26757		5	2.26757
								0.875	1.26961	0.875	0.913621														5	4.53515		5	0
								0.875	1.31462	0.875	0.975898														5	4.53515		5	2.26757
								0.875	1.17814	0.875	0.922616														5	15.873		5	0
								0.875	1.16851	0.875	0.886879														5	2.26757		5	2.26757
								0.875	1.11375	0.875	0.688638														5	13.6054		5	0
								0.875	1.30129	0.875	0.905033														5	0		5	2.26757
								0.875	1.41489	0.875	0.860578														5	6.80272		5	0
								0.875	1.28667	0.875	0.878022														5	0		5	2.26757
								0.875	1.28369	0.875	0.874713														5	4.53515		5	0
								0.875	1.19077	0.875	1.06719														5	2.26757		5	2.26757
								0.875	1.20826	0.875	1.04332														5	4.53515		5	0
								0.875	1.15796	0.875	1.06523														5	4.53515		5	2.26757
								0.875	1.29068	0.875	0.997498														5	9.07029		5	2.26757
								0.875	1.05052	0.875	0.795405														5	2.26757		5	2.26757
								0.875	1.14458	0.875	0.86687														5	9.07029		5	0
								0.875	1.39594	0.875	0.588588														5	2.26757		5	2.26757
								0.875	1.20305	0.875	0.672158														5	6.80272		5	0
								0.875	1.10839	0.875	0.982295														5	0		5	2.26757
								0.875	1.13598	0.875	1.0611														5	6.80272		5	2.26757
								0.875	1.34291	0.875	1.26858														5	2.26757		5	2.26757
								0.875	1.08892	0.875	1.00282														5	4.53515		5	0
								0.875	1.33554	0.875	1.10272														5	2.26757		5	2.26757
								0.875	1.08617	0.875	1.18557														5	9.07029		5	0
								0.875	1.12337	0.875	1.17101														5	4.53515		5	2.26757
								0.875	1.37997	0.875	1.38315														5	4.53515		5	0
								0.875	1.18948	0.875	1.42959														5	2.26757		5	2.26757
								0.875	1.18759	0.875	1.77008														5	6.80272		5	0
								0.875	1.26787	0.875	1.44353														5	0		5	2.26757
								0.875	1.18136	0.875	1.34607														5	9.07029		5	0
								0.875	1.31898	0.875	1.34893														5	0		5	2.26757
								0.875	1.19042	0.875	1.41251														5	4.53515		5	0
								0.875	1.19338	0.875	1.40881														5	4.53515		5	2.26757
								0.875	1.08256	0.875	1.26813														5	9.07029		5	0
								0.875	1.11076	0.875	1.02435														5	4.53515		5	2.26757
								0.875	1.09896	0.875	0.830765														5	4.53515		5	2.26757
								0.875	0.980989	0.875	0.422903														5	0		5	2.26757
								0.875	1.32318	0.875	0.569535														5	6.80272		5	0
								0.875	1.27402	0.875	0.845653														5	0		5	2.26757
								0.875	1.27812	0.875	0.73796														5	11.3379		5	0
								0.875	1.30123	0.875	0.996639														5	0		5	2.26757
								0.875	1.1098	0.875	1.07774														5	11.3379		5	0
								0.875	0.930249	0.875	1.21785														5	0		5	4.53515
								0.875	1.24504	0.875	1.34489														5	9.07029		5	0
								0.875	1.24147	0.875	1.31567														5	2.26757		5	2.26757
								0.875	1.06512	0.875	1.30831														5	2.26757		5	2.26757
								0.875	0.939872	0.875	1.47386														5	0		5	2.26757
								0.875	1.24237	0.875	1.6747														5	6.80272		5	0
								0.875	1.32771	0.875	1.82267														5	0		5	2.26757
								0.875	1.15304	0.875	1.69778														5	6.80272		5	0
								0.875	1.1036	0.875	1.57128														5	0		5	2.26757
								0.875	1.22565	0.875	1.39009														5	4.53515		5	0
								0.875	1.38493	0.875	1.15876														5	6.80272		5	0
								0.875	1.15213	0.875	1.15244														5	9.07029		5	0
								0.875	0.959269	0.875	1.18003														5	4.53515		5	2.26757
								0.875	1.07931	0.875	0.312827														5	6.80272		5	0
								0.875	1.11597	0.875	0.703731														5	0		5	2.26757
								0.875	0.958025	0.875	0.712942														5	6.80272		5	2.26757
								0.875	0.839619	0.875	0.820387														5	0		5	4.53515
								0.875	0.989835	0.875	1.07981														5	11.3379		5	0
								0.875	1.13772	0.875	0.850418														5	0		5	2.26757
								0.875	1.19057	0.875	1.06496														5	4.53515		5	0
								0.875	1.1614	0.875	0.924855														5	6.80272		5	0
								0.875	0.946389	0.875	1.07349														5	4.53515		5	0
								0.875	1.27933	0.875	1.0656														5	4.53515		5	2.26757
								0.875	1.24226	0.875	0.809912														5	6.80272		5	0
								0.875	1.19333	0.875	1.04268														5	0		5	2.26757
								0.875	1.27912	0.875	1.05737														5	9.07029		5	0
								0.875	0.76954	0.875	0.965094														5	0		5	4.53515
								0.875	1.18059	0.875	0.945163														5	9.07029		5	0
								0.875	1.07186	0.875	0.93542														5	2.26757		5	2.26757
								0.875	0.919416	0.875	0.952119														5	4.53515		5	0
								0.875	0.885248	0.875	1.20578														5	9.07029		5	0
								0.875	1.00937	0.875	1.19646														5	4.53515		5	0
								0.875	1.43346	0.875	1.03435														5	4.53515		5	2.26757
								0.875	1.12451	0.875	0.993717														5	4.53515		5	0
								0.875	1.21353	0.875	0.976601														5	0		5	2.26757
								0.875	0.731506	0.875	0.553511														5	9.07029		5	0
								0.875	1.12162	0.875	0.767838														5	0		5	2.26757
								0.875	1.15354	0.875	1.12781														5	9.07029		5	0
								0.875	0.931767	0.875	0.951383														5	2.26757		5	2.26757
								0.875	1.21024	0.875	1.26391														5	9.07029		5	0
								0.875	1.10407	0.875	1.22052														5	9.07029		5	0
								0.875	1.13706	0.875	1.47032														5	4.53515		5	0
								0.875	0.994019	0.875	1.52424														5	NaN		5	NaN
								0.875	1.08452	0.875	1.3945														5	4.53515		5	0
								0.875	1.14089	0.875	1.30394														5	NaN		5	NaN
								0.875	1.08068	0.875	1.40627														5	9.07029		5	0
								0.875	1.07273	0.875	1.43022														5	NaN		5	NaN
								0.875	1.01627	0.875	1.57196														5	9.07029		5	0
								0.875	1.25156	0.875	1.59479														5	2.26757		5	2.26757
								0.875	1.18618	0.875	1.39141														5	9.07029		5	0
								0.875	1.28417	0.875	1.1797														5	9.07029		5	0
								0.875	1.02269	0.875	1.30983														5	6.80272		5	0
								0.875	1.03846	0.875	1.24532														5	4.53515		5	2.26757
								0.875	1.32906	0.875	1.20682														5	4.53515		5	0
								0.875	1.11655	0.875	0.892717														5	NaN		5	NaN
								0.875	1.03956	0.875	0.933599														5	9.07029		5	0
								0.875	1.02582	0.875	0.708689														5	NaN		5	NaN
								0.875	1.25811	0.875	0.847344														5	9.07029		5	0
								0.875	1.02026	0.875	0.643964														5	2.26757		5	2.26757
								0.875	1.06052	0.875	0.870629														5	9.07029		5	0
								0.875	1.08061	0.875	0.635446														5	6.80272		5	0
								0.875	1.08329	0.875	0.832935														5	4.53515		5	0
								0.875	1.15611	0.875	0.639778														5	2.26757		5	2.26757
								0.875	1.24614	0.875	0.844204														5	4.53515		5	0
								0.875	1.14163	0.875	0.95528														5	0		5	4.53515
								0.875	1.0122	0.875	0.853168														5	4.53515		5	0
								0.875	1.21999	0.875	0.745797														5	0		5	2.26757
								0.875	1.20427	0.875	0.749041														5	6.80272		5	0
								0.875	1.14161	0.875	0.811363														5	2.26757		5	2.26757
								0.875	1.11482	0.875	0.647192														5	9.07029		5	0
								0.875	1.15062	0.875	0.70535														5	6.80272		5	0
								0.875	1.10397	0.875	0.747059														5	9.07029		5	0
								0.875	1.10963	0.875	0.823767														5	4.53515		5	2.26757
								0.875	0.998824	0.875	0.817438														5	6.80272		5	0
								0.875	1.23713	0.875	0.679421														5	0		5	4.53515
								0.875	0.811356	0.875	0.948578														5	4.53515		5	0
								0.875	1.13185	0.875	0.695111														5	0		5	2.26757
								0.875	1.02995	0.875	0.824581														5	13.6054		5	0
								0.875	1.03206	0.875	0.817476														5	2.26757		5	2.26757
								0.875	1.05332	0.875	0.999322														5	9.07029		5	0
								0.875	1.13307	0.875	0.849241														5	4.53515		5	0
								0.875	1.0421	0.875	1.16639														5	6.80272		5	0
								0.875	1.10315	0.875	1.24879														5	4.53515		5	2.26757
								0.875	1.00478	0.875	1.21561														5	6.80272		5	0
								0.875	1.25525	0.875	1.32373														5	0		5	4.53515
								0.875	1.08384	0.875	1.1491														5	9.07029		5	0
								0.875	1.04124	0.875	1.2072														5	0		5	2.26757
								0.875	0.938367	0.875	1.25954														5	9.07029		5	0
								0.875	1.16874	0.875	1.18761														5	2.26757		5	2.26757
								0.875	1.06928	0.875	1.22611														5	4.53515		5	0
								0.875	1.03608	0.875	1.15549														5	9.07029		5	0
								0.875	1.1599	0.875	1.15352														5	11.3379		5	0
								0.875	1.02011	0.875	0.963154														5	4.53515		5	2.26757
								0.875	1.10122	0.875	0.946298														5	9.07029		5	0
								0.875	1.04313	0.875	0.985446														5	0		5	4.53515
								0.875	1.17443	0.875	0.828971														5	6.80272		5	0
								0.875	1.06448	0.875	0.872435														5	0		5	2.26757
								0.875	1.10404	0.875	0.6991														5	4.53515		5	0
								0.875	0.793325	0.875	0.79833														5	2.26757		5	2.26757
								0.875	1.06297	0.875	0.716717														5	4.53515		5	0
								0.875	1.21415	0.875	0.61007														5	4.53515		5	0
								0.875	1.07142	0.875	0.543097														5	9.07029		5	0
								0.875	1.10136	0.875	0.705469														5	4.53515		5	2.26757
								0.875	1.32286	0.875	0.531721														5	9.07029		5	0
								0.875	1.15883	0.875	0.645552														5	0		5	2.26757
								0.875	1.36536	0.875	0.657135														5	6.80272		5	0
								0.875	1.17594	0.875	0.752825														5	0		5	2.26757
								0.875	1.16848	0.875	0.799461														5	4.53515		5	0
								0.875	1.12965	0.875	0.687272														5	2.26757		5	2.26757
								0.875	1.49179	0.875	0.664094														5	0		5	0
								0.875	1.08547	0.875	0.878766														5	4.53515		5	2.26757
								0.875	1.3489	0.875	0.723575														5	6.80272		5	0
								0.875	1.23908	0.875	0.922768														5	4.53515		5	2.26757
								0.875	1.10714	0.875	0.850873														5	9.07029		5	0
								0.875	1.09771	0.875	0.9297														5	0		5	2.26757
								0.875	1.19145	0.875	0.822103														5	6.80272		5	0
								0.875	1.21165	0.875	0.859055														5	0		5	2.26757
								0.875	1.36211	0.875	1.10362														5	0		5	0
								0.875	1.13183	0.875	1.03														5	2.26757		5	2.26757
								0.875	1.24491	0.875	1.12956														5	0		5	0
								0.875	1.0915	0.875	1.04149														5	4.53515		5	0
								0.875	1.24639	0.875	0.939306														5	6.80272		5	0
								0.875	1.08951	0.875	1.09134														5	4.53515		5	2.26757
								0.875	1.05053	0.875	0.996156														5	9.07029		5	0
								0.875	1.07927	0.875	1.01624														5	2.26757		5	2.26757
								0.875	1.35809	0.875	1.1701														5	6.80272		5	0
								0.875	1.27973	0.875	1.19244														5	0		5	2.26757
								0.875	1.01461	0.875	1.26108														5	4.53515		5	0
								0.875	1.17171	0.875	1.35056														5	0		5	2.26757
								0.875	0.940522	0.875	1.33269														5	4.53515		5	0
								0.875	1.08596	0.875	1.46952														5	2.26757		5	2.26757
								0.875	1.42548	0.875	1.24064														5	4.53515		5	0
								0.875	1.40972	0.875	1.20606														5	4.53515		5	2.26757
								0.875	1.2207	0.875	1.15062														5	6.80272		5	0
								0.875	1.0665	0.875	1.28767														5	2.26757		5	2.26757
								0.875	1.21833	0.875	1.15957														5	6.80272		5	0
								0.875	1.30397	0.875	1.13147														5	0		5	4.53515
								0.875	1.15839	0.875	1.07366														5	4.53515		5	0
								0.875	1.26149	0.875	0.862013														5	0		5	2.26757
								0.875	1.17307	0.875	0.831693														5	4.53515		5	2.26757
								0.875	1.03343	0.875	0.821582														5	6.80272		5	0
								0.875	0.978296	0.875	0.783818														5	0		5	0
								0.875	1.1364	0.875	0.910439														5	4.53515		5	2.26757
								0.875	0.916869	0.875	0.810583														5	9.07029		5	0
								0.875	1.13862	0.875	0.758173														5	2.26757		5	2.26757
								0.875	0.964799	0.875	0.93628														5	6.80272		5	0
								0.875	0.952111	0.875	0.96843														5	0		5	2.26757
								0.875	0.991145	0.875	0.911512														5	9.07029		5	0
								0.875	1.19853	0.875	0.914026														5	0		5	2.26757
								0.875	1.10303	0.875	0.859775														5	4.53515		5	0
								0.875	1.05096	0.875	0.772295														5	4.53515		5	0
								0.875	1.01315	0.875	0.733604														5	0		5	0
								0.875	1.2002	0.875	0.705648														5	4.53515		5	2.26757
								0.875	1.32297	0.875	0.815519														5	6.80272		5	0
								0.875	1.35114	0.875	0.997365														5	2.26757		5	2.26757
								0.875	1.09734	0.875	0.973805														5	6.80272		5	0
								0.875	1.12884	0.875	0.997037														5	2.26757		5	2.26757
								0.875	1.38651	0.875	0.933965														5	4.53515		5	0
								0.875	1.09367	0.875	0.967576														5	0		5	2.26757
								0.875	1.08052	0.875	0.74197														5	9.07029		5	0
								0.875	1.37609	0.875	0.822794														5	4.53515		5	0
								0.875	1.22155	0.875	0.79445														5	4.53515		5	0
								0.875	1.29581	0.875	0.761717														5	11.3379		5	0
								0.875	1.10509	0.875	0.770857														5	9.07029		5	0
								0.875	0.991887	0.875	0.789566														5	0		5	2.26757
								0.875	1.20547	0.875	0.488106														5	6.80272		5	0
								0.875	1.05466	0.875	0.882576														5	0		5	2.26757
								0.875	1.12587	0.875	0.683862														5	6.80272		5	0
								0.875	1.20152	0.875	0.987697														5	0		5	2.26757
								0.875	1.09638	0.875	1.20386														5	6.80272		5	0
								0.875	0.935022	0.875	0.721792														5	4.53515		5	0
								0.875	1.27172	0.875	0.598473														5	4.53515		5	0
								0.875	1.12248	0.875	0.561471														5	6.80272		5	0
								0.875	1.13613	0.875	1.0271														5	6.80272		5	0
								0.875	1.06925	0.875	1.03473														5	0		5	2.26757
								0.875	1.15205	0.875	0.442149														5	4.53515		5	0
								0.875	1.1804	0.875	0.583395														5	0		5	2.26757
								0.875	1.27299	0.875	0.806352														5	9.07029		5	0
								0.875	1.22278	0.875	0.741024														5	2.26757		5	2.26757
								0.875	1.03051	0.875	0.675979														5	4.53515		5	0
								0.875	1.16439	0.875	0.756393														5	4.53515		5	0
								0.875	1.30189	0.875	0.618757														5	4.53515		5	0
								0.875	1.34225	0.875	0.827121														5	6.80272		5	0
								0.875	1.17698	0.875	0.978095														5	6.80272		5	0
								0.875	1.18633	0.875	0.578833														5	0		5	2.26757
								0.875	1.27471	0.875	0.641033														5	4.53515		5	0
								0.875	1.13126	0.875	0.959987														5	0		5	4.53515
								0.875	1.1497	0.875	0.666804														5	6.80272		5	0
								0.875	1.19356	0.875	0.68747														5	2.26757		5	2.26757
								0.875	1.19329	0.875	0.698665														5	9.07029		5	0
								0.875	1.0326	0.875	0.724471														5	4.53515		5	0
								0.875	1.17323	0.875	0.888709														5	4.53515		5	0
								0.875	1.14242	0.875	0.594121														5	6.80272		5	0
								0.875	1.09129	0.875	0.857246														5	4.53515		5	0
								0.875	1.2666	0.875	0.843869														5	0		5	2.26757
								0.875	1.36268	0.875	0.670276														5	9.07029		5	0
								0.875	0.967004	0.875	0.960223														5	0		5	2.26757
								0.875	1.12324	0.875	0.569911														5	9.07029		5	0
								0.875	1.00143	0.875	0.889495														5	2.26757		5	2.26757
								0.875	1.04344	0.875	0.551978														5	4.53515		5	0
								0.875	1.01889	0.875	0.906537														5	6.80272		5	0
								0.875	0.978073	0.875	0.778906														5	4.53515		5	0
								0.875	1.24156	0.875	0.825272														5	11.3379		5	0
								0.875	1.14391	0.875	0.936677														5	6.80272		5	0
								0.875	1.12465	0.875	0.741961														5	0		5	2.26757
								0.875	1.21097	0.875	0.592834														5	6.80272		5	0
								0.875	1.15776	0.875	0.600346														5	0		5	2.26757
								0.875	1.25059	0.875	0.598642														5	9.07029		5	0
								0.875	1.35131	0.875	0.872564														5	2.26757		5	2.26757
								0.875	0.988052	0.875	0.599186														5	6.80272		5	0
								0.875	1.17836	0.875	0.693582														5	9.07029		5	0
								0.875	1.12566	0.875	0.87527														5	4.53515		5	0
								0.875	1.08823	0.875	0.60904														5	6.80272		5	0
								0.875	1.10707	0.875	0.735784														5	9.07029		5	0
								0.875	0.984613	0.875	0.546494														5	0		5	2.26757
								0.875	1.34908	0.875	0.801262														5	9.07029		5	0
								0.875	1.34804	0.875	0.645576														5	0		5	2.26757
								0.875	1.32431	0.875	0.746465														5	6.80272		5	0
								0.875	0.978771	0.875	0.534951														5	2.26757		5	2.26757
								0.875	1.03489	0.875	0.916009														5	9.07029		5	0
								0.875	1.13441	0.875	0.804419														5	9.07029		5	0
								0.875	1.13887	0.875	0.625058														5	4.53515		5	0
								0.875	1.02815	0.875	0.486045														5	13.6054		5	0
								0.875	1.12325	0.875	0.814203														5	9.07029		5	0
								0.875	1.15873	0.875	0.79867														5	0		5	2.26757
								0.875	1.35004	0.875	0.68634														5	6.80272		5	0
								0.875	1.44627	0.875	0.737639														5	0		5	2.26757
								0.875	1.50139	0.875	0.780114														5	6.80272		5	0
								0.875	1.06852	0.875	0.461173														5	2.26757		5	2.26757
								0.875	0.927694	0.875	0.887813														5	9.07029		5	0
								0.875	0.978598	0.875	0.751958														5	9.07029		5	0
								0.875	1.12392	0.875	0.823399														5	9.07029		5	0
								0.875	1.32934	0.875	1.00552														5	9.07029		5	0
								0.875	0.897137	0.875	0.489281														5	4.53515		5	0
								0.875	0.982338	0.875	0.911548														5	0		5	2.26757
								0.875	1.10342	0.875	0.820648														5	4.53515		5	0
								0.875	1.07272	0.875	0.945479														5	0		5	2.26757
								0.875	1.04874	0.875	0.88572														5	6.80272		5	0
								0.875	1.04766	0.875	0.853817														5	2.26757		5	2.26757
								0.875	1.32996	0.875	0.671839														5	13.6054		5	0
								0.875	1.1572	0.875	0.797702														5	4.53515		5	0
								0.875	1.24456	0.875	0.590192														5	9.07029		5	0
								0.875	0.878045	0.875	0.560914														5	11.3379		5	0
								0.875	1.07532	0.875	0.819841														5	4.53515		5	0
								0.875	0.93477	0.875	0.931724														5	0		5	2.26757
								0.875	1.16638	0.875	0.61779														5	4.53515		5	0
								0.875	1.09658	0.875	0.764392														5	0		5	2.26757
								0.875	1.23663	0.875	0.64432														5	9.07029		5	0
								0.875	0.953899	0.875	1.15106														5	0		5	2.26757
								0.875	1.31352	0.875	0.918867														5	4.53515		5	0
								0.875	1.20499	0.875	0.823637														5	6.80272		5	0
								0.875	1.24	0.875	0.901959														5	9.07029		5	0
								0.875	1.20695	0.875	0.704504														5	6.80272		5	0
								0.875	1.14451	0.875	0.84396														5	4.53515		5	0
								0.875	1.21565	0.875	0.718549														5	0		5	2.26757
								0.875	1.07128	0.875	0.634557														5	6.80272		5	0
								0.875	1.50347	0.875	0.409994														5	2.26757		5	2.26757
								0.875	1.30662	0.875	0.694592														5	4.53515		5	0
								0.875	1.3134	0.875	0.795638														5	0		5	4.53515
								0.875	1.432	0.875	0.796011														5	6.80272		5	0
								0.875	1.37975	0.875	0.808267														5	6.80272		5	0
								0.875	1.43438	0.875	1.03938														5	4.53515		5	0
								0.875	1.25089	0.875	0.87698														5	6.80272		5	0
								0.875	1.21079	0.875	0.894866														5	4.53515		5	0
								0.875	1.02667	0.875	0.593753														5	4.53515		5	2.26757
								0.875	1.10326	0.875	0.700683														5	9.07029		5	0
								0.875	1.49563	0.875	0.658482														5	0		5	2.26757
								0.875	1.27845	0.875	0.717812														5	6.80272		5	0
								0.875	1.14817	0.875	0.626276														5	0		5	4.53515
								0.875	1.21683	0.875	0.840338														5	4.53515		5	2.26757
								0.875	1.22196	0.875	0.626518														5	6.80272		5	0
								0.875	1.34336	0.875	0.607323														5	4.53515		5	0
								0.875	1.16592	0.875	0.956404														5	9.07029		5	0
								0.875	1.2727	0.875	0.60793														5	4.53515		5	0
								0.875	1.25112	0.875	0.777676														5	4.53515		5	2.26757
								0.875	1.31273	0.875	0.638418														5	6.80272		5	0
								0.875	1.14636	0.875	0.89528														5	0		5	2.26757
								0.875	1.07222	0.875	0.701185														5	6.80272		5	0
								0.875	1.22756	0.875	1.28148														5	2.26757		5	2.26757
								0.875	0.929808	0.875	0.962343														5	6.80272		5	0
								0.875	1.39576	0.875	1.07292														5	6.80272		5	0
								0.875	1.20939	0.875	0.929185														5	9.07029		5	0
								0.875	0.891511	0.875	1.02791														5	9.07029		5	0
								0.875	1.16991	0.875	1.17122														5	9.07029		5	0
								0.875	1.01816	0.875	1.25941														5	4.53515		5	2.26757
								0.875	1.41872	0.875	1.42814														5	4.53515		5	0
								0.875	1.229	0.875	1.47608														5	0		5	2.26757
								0.875	1.42163	0.875	1.36518														5	0		5	0
								0.875	1.22064	0.875	1.34369														5	2.26757		5	2.26757
								0.875	1.04837	0.875	1.36745														5	9.07029		5	0
								0.875	1.05152	0.875	1.27559														5	4.53515		5	0
								0.875	1.22679	0.875	1.41834														5	6.80272		5	0
								0.875	1.24189	0.875	1.2935														5	6.80272		5	0
								0.875	1.01405	0.875	1.11921														5	4.53515		5	0
								0.875	1.38445	0.875	0.8875														5	2.26757		5	2.26757
								0.875	1.05339	0.875	0.796378														5	9.07029		5	0
								0.875	1.2621	0.875	0.989844														5	0		5	2.26757
								0.875	1.43826	0.875	1.02544														5	4.53515		5	0
								0.875	1.2238	0.875	1.03787														5	2.26757		5	2.26757
								0.875	1.22334	0.875	1.24859														5	9.07029		5	0
								0.875	1.05323	0.875	1.23648														5	4.53515		5	0
								0.875	1.14847	0.875	1.27274														5	6.80272		5	0
								0.875	1.17225	0.875	1.36194														5	9.07029		5	0
								0.875	1.1892	0.875	1.10634														5	4.53515		5	0
								0.875	1.00558	0.875	1.17013														5	2.26757		5	2.26757
								0.875	1.22335	0.875	1.14016														5	4.53515		5	0
								0.875	1.06304	0.875	1.09464														5	0		5	4.53515
								0.875	1.21975	0.875	1.05087														5	4.53515		5	0
								0.875	1.20469	0.875	0.934261														5	2.26757		5	2.26757
								0.875	1.05673	0.875	0.83745														5	4.53515		5	0
								0.875	0.988211	0.875	0.938784														5	4.53515		5	0
								0.875	1.16873	0.875	1.07628														5	6.80272		5	0
								0.875	1.27968	0.875	0.979007														5	9.07029		5	0
								0.875	0.90386	0.875	0.706041														5	0		5	0
								0.875	1.246	0.875	0.781176														5	0		5	2.26757
								0.875	0.707546	0.875	0.832621														5	6.80272		5	0
								0.875	1.01728	0.875	0.902985														5	2.26757		5	4.53515
								0.875	0.994028	0.875	0.554784														5	6.80272		5	0
								0.875	1.10878	0.875	0.839778														5	2.26757		5	2.26757
								0.875	1.00494	0.875	0.769118														5	4.53515		5	0
								0.875	0.812557	0.875	0.426305														5	4.53515		5	0
								0.875	1.06993	0.875	0.764098														5	6.80272		5	0
								0.875	1.10345	0.875	0.748352														5	9.07029		5	0
								0.875	0.959125	0.875	0.716847														5	4.53515		5	0
								0.875	1.11406	0.875	0.813704														5	0		5	2.26757
								0.875	0.832978	0.875	0.714609														5	6.80272		5	0
								0.875	1.04504	0.875	0.76695														5	0		5	4.53515
								0.875	1.18375	0.875	0.762065														5	4.53515		5	0
								0.875	0.766711	0.875	0.625727														5	2.26757		5	2.26757
								0.875	0.859873	0.875	0.599545														5	6.80272		5	0
								0.875	0.914105	0.875	0.725576														5	4.53515		5	0
								0.875	0.778773	0.875	0.530565														5	9.07029		5	0
								0.875	0.687147	0.875	0.779541														5	6.80272		5	0
								0.875	0.896645	0.875	0.585695														5	4.53515		5	0
								0.875	0.867465	0.875	0.475942														5	0		5	2.26757
								0.875	0.780767	0.875	0.771732														5	4.53515		5	0
								0.875	1.2199	0.875	0.883884														5	0		5	4.53515
								0.875	1.20327	0.875	0.706023														5	4.53515		5	0
								0.875	0.550618	0.875	0.660534														5	2.26757		5	2.26757
								0.875	0.784115	0.875	0.603349														5	9.07029		5	0
								0.875	1.22864	0.875	0.929968														5	4.53515		5	0
								0.875	1.11883	0.875	0.75296														5	15.873		5	0
								0.875	0.97999	0.875	0.70435														5	9.07029		5	0
								0.875	1.11017	0.875	0.556193														5	0		5	0
								0.875	1.10538	0.875	0.811887														5	0		5	2.26757
								0.875	1.10982	0.875	1.17289														5	4.53515		5	0
								0.875	1.06221	0.875	0.817059														5	0		5	4.53515
								0.875	1.03087	0.875	0.790917														5	4.53515		5	0
								0.875	1.17277	0.875	1.02216														5	2.26757		5	2.26757
								0.875	1.04153	0.875	0.621131														5	4.53515		5	0
								0.875	1.00092	0.875	0.875901														5	4.53515		5	0
								0.875	1.11989	0.875	0.791177														5	6.80272		5	0
								0.875	0.949738	0.875	0.743782														5	6.80272		5	0
								0.875	1.01444	0.875	0.784193														5	0		5	0
								0.875	1.01917	0.875	0.737508														5	0		5	2.26757
								0.875	0.83442	0.875	1.05619														5	4.53515		5	0
								0.875	1.00732	0.875	0.753105														5	2.26757		5	4.53515
								0.875	1.14607	0.875	0.971714														5	6.80272		5	0
								0.875	0.886664	0.875	0.779607														5	2.26757		5	2.26757
								0.875	1.05994	0.875	0.80024														5	4.53515		5	0
								0.875	0.89155	0.875	0.780859														5	4.53515		5	0
								0.875	1.02754	0.875	0.736557														5	9.07029		5	0
								0.875	1.00339	0.875	0.699478														5	4.53515		5	0
								0.875	0.874402	0.875	1.17803														5	0		5	0
								0.875	1.04186	0.875	0.753589														5	2.26757		5	2.26757
								0.875	1.00967	0.875	0.545242														5	4.53515		5	0
								0.875	1.21986	0.875	0.618945														5	2.26757		5	2.26757
								0.875	0.932386	0.875	0.776879														5	4.53515		5	0
								0.875	1.02232	0.875	0.624544														5	2.26757		5	2.26757
								0.875	1.29304	0.875	0.59427														5	9.07029		5	0
								0.875	0.930325	0.875	0.663809														5	4.53515		5	0
								0.875	0.975112	0.875	0.696515														5	13.6054		5	0
								0.875	1.19086	0.875	0.935311														5	6.80272		5	0
								0.875	1.27575	0.875	1.11399														5	4.53515		5	0
								0.875	0.83203	0.875	1.07027														5	2.26757		5	2.26757
								0.875	0.998626	0.875	1.16696														5	4.53515		5	0
								0.875	1.00634	0.875	1.04373														5	2.26757		5	2.26757
								0.875	1.09851	0.875	0.987737														5	4.53515		5	0
								0.875	1.03032	0.875	0.901137														5	2.26757		5	2.26757
								0.875	0.889799	0.875	0.696406														5	0		5	0
								0.875	1.00922	0.875	0.769961														5	4.53515		5	0
								0.875	1.15618	0.875	0.747982														5	4.53515		5	0
								0.875	1.03224	0.875	0.784199														5	6.80272		5	0
								0.875	1.28069	0.875	0.774056														5	0		5	0
								0.875	0.966026	0.875	0.901537														5	0		5	4.53515
								0.875	0.89014	0.875	0.949604														5	4.53515		5	0
								0.875	0.900707	0.875	0.931995														5	2.26757		5	2.26757
								0.875	1.18136	0.875	1.05507														5	4.53515		5	0
								0.875	1.01952	0.875	1.22551														5	4.53515		5	2.26757
								0.875	0.95274	0.875	1.17471														5	4.53515		5	0
								0.875	1.0426	0.875	1.06402														5	4.53515		5	0
								0.875	0.860037	0.875	1.4739														5	4.53515		5	0
								0.875	1.28317	0.875	1.07375														5	11.3379		5	0
								0.875	1.20932	0.875	1.23037														5	4.53515		5	0
								0.875	1.15137	0.875	1.20425														5	0		5	4.53515
								0.875	0.868086	0.875	1.14998														5	4.53515		5	0
								0.875	0.864088	0.875	1.06181														5	4.53515		5	2.26757
								0.875	1.07558	0.875	0.930887														5	4.53515		5	0
								0.875	1.145	0.875	0.739641														5	2.26757		5	2.26757
								0.875	1.10368	0.875	0.599627														5	9.07029		5	0
								0.875	0.699788	0.875	0.578693														5	4.53515		5	0
								0.875	0.974086	0.875	0.761941														5	4.53515		5	0
								0.875	1.12649	0.875	0.754323														5	6.80272		5	0
								0.875	0.929947	0.875	0.676074														5	4.53515		5	0
								0.875	1.13814	0.875	0.749188														5	0		5	4.53515
								0.875	1.0187	0.875	0.779483														5	4.53515		5	0
								0.875	1.09579	0.875	0.732908														5	2.26757		5	2.26757
								0.875	1.12781	0.875	0.687806														5	4.53515		5	0
								0.875	1.11282	0.875	0.767655														5	0		5	2.26757
								0.875	1.1461	0.875	0.764271														5	4.53515		5	0
								0.875	1.18289	0.875	0.623013														5	4.53515		5	0
								0.875	1.11754	0.875	0.700578														5	6.80272		5	0
								0.875	0.852158	0.875	0.762858														5	2.26757		5	2.26757
								0.875	1.11415	0.875	0.675781														5	4.53515		5	0
								0.875	1.05323	0.875	0.758968														5	0		5	4.53515
								0.875	0.770142	0.875	0.661162														5	4.53515		5	0
								0.875	1.09051	0.875	0.781272														5	2.26757		5	2.26757
								0.875	1.13302	0.875	0.740633														5	4.53515		5	0
								0.875	1.07629	0.875	0.726357														5	6.80272		5	0
								0.875	1.26501	0.875	0.694501														5	9.07029		5	0
								0.875	1.19426	0.875	0.711717														5	4.53515		5	0
								0.875	0.951405	0.875	0.813441														5	6.80272		5	0
								0.875	1.04728	0.875	0.506763														5	2.26757		5	2.26757
								0.875	0.972672	0.875	0.75351														5	4.53515		5	0
								0.875	0.827565	0.875	0.720747														5	0		5	4.53515
								0.875	0.911601	0.875	0.603401														5	4.53515		5	0
								0.875	0.789288	0.875	0.712236														5	2.26757		5	2.26757
								0.875	0.855084	0.875	0.802819														5	4.53515		5	0
								0.875	0.929009	0.875	0.596891														5	6.80272		5	0
								0.875	1.14011	0.875	0.642679														5	11.3379		5	0
								0.875	1.07826	0.875	0.805553														5	4.53515		5	0
								0.875	1.14862	0.875	0.641812														5	9.07029		5	0
								0.875	0.919148	0.875	0.611472														5	4.53515		5	2.26757
								0.875	0.802624	0.875	0.619495														5	0		5	0
								0.875	1.25681	0.875	0.640464														5	0		5	4.53515
								0.875	1.10586	0.875	0.69987														5	4.53515		5	0
								0.875	0.965385	0.875	0.619124														5	2.26757		5	2.26757
								0.875	1.18818	0.875	0.644498														5	4.53515		5	0
								0.875	1.13861	0.875	0.655615														5	6.80272		5	0
								0.875	0.801097	0.875	0.594676														5	9.07029		5	2.26757
								0.875	0.897898	0.875	0.571704														5	4.53515		5	0
								0.875	1.04792	0.875	0.73927														5	6.80272		5	2.26757
								0.875	1.02132	0.875	0.537953														5	4.53515		5	2.26757
								0.875	1.06588	0.875	0.674769														5	6.80272		5	0
								0.875	0.991831	0.875	0.682664														5	0		5	2.26757
								0.875	1.09743	0.875	0.619686														5	4.53515		5	0
								0.875	0.920416	0.875	0.471884														5	4.53515		5	2.26757
								0.875	0.815089	0.875	0.817847														5	4.53515		5	0
								0.875	1.24944	0.875	0.634909														5	6.80272		5	0
								0.875	0.765759	0.875	0.745658														5	13.6054		5	0
								0.875	1.20096	0.875	0.777359														5	4.53515		5	0
								0.875	1.07707	0.875	0.666598														5	6.80272		5	0
								0.875	1.07113	0.875	0.535888														5	4.53515		5	2.26757
								0.875	0.609117	0.875	0.678195														5	4.53515		5	0
								0.875	1.23079	0.875	0.748833														5	2.26757		5	4.53515
								0.875	1.14256	0.875	0.817345														5	4.53515		5	0
								0.875	0.807395	0.875	0.750225														5	2.26757		5	2.26757
								0.875	0.984239	0.875	0.755934														5	4.53515		5	0
								0.875	0.965348	0.875	0.712146														5	6.80272		5	0
								0.875	1.0366	0.875	0.695553														5	9.07029		5	0
								0.875	1.10618	0.875	0.850879														5	6.80272		5	0
								0.875	0.950264	0.875	0.731349														5	9.07029		5	0
								0.875	0.883964	0.875	0.626596														5	4.53515		5	2.26757
								0.875	0.937328	0.875	0.618909														5	4.53515		5	0
								0.875	1.18152	0.875	0.844753														5	4.53515		5	2.26757
								0.875	1.17996	0.875	0.576429														5	4.53515		5	0
								0.875	1.19184	0.875	0.824383														5	2.26757		5	2.26757
								0.875	1.37255	0.875	0.716507														5	4.53515		5	0
								0.875	1.35557	0.875	0.908944														5	9.07029		5	0
								0.875	0.980893	0.875	0.939034														5	6.80272		5	0
								0.875	1.07622	0.875	1.06168														5	6.80272		5	0
								0.875	1.23365	0.875	0.764381														5	9.07029		5	0
								0.875	1.03891	0.875	1.04642														5	4.53515		5	2.26757
								0.875	1.28326	0.875	0.995367														5	0		5	0
								0.875	0.966828	0.875	0.853792														5	9.07029		5	2.26757
								0.875	1.20112	0.875	0.861914														5	4.53515		5	0
								0.875	1.20506	0.875	1.00676														5	2.26757		5	2.26757
								0.875	1.22551	0.875	1.05227														5	0		5	0
								0.875	1.15845	0.875	0.809301														5	9.07029		5	0
								0.875	1.17395	0.875	0.586192														5	9.07029		5	0
								0.875	1.20066	0.875	0.823658														5	4.53515		5	0
								0.875	1.0688	0.875	0.765764														5	9.07029		5	0
								0.875	1.19995	0.875	0.67951														5	4.53515		5	2.26757
								0.875	1.1092	0.875	0.66245														5	4.53515		5	0
								0.875	1.07836	0.875	0.910806														5	4.53515		5	2.26757
								0.875	1.234	0.875	0.630146														5	0		5	0
								0.875	1.06478	0.875	0.714377														5	2.26757		5	2.26757
								0.875	1.04732	0.875	0.898777														5	4.53515		5	0
								0.875	0.994288	0.875	0.894336														5	13.6054		5	0
								0.875	1.07542	0.875	0.691839														5	11.3379		5	0
								0.875	1.08479	0.875	0.756448														5	4.53515		5	0
								0.875	1.31373	0.875	1.00557														5	9.07029		5	0
								0.875	1.12608	0.875	0.774228														5	4.53515		5	2.26757
								0.875	1.23867	0.875	0.608153														5	0		5	0
								0.875	1.14918	0.875	0.722874														5	2.26757		5	2.26757
								0.875	1.01347	0.875	0.738107														5	4.53515		5	0
								0.875	1.10554	0.875	0.779462														5	2.26757		5	2.26757
								0.875	1.11814	0.875	0.585292														5	9.07029		5	0
								0.875	1.1696	0.875	0.648273														5	9.07029		5	0
								0.875	1.07317	0.875	0.561008														5	11.3379		5	0
								0.875	1.14403	0.875	0.735389														5	0		5	0
								0.875	1.01725	0.875	0.748161														5	11.3379		5	0
								0.875	1.09404	0.875	0.679775														5	4.53515		5	2.26757
								0.875	1.18749	0.875	0.918784														5	0		5	0
								0.875	1.23726	0.875	0.566172														5	0		5	2.26757
								0.875	1.24041	0.875	0.749176														5	4.53515		5	0
								0.875	1.22555	0.875	0.881648														5	2.26757		5	2.26757
								0.875	1.19789	0.875	0.672186														5	4.53515		5	0
								0.875	1.08889	0.875	0.7408														5	9.07029		5	0
								0.875	1.04296	0.875	0.855888														5	9.07029		5	0
								0.875	1.41804	0.875	0.571515														5	4.53515		5	0
								0.875	1.14028	0.875	0.559434														5	9.07029		5	0
								0.875	1.00159	0.875	0.891611														5	NaN		5	NaN
								0.875	1.19943	0.875	0.790551														5	9.07029		5	0
								0.875	1.04791	0.875	0.885457														5	NaN		5	NaN
								0.875	1.07699	0.875	0.699329														5	0		5	0
								0.875	1.15402	0.875	0.550159														5	2.26757		5	2.26757
								0.875	0.972267	0.875	0.712359														5	4.53515		5	0
								0.875	1.0882	0.875	1.04383														5	9.07029		5	0
								0.875	1.12555	0.875	0.78248														5	6.80272		5	0
								0.875	1.05753	0.875	0.823066														5	6.80272		5	0
								0.875	1.21542	0.875	0.645938														5	4.53515		5	0
								0.875	1.34514	0.875	0.609021														5	4.53515		5	2.26757
								0.875	1.13902	0.875	0.487861														5	0		5	0
								0.875	1.17884	0.875	0.713689														5	0		5	2.26757
								0.875	1.10744	0.875	1.01407														5	4.53515		5	0
								0.875	1.06327	0.875	1.13495														5	2.26757		5	2.26757
								0.875	1.06981	0.875	0.632548														5	9.07029		5	0
								0.875	1.06534	0.875	0.464139														5	9.07029		5	0
								0.875	1.05013	0.875	0.992808														5	9.07029		5	0
								0.875	1.15494	0.875	0.512768														5	9.07029		5	0
								0.875	1.16219	0.875	0.35835														5	4.53515		5	0
								0.875	1.13936	0.875	0.670955														5	4.53515		5	2.26757
								0.875	1.01255	0.875	0.694134														5	4.53515		5	0
								0.875	1.10273	0.875	0.630417														5	0		5	2.26757
								0.875	1.03443	0.875	0.633336														5	9.07029		5	0
								0.875	1.16019	0.875	0.650747														5	2.26757		5	2.26757
								0.875	1.10369	0.875	0.741788														5	4.53515		5	0
								0.875	1.04266	0.875	0.509123														5	9.07029		5	0
								0.875	1.25683	0.875	0.482746														5	11.3379		5	0
								0.875	1.11447	0.875	0.33667														5	9.07029		5	0
								0.875	1.09935	0.875	0.956245														5	9.07029		5	0
								0.875	1.00084	0.875	0.599259														5	4.53515		5	2.26757
								0.875	1.24687	0.875	0.818363														5	6.80272		5	0
								0.875	1.25902	0.875	0.821638														5	2.26757		5	2.26757
								0.875	1.29088	0.875	0.58776														5	0		5	0
								0.875	1.20605	0.875	0.617601														5	2.26757		5	4.53515
								0.875	1.08994	0.875	0.390091														5	4.53515		5	0
								0.875	1.31855	0.875	0.587645														5	9.07029		5	0
								0.875	1.24776	0.875	0.378069														5	13.6054		5	0
								0.875	1.2206	0.875	0.748549														5	6.80272		5	0
								0.875	1.13382	0.875	0.781714														5	4.53515		5	0
								0.875	1.2979	0.875	0.637929														5	4.53515		5	2.26757
								0.875	1.23779	0.875	0.613675														5	4.53515		5	0
								0.875	1.24196	0.875	0.816988														5	2.26757		5	4.53515
								0.875	1.23766	0.875	0.586329														5	0		5	0
								0.875	1.29586	0.875	0.746817														5	0		5	4.53515
								0.875	1.24459	0.875	0.600469														5	4.53515		5	0
								0.875	1.18402	0.875	0.717558														5	9.07029		5	0
								0.875	1.13426	0.875	0.521466														5	11.3379		5	0
								0.875	1.25031	0.875	0.732221														5	11.3379		5	0
								0.875	1.08877	0.875	0.620654														5	4.53515		5	0
								0.875	1.15059	0.875	0.654178														5	4.53515		5	2.26757
								0.875	1.17749	0.875	0.704748														5	9.07029		5	0
								0.875	1.24986	0.875	0.71192														5	2.26757		5	2.26757
								0.875	1.30305	0.875	0.597702														5	4.53515		5	0
								0.875	1.23812	0.875	0.659847														5	0		5	4.53515
								0.875	1.16005	0.875	0.509121														5	2.26757		5	2.26757
								0.875	1.33544	0.875	0.988969														5	9.07029		5	0
								0.875	1.30767	0.875	0.83843														5	13.6054		5	0
								0.875	1.33434	0.875	0.4408														5	9.07029		5	0
								0.875	1.29213	0.875	0.437816														5	9.07029		5	0
								0.875	1.18067	0.875	0.838159														5	4.53515		5	2.26757
								0.875	1.24422	0.875	0.842793														5	4.53515		5	0
								0.875	1.3035	0.875	0.507856														5	2.26757		5	2.26757
								0.875	1.20298	0.875	0.801516														5	0		5	0
								0.875	1.36903	0.875	0.700263														5	0		5	4.53515
								0.875	1.22498	0.875	0.724723														5	2.26757		5	2.26757
								0.875	1.15146	0.875	0.815096														5	9.07029		5	0
								0.875	1.43917	0.875	0.444251														5	9.07029		5	0
								0.875	1.30011	0.875	0.810293														5	6.80272		5	0
								0.875	1.20729	0.875	0.708058														5	9.07029		5	0
								0.875	1.27751	0.875	0.704952														5	2.26757		5	2.26757
								0.875	0.956435	0.875	0.86023														5	0		5	0
								0.875	1.19689	0.875	0.92836														5	2.26757		5	2.26757
								0.875	1.03281	0.875	0.93319														5	0		5	0
								0.875	1.16896	0.875	0.672858														5	0		5	2.26757
								0.875	1.07951	0.875	0.831945														5	4.53515		5	0
								0.875	1.27334	0.875	0.683373														5	9.07029		5	0
								0.875	1.1087	0.875	0.610247														5	11.3379		5	0
								0.875	1.338	0.875	0.595012														5	6.80272		5	0
								0.875	1.26042	0.875	0.730552														5	6.80272		5	0
								0.875	1.19174	0.875	0.829478														5	2.26757		5	2.26757
								0.875	1.2881	0.875	0.656803														5	9.07029		5	0
								0.875	1.46062	0.875	1.06701														5	2.26757		5	2.26757
								0.875	1.16084	0.875	0.711529														5	9.07029		5	0
								0.875	1.19649	0.875	0.644776														5	0		5	2.26757
								0.875	1.1166	0.875	0.814895														5	6.80272		5	0
								0.875	1.21172	0.875	0.595926														5	6.80272		5	0
								0.875	1.24812	0.875	0.567282														5	2.26757		5	2.26757
								0.875	1.06853	0.875	0.7931														5	9.07029		5	0
								0.875	1.25328	0.875	0.605735														5	9.07029		5	2.26757
								0.875	1.25183	0.875	0.725243														5	2.26757		5	2.26757
								0.875	0.983466	0.875	0.663833														5	4.53515		5	0
								0.875	1.09471	0.875	0.656918														5	0		5	2.26757
								0.875	1.16859	0.875	0.692175														5	9.07029		5	0
								0.875	1.17012	0.875	0.669698														5	0		5	2.26757
								0.875	1.22994	0.875	0.72572														5	4.53515		5	0
								0.875	1.31666	0.875	0.764124														5	4.53515		5	0
								0.875	1.18635	0.875	0.369683														5	11.3379		5	0
								0.875	1.0352	0.875	1.26787														5	6.80272		5	0
								0.875	1.25059	0.875	0.696655														5	9.07029		5	0
								0.875	1.08165	0.875	0.94868														5	NaN		5	NaN
								0.875	1.16942	0.875	0.797067														5	4.53515		5	0
								0.875	1.17225	0.875	0.7196														5	0		5	2.26757
								0.875	0.947667	0.875	0.663465														5	9.07029		5	0
								0.875	1.08904	0.875	0.82645														5	NaN		5	NaN
								0.875	1.05768	0.875	0.829482														5	4.53515		5	0
								0.875	1.18296	0.875	0.904079														5	6.80272		5	0
								0.875	1.30244	0.875	0.880873														5	11.3379		5	0
								0.875	1.1796	0.875	0.921934														5	6.80272		5	0
								0.875	1.23292	0.875	0.548898														5	4.53515		5	0
								0.875	1.09168	0.875	0.696089														5	NaN		5	NaN
								0.875	1.268	0.875	0.608626														5	4.53515		5	0
								0.875	1.23252	0.875	0.745189														5	2.26757		5	2.26757
								0.875	1.10531	0.875	0.87536														5	9.07029		5	0
								0.875	1.26955	0.875	0.498915														5	NaN		5	NaN
								0.875	1.34362	0.875	0.788975														5	9.07029		5	0
								0.875	1.19429	0.875	0.980678														5	11.3379		5	0
								0.875	1.37998	0.875	0.78898														5	4.53515		5	0
								0.875	1.16932	0.875	0.693629														5	6.80272		5	0
								0.875	1.31907	0.875	0.418519														5	4.53515		5	0
								0.875	1.31764	0.875	0.972147														5	NaN		5	NaN
								0.875	1.1878	0.875	0.555379														5	4.53515		5	0
								0.875	1.21681	0.875	0.964002														5	2.26757		5	2.26757
								0.875	1.11844	0.875	0.707506														5	4.53515		5	0
								0.875	1.24799	0.875	0.64408														5	0		5	2.26757
								0.875	1.23326	0.875	0.820479														5	9.07029		5	0
								0.875	1.32033	0.875	0.952842														5	9.07029		5	0
								0.875	1.29658	0.875	0.757874														5	6.80272		5	0
								0.875	1.00572	0.875	1.12436														5	9.07029		5	0
								0.875	1.20834	0.875	1.13012														5	4.53515		5	0
								0.875	1.19389	0.875	1.14341														5	0		5	4.53515
								0.875	0.94668	0.875	1.3538														5	4.53515		5	0
								0.875	1.33194	0.875	1.04922														5	0		5	2.26757
								0.875	1.04235	0.875	0.825008														5	9.07029		5	0
								0.875	1.14284	0.875	0.834683														5	NaN		5	NaN
								0.875	1.32618	0.875	0.791267														5	4.53515		5	0
								0.875	1.31622	0.875	1.00341														5	6.80272		5	0
								0.875	1.16377	0.875	0.786975														5	9.07029		5	0
								0.875	1.10904	0.875	1.17805														5	4.53515		5	0
								0.875	1.20417	0.875	1.27454														5	9.07029		5	0
								0.875	1.18137	0.875	1.02164														5	2.26757		5	4.53515
								0.875	1.1929	0.875	0.923456														5	4.53515		5	0
								0.875	1.18587	0.875	0.884484														5	0		5	2.26757
								0.875	1.20164	0.875	1.27871														5	11.3379		5	0
								0.875	1.01376	0.875	1.07257														5	0		5	2.26757
								0.875	1.22733	0.875	1.36207														5	9.07029		5	0
								0.875	1.35312	0.875	1.21403														5	9.07029		5	0
								0.875	1.29898	0.875	1.29624														5	9.07029		5	0
								0.875	1.24887	0.875	1.18993														5	4.53515		5	0
								0.875	1.3807	0.875	1.29456														5	4.53515		5	0
								0.875	1.04256	0.875	1.30757														5	2.26757		5	4.53515
								0.875	1.13896	0.875	1.29701														5	6.80272		5	0
								0.875	1.22611	0.875	1.20807														5	0		5	2.26757
								0.875	1.25719	0.875	1.16339														5	4.53515		5	0
								0.875	1.11736	0.875	1.18231														5	0		5	2.26757
								0.875	1.14695	0.875	1.38527														5	6.80272		5	0
								0.875	1.18642	0.875	1.34753														5	11.3379		5	0
								0.875	1.12165	0.875	1.41345														5	6.80272		5	0
								0.875	1.2028	0.875	1.25404														5	4.53515		5	0
								0.875	1.17888	0.875	1.07154														5	9.07029		5	0
								0.875	1.14851	0.875	0.990256														5	2.26757		5	2.26757
								0.875	1.10906	0.875	1.15865														5	4.53515		5	0
								0.875	1.17889	0.875	1.29939														5	0		5	2.26757
								0.875	1.05636	0.875	1.31643														5	4.53515		5	0
								0.875	1.19563	0.875	1.2047														5	0		5	2.26757
								0.875	1.19179	0.875	1.32169														5	6.80272		5	0
								0.875	1.15212	0.875	1.33165														5	9.07029		5	0
								0.875	1.22358	0.875	1.27787														5	4.53515		5	0
								0.875	1.25153	0.875	1.28447														5	6.80272		5	0
								0.875	1.16661	0.875	1.2773														5	6.80272		5	0
								0.875	1.36152	0.875	1.18402														5	2.26757		5	2.26757
								0.875	1.31264	0.875	1.15177														5	4.53515		5	0
								0.875	1.2444	0.875	1.14861														5	0		5	2.26757
								0.875	1.22125	0.875	0.925625														5	9.07029		5	2.26757
								0.875	1.03352	0.875	0.886842														5	2.26757		5	2.26757
								0.875	1.20585	0.875	0.923997														5	4.53515		5	0
								0.875	1.05194	0.875	0.85239														5	6.80272		5	0
								0.875	1.14989	0.875	1.00442														5	6.80272		5	0
								0.875	1.00042	0.875	0.77042														5	6.80272		5	0
								0.875	1.01621	0.875	1.04496														5	9.07029		5	0
								0.875	1.04617	0.875	1.18775														5	2.26757		5	2.26757
								0.875	1.2197	0.875	0.844305														5	4.53515		5	0
								0.875	1.10105	0.875	0.722853														5	0		5	2.26757
								0.875	1.1942	0.875	0.789746														5	4.53515		5	0
								0.875	1.02846	0.875	0.74435														5	2.26757		5	4.53515
								0.875	1.31444	0.875	0.732722														5	4.53515		5	0
								0.875	1.09227	0.875	0.727551														5	9.07029		5	0
								0.875	1.24364	0.875	0.721746														5	6.80272		5	0
								0.875	1.11358	0.875	0.703253														5	9.07029		5	0
								0.875	1.19106	0.875	0.809817														5	4.53515		5	0
								0.875	1.1261	0.875	0.605998														5	4.53515		5	2.26757
								0.875	1.1746	0.875	0.612545														5	4.53515		5	0
								0.875	1.21076	0.875	0.786038														5	0		5	2.26757
								0.875	1.16919	0.875	0.77262														5	4.53515		5	0
								0.875	1.07354	0.875	0.729655														5	2.26757		5	4.53515
								0.875	1.00239	0.875	0.630396														5	9.07029		5	0
								0.875	1.02536	0.875	0.548642														5	9.07029		5	0
								0.875	1.19802	0.875	0.41561														5	6.80272		5	0
								0.875	1.22995	0.875	0.554486														5	0		5	0
								0.875	1.33897	0.875	0.766554														5	0		5	0
								0.875	1.1779	0.875	0.656457														5	4.53515		5	2.26757
								0.875	1.35307	0.875	0.638695														5	9.07029		5	0
								0.875	1.22606	0.875	0.695561														5	0		5	2.26757
								0.875	1.29145	0.875	0.567233														5	9.07029		5	0
								0.875	1.11303	0.875	0.718499														5	0		5	4.53515
								0.875	1.1728	0.875	0.584896														5	6.80272		5	0
								0.875	1.22061	0.875	0.60242														5	9.07029		5	0
								0.875	1.19557	0.875	0.550182														5	6.80272		5	0
								0.875	1.19154	0.875	0.82793														5	0		5	0
								0.875	1.15567	0.875	0.69873														5	0		5	0
								0.875	1.29557	0.875	0.799692														5	4.53515		5	2.26757
								0.875	1.177	0.875	0.76042														5	9.07029		5	0
								0.875	1.19166	0.875	0.733796														5	0		5	2.26757
								0.875	1.16439	0.875	0.488824														5	9.07029		5	0
								0.875	1.0849	0.875	0.704894														5	2.26757		5	2.26757
								0.875	1.04474	0.875	0.673122														5	9.07029		5	0
								0.875	1.07546	0.875	0.860401														5	4.53515		5	0
								0.875	1.09004	0.875	0.504434														5	6.80272		5	0
								0.875	1.20883	0.875	0.620459														5	0		5	0
								0.875	1.06124	0.875	0.848376														5	0		5	0
								0.875	1.24354	0.875	0.6466														5	4.53515		5	2.26757
								0.875	1.06002	0.875	0.654701														5	9.07029		5	0
								0.875	1.17022	0.875	0.555281														5	0		5	2.26757
								0.875	1.151	0.875	0.767351														5	11.3379		5	0
								0.875	1.12558	0.875	0.912748														5	2.26757		5	2.26757
								0.875	1.31751	0.875	0.813978														5	9.07029		5	0
								0.875	1.20147	0.875	0.826759														5	9.07029		5	0
								0.875	1.22728	0.875	0.733103														5	9.07029		5	0
								0.875	1.27798	0.875	0.88788														5	4.53515		5	0
								0.875	1.10297	0.875	0.747387														5	0		5	0
								0.875	1.19398	0.875	0.940194														5	4.53515		5	2.26757
								0.875	1.21301	0.875	0.864277														5	4.53515		5	0
								0.875	1.11516	0.875	0.835674														5	0		5	2.26757
								0.875	1.08888	0.875	0.928767														5	13.6054		5	0
								0.875	1.01535	0.875	0.725171														5	2.26757		5	4.53515
								0.875	1.16441	0.875	0.717185														5	9.07029		5	0
								0.875	1.34691	0.875	0.771646														5	4.53515		5	0
								0.875	1.06238	0.875	0.909848														5	9.07029		5	0
								0.875	0.984648	0.875	0.96163														5	4.53515		5	0
								0.875	1.08468	0.875	0.648955														5	4.53515		5	0
								0.875	1.09236	0.875	0.791341														5	11.3379		5	0
								0.875	1.17377	0.875	0.827794														5	6.80272		5	2.26757
								0.875	0.992043	0.875	1.09843														5	0		5	4.53515
								0.875	1.03933	0.875	0.547414														5	13.6054		5	0
								0.875	1.03979	0.875	0.753793														5	0		5	4.53515
								0.875	0.963284	0.875	0.368343														5	9.07029		5	0
								0.875	1.26104	0.875	0.807767														5	6.80272		5	2.26757
								0.875	1.0038	0.875	0.71268														5	9.07029		5	0
								0.875	1.02812	0.875	0.704712														5	0		5	0
								0.875	1.13825	0.875	0.889117														5	4.53515		5	0
								0.875	0.981117	0.875	0.638426														5	9.07029		5	0
								0.875	0.943383	0.875	0.678062														5	4.53515		5	0
								0.875	0.880479	0.875	0.657537														5	0		5	4.53515
								0.875	0.941275	0.875	0.776867														5	9.07029		5	0
								0.875	0.853029	0.875	0.598249														5	0		5	4.53515
								0.875	0.941948	0.875	0.837956														5	9.07029		5	0
								0.875	1.01385	0.875	0.352846														5	9.07029		5	0
								0.875	0.90622	0.875	0.539572														5	0		5	0
								0.875	0.935076	0.875	0.803956														5	4.53515		5	0
								0.875	1.0859	0.875	0.707646														5	9.07029		5	0
								0.875	0.758332	0.875	0.461276														5	6.80272		5	0
								0.875	1.08391	0.875	0.505515														5	4.53515		5	0
								0.875	1.36199	0.875	0.876809														5	0		5	4.53515
								0.875	0.836248	0.875	0.757452														5	6.80272		5	0
								0.875	1.17393	0.875	0.549775														5	4.53515		5	2.26757
								0.875	1.0186	0.875	0.766288														5	9.07029		5	0
								0.875	0.931547	0.875	0.463368														5	9.07029		5	0
								0.875	1.13686	0.875	0.64454														5	4.53515		5	0
								0.875	1.03665	0.875	0.775448														5	4.53515		5	0
								0.875	1.17076	0.875	0.610949														5	6.80272		5	0
								0.875	0.998786	0.875	0.903322														5	6.80272		5	0
								0.875	1.06408	0.875	0.728761														5	4.53515		5	0
								0.875	1.0299	0.875	0.501295														5	2.26757		5	2.26757
								0.875	1.16779	0.875	0.681293														5	4.53515		5	0
								0.875	1.13028	0.875	0.616738														5	2.26757		5	2.26757
								0.875	1.17854	0.875	0.708402														5	9.07029		5	0
								0.875	0.872999	0.875	0.494464														5	9.07029		5	0
								0.875	1.40277	0.875	0.815472														5	6.80272		5	0
								0.875	0.993026	0.875	0.716161														5	4.53515		5	0
								0.875	0.982232	0.875	0.413912														5	6.80272		5	0
								0.875	1.02269	0.875	0.944167														5	9.07029		5	0
								0.875	0.95818	0.875	0.567686														5	4.53515		5	0
								0.875	1.06781	0.875	0.683688														5	2.26757		5	2.26757
								0.875	0.876884	0.875	0.417575														5	4.53515		5	0
								0.875	1.01686	0.875	0.248777														5	2.26757		5	2.26757
								0.875	1.17089	0.875	0.888436														5	6.80272		5	0
								0.875	1.09319	0.875	0.727284														5	13.6054		5	0
								0.875	1.13838	0.875	0.87272														5	4.53515		5	0
								0.875	0.976882	0.875	0.712669														5	9.07029		5	0
								0.875	1.09015	0.875	0.794602														5	9.07029		5	0
								0.875	0.983954	0.875	0.827481														5	6.80272		5	0
								0.875	1.21491	0.875	0.679615														5	4.53515		5	0
								0.875	0.892394	0.875	0.567364														5	0		5	4.53515
								0.875	1.14852	0.875	0.626076														5	11.3379		5	0
								0.875	1.13496	0.875	0.819279														5	2.26757		5	2.26757
								0.875	0.833021	0.875	0.726588														5	9.07029		5	0
								0.875	1.12584	0.875	0.597681														5	6.80272		5	0
								0.875	1.17939	0.875	1.08021														5	4.53515		5	0
								0.875	1.20746	0.875	0.773173														5	4.53515		5	0
								0.875	1.24817	0.875	0.856924														5	6.80272		5	0
								0.875	1.27473	0.875	0.858156														5	4.53515		5	0
								0.875	1.3412	0.875	0.593282														5	4.53515		5	0
								0.875	0.845906	0.875	0.605076														5	2.26757		5	4.53515
								0.875	1.10928	0.875	0.939471														5	13.6054		5	0
								0.875	1.19553	0.875	0.715805														5	2.26757		5	2.26757
								0.875	0.862225	0.875	0.718677														5	4.53515		5	0
								0.875	1.02427	0.875	0.648241														5	4.53515		5	0
								0.875	0.966711	0.875	0.611097														5	4.53515		5	0
								0.875	1.13707	0.875	0.900733														5	4.53515		5	0
								0.875	0.859874	0.875	0.852267														5	9.07029		5	0
								0.875	0.793797	0.875	0.427489														5	9.07029		5	0
								0.875	0.875172	0.875	0.672134														5	4.53515		5	0
								0.875	0.952717	0.875	0.748226														5	6.80272		5	4.53515
								0.875	1.10848	0.875	0.795401														5	9.07029		5	0
								0.875	1.13779	0.875	0.654602														5	2.26757		5	2.26757
								0.875	1.04221	0.875	0.61378														5	4.53515		5	0
								0.875	1.1448	0.875	0.625015														5	9.07029		5	0
								0.875	1.06186	0.875	0.724935														5	6.80272		5	0
								0.875	1.05518	0.875	0.798077														5	4.53515		5	0
								0.875	0.980025	0.875	0.635147														5	4.53515		5	0
								0.875	1.10056	0.875	0.840565														5	9.07029		5	0
								0.875	0.970724	0.875	0.999261														5	4.53515		5	0
								0.875	1.1888	0.875	0.740563														5	4.53515		5	4.53515
								0.875	1.06698	0.875	0.78987														5	4.53515		5	0
								0.875	0.79474	0.875	0.707977														5	2.26757		5	2.26757
								0.875	0.949121	0.875	0.710673														5	4.53515		5	0
								0.875	1.27096	0.875	0.960204														5	4.53515		5	2.26757
								0.875	0.83097	0.875	0.874304														5	2.26757		5	2.26757
								0.875	1.31258	0.875	0.88527														5	9.07029		5	0
								0.875	1.38493	0.875	1.08209														5	6.80272		5	0
								0.875	1.16169	0.875	0.935815														5	11.3379		5	0
								0.875	1.39897	0.875	0.926931														5	4.53515		5	0
								0.875	1.06575	0.875	0.739346														5	4.53515		5	2.26757
								0.875	1.03418	0.875	0.841586														5	0		5	0
								0.875	1.09755	0.875	0.887541														5	0		5	2.26757
								0.875	1.12771	0.875	0.825207														5	9.07029		5	0
								0.875	0.869427	0.875	0.772288														5	2.26757		5	2.26757
								0.875	1.18378	0.875	0.85063														5	4.53515		5	0
								0.875	1.05267	0.875	0.8139														5	4.53515		5	0
								0.875	1.07786	0.875	0.827311														5	4.53515		5	0
								0.875	0.988225	0.875	0.798557														5	9.07029		5	0
								0.875	0.985196	0.875	0.94306														5	4.53515		5	0
								0.875	1.08027	0.875	0.845864														5	2.26757		5	2.26757
								0.875	1.10394	0.875	0.979747														5	4.53515		5	0
								0.875	0.866889	0.875	0.938664														5	0		5	2.26757
								0.875	1.09426	0.875	0.996012														5	9.07029		5	0
								0.875	1.1626	0.875	1.04482														5	4.53515		5	2.26757
								0.875	1.07607	0.875	0.965441														5	4.53515		5	0
								0.875	0.958462	0.875	0.863751														5	4.53515		5	0
								0.875	1.04035	0.875	0.909876														5	4.53515		5	0
								0.875	0.94388	0.875	1.06864														5	4.53515		5	0
								0.875	1.32166	0.875	1.11597														5	4.53515		5	0
								0.875	1.02885	0.875	0.950748														5	2.26757		5	2.26757
								0.875	1.12215	0.875	1.01495														5	4.53515		5	0
								0.875	1.17273	0.875	0.973226														5	0		5	4.53515
								0.875	1.24417	0.875	0.939435														5	9.07029		5	2.26757
								0.875	1.07513	0.875	0.905937														5	4.53515		5	2.26757
								0.875	1.00818	0.875	0.891796														5	4.53515		5	0
								0.875	1.23227	0.875	0.972553														5	4.53515		5	0
								0.875	1.18407	0.875	0.66537														5	6.80272		5	0
								0.875	1.10568	0.875	0.726054														5	6.80272		5	0
								0.875	0.979686	0.875	0.767271														5	4.53515		5	0
								0.875	1.06596	0.875	0.654745														5	0		5	2.26757
								0.875	1.04479	0.875	0.713627														5	4.53515		5	0
								0.875	1.08373	0.875	0.54827														5	0		5	2.26757
								0.875	1.22884	0.875	0.53207														5	9.07029		5	0
								0.875	1.29917	0.875	0.635299														5	4.53515		5	2.26757
								0.875	1.22801	0.875	0.553444														5	4.53515		5	2.26757
								0.875	1.04235	0.875	0.711536														5	4.53515		5	0
								0.875	1.09333	0.875	0.73848														5	9.07029		5	0
								0.875	0.841948	0.875	0.693194														5	13.6054		5	0
								0.875	1.12167	0.875	0.437413														5	4.53515		5	0
								0.875	1.15779	0.875	0.590566														5	2.26757		5	2.26757
								0.875	1.20515	0.875	0.595586														5	4.53515		5	0
								0.875	0.98032	0.875	0.725646														5	2.26757		5	2.26757
								0.875	1.39278	0.875	0.719305														5	4.53515		5	0
								0.875	1.2335	0.875	0.661735														5	4.53515		5	2.26757
								0.875	0.898305	0.875	0.649029														5	6.80272		5	0
								0.875	1.16454	0.875	0.815259														5	4.53515		5	0
								0.875	1.28436	0.875	0.635772														5	9.07029		5	0
								0.875	1.0949	0.875	0.627099														5	11.3379		5	0
								0.875	1.22003	0.875	0.675052														5	4.53515		5	0
								0.875	0.933233	0.875	0.613693														5	2.26757		5	2.26757
								0.875	0.943934	0.875	0.678415														5	4.53515		5	0
								0.875	1.16565	0.875	0.724182														5	4.53515		5	2.26757
								0.875	1.13908	0.875	0.792367														5	9.07029		5	0
								0.875	1.19977	0.875	0.714104														5	4.53515		5	2.26757
								0.875	0.759413	0.875	0.787019														5	6.80272		5	0
								0.875	0.981392	0.875	0.694475														5	11.3379		5	0
								0.875	1.06414	0.875	0.749608														5	6.80272		5	0
								0.875	0.815853	0.875	0.77617														5	11.3379		5	0
								0.875	0.89613	0.875	0.765464														5	4.53515		5	0
								0.875	1.13244	0.875	0.72164														5	4.53515		5	2.26757
								0.875	1.14083	0.875	0.94037														5	4.53515		5	0
								0.875	0.999823	0.875	0.848705														5	0		5	4.53515
								0.875	1.15378	0.875	0.774305														5	4.53515		5	0
								0.875	1.20259	0.875	0.796318														5	6.80272		5	2.26757
								0.875	1.12125	0.875	0.849839														5	6.80272		5	0
								0.875	1.01685	0.875	0.755586														5	9.07029		5	0
								0.875	1.15275	0.875	0.92605														5	4.53515		5	2.26757
								0.875	1.2506	0.875	0.954185														10	6.80272		10	0
								0.7	1.0655	0.7	0.790454														10	4.53515		10	0
								0.7	1.03327	0.7	1.07365														10	4.53515		10	0
								0.7	1.37685	0.7	1.21639														10	9.07029		10	0
								0.7	1.22786	0.7	1.30004														10	4.53515		10	0
								0.7	0.989062	0.7	1.12195														10	0		10	0
								0.7	1.18891	0.7	1.57585														10	9.07029		10	0
								0.7	0.963333	0.7	1.45419														10	4.53515		10	0
								0.7	1.1726	0.7	1.40146														10	6.80272		10	2.26757
								0.7	1.15498	0.7	1.45006														10	0		10	0
								0.7	0.815525	0.7	1.29246														10	9.07029		10	0
								0.7	0.873345	0.7	1.10385														10	4.53515		10	0
								0.7	0.756506	0.7	1.3423														10	0		10	0
								0.7	1.14641	0.7	0.768968														10	6.80272		10	0
								0.7	1.41893	0.7	0.777929														10	4.53515		10	0
								0.7	0.915538	0.7	0.917379														10	0		10	0
								0.7	1.29785	0.7	0.801923														10	11.3379		10	0
								0.7	1.27301	0.7	0.6931														10	4.53515		10	0
								0.7	1.46596	0.7	0.894154														10	6.80272		10	0
								0.7	0.962401	0.7	0.622909														10	0		10	0
								0.7	1.03964	0.7	0.754804														10	9.07029		10	0
								0.7	1.11053	0.7	0.637665														10	4.53515		10	0
								0.7	1.34912	0.7	0.847359														10	4.53515		10	0
								0.7	1.49372	0.7	0.884212														10	4.53515		10	0
								0.7	1.39989	0.7	0.766371														10	4.53515		10	0
								0.7	1.30899	0.7	0.86626														10	0		10	0
								0.7	1.31799	0.7	0.652605														10	6.80272		10	0
								0.7	1.3439	0.7	0.809974														10	4.53515		10	0
								0.7	1.19064	0.7	0.854213														10	6.80272		10	0
								0.7	1.26601	0.7	0.815316														10	4.53515		10	0
								0.7	1.50543	0.7	0.733467														10	9.07029		10	0
								0.7	1.23297	0.7	0.857408														10	4.53515		10	0
								0.7	1.22318	0.7	0.932845														10	4.53515		10	0
								0.7	1.22994	0.7	0.876294														10	6.80272		10	0
								0.7	1.22819	0.7	0.838073														10	4.53515		10	0
								0.7	1.29345	0.7	0.676542														10	0		10	0
								0.7	1.46545	0.7	0.825069														10	6.80272		10	0
								0.7	1.30357	0.7	0.711061														10	4.53515		10	0
								0.7	1.39305	0.7	0.824559														10	6.80272		10	0
								0.7	1.21817	0.7	0.749495														10	4.53515		10	0
								0.7	1.34581	0.7	0.789061														10	6.80272		10	0
								0.7	1.15213	0.7	0.811144														10	4.53515		10	0
								0.7	1.54664	0.7	0.817196														10	4.53515		10	0
								0.7	1.43955	0.7	0.864601														10	6.80272		10	0
								0.7	1.43901	0.7	0.614513														10	4.53515		10	0
								0.7	1.56617	0.7	0.630297														10	4.53515		10	0
								0.7	1.58312	0.7	0.64527														10	6.80272		10	0
								0.7	1.65112	0.7	0.522303														10	4.53515		10	0
								0.7	1.38224	0.7	0.797443														10	4.53515		10	0
								0.7	1.34812	0.7	0.768378														10	0		10	0
								0.7	1.1117	0.7	0.812072														10	6.80272		10	0
								0.7	1.56901	0.7	0.83806														10	4.53515		10	0
								0.7	1.1697	0.7	0.860652														10	4.53515		10	0
								0.7	1.12605	0.7	0.78762														10	4.53515		10	0
								0.7	0.981549	0.7	0.729597														10	4.53515		10	0
								0.7	1.2013	0.7	0.94164														10	0		10	0
								0.7	1.63846	0.7	0.758021														10	9.07029		10	0
								0.7	1.47614	0.7	0.917953														10	4.53515		10	0
								0.7	1.26756	0.7	0.909855														10	9.07029		10	0
								0.7	1.83003	0.7	0.911513														10	0		10	0
								0.7	1.55465	0.7	1.03133														10	4.53515		10	0
								0.7	1.49661	0.7	0.854828														10	4.53515		10	0
								0.7	1.30854	0.7	0.863807														10	4.53515		10	0
								0.7	1.35775	0.7	0.79616														10	4.53515		10	0
								0.7	1.24397	0.7	0.689926														10	4.53515		10	0
								0.7	1.16486	0.7	0.857829														10	0		10	0
								0.7	1.35272	0.7	0.76091														10	6.80272		10	0
								0.7	1.33686	0.7	0.753653														10	4.53515		10	0
								0.7	1.66833	0.7	0.889839														10	9.07029		10	0
								0.7	1.47387	0.7	0.769665														10	0		10	0
								0.7	1.62815	0.7	0.878468														10	6.80272		10	0
								0.7	1.53958	0.7	0.864864														10	9.07029		10	0
								0.7	1.20271	0.7	0.96174														10	4.53515		10	0
								0.7	1.45138	0.7	0.839918														10	4.53515		10	0
								0.7	1.19064	0.7	0.674394														10	4.53515		10	0
								0.7	1.49375	0.7	0.778629														10	0		10	0
								0.7	1.35482	0.7	0.928289														10	9.07029		10	0
								0.7	1.39338	0.7	0.807496														10	4.53515		10	0
								0.7	1.06844	0.7	1.05469														10	11.3379		10	0
								0.7	1.10391	0.7	0.909035														10	0		10	0
								0.7	1.21856	0.7	0.911443														10	9.07029		10	0
								0.7	1.64583	0.7	0.799044														10	4.53515		10	0
								0.7	1.20249	0.7	0.965527														10	4.53515		10	0
								0.7	1.18475	0.7	0.88635														10	6.80272		10	0
								0.7	1.06404	0.7	0.945649														10	4.53515		10	0
								0.7	1.43294	0.7	0.936705														10	0		10	0
								0.7	1.10633	0.7	1.00253														10	11.3379		10	0
								0.7	1.31933	0.7	0.848719														10	4.53515		10	0
								0.7	1.23623	0.7	0.863419														10	9.07029		10	0
								0.7	1.43529	0.7	1.02114														10	0		10	0
								0.7	1.54694	0.7	0.966977														10	9.07029		10	0
								0.7	1.28866	0.7	1.09988														10	4.53515		10	0
								0.7	1.0988	0.7	1.00913														10	0		10	0
								0.7	1.5069	0.7	1.16522														10	6.80272		10	0
								0.7	1.09166	0.7	1.0633														10	4.53515		10	0
								0.7	1.31903	0.7	1.07894														10	0		10	0
								0.7	1.52291	0.7	1.02083														10	4.53515		10	0
								0.7	1.60001	0.7	1.1646														10	4.53515		10	0
								0.7	1.20337	0.7	1.13254														10	9.07029		10	0
								0.7	1.44473	0.7	1.18821														10	0		10	0
								0.7	1.44983	0.7	1.23328														10	9.07029		10	0
								0.7	1.43404	0.7	1.14832														10	4.53515		10	0
								0.7	1.42088	0.7	1.33817														10	0		10	0
								0.7	1.46863	0.7	1.39936														10	4.53515		10	0
								0.7	1.36776	0.7	1.43384														10	4.53515		10	0
								0.7	1.40454	0.7	1.41536														10	0		10	0
								0.7	1.26524	0.7	1.52625														10	4.53515		10	0
								0.7	1.50499	0.7	1.45217														10	4.53515		10	0
								0.7	1.55777	0.7	1.15152														10	6.80272		10	0
								0.7	1.49043	0.7	0.94201														10	0		10	0
								0.7	1.59201	0.7	0.82197														10	9.07029		10	0
								0.7	1.70444	0.7	0.575407														10	0		10	0
								0.7	1.79508	0.7	0.688751														10	0		10	0
								0.7	1.65553	0.7	1.04068														10	4.53515		10	0
								0.7	1.71899	0.7	1.00719														10	4.53515		10	0
								0.7	1.53799	0.7	1.17812														10	0		10	0
								0.7	1.56594	0.7	1.15614														10	9.07029		10	0
								0.7	1.42611	0.7	1.02743														10	0		10	0
								0.7	1.54716	0.7	1.07266														10	13.6054		10	0
								0.7	1.81805	0.7	0.837789														10	0		10	0
								0.7	1.45665	0.7	1.06541														10	9.07029		10	0
								0.7	1.56534	0.7	1.04419														10	9.07029		10	0
								0.7	1.56101	0.7	0.882921														10	0		10	0
								0.7	1.59767	0.7	0.717712														10	4.53515		10	0
								0.7	1.55073	0.7	0.754504														10	0		10	0
								0.7	1.63132	0.7	0.702241														10	0		10	0
								0.7	1.50921	0.7	0.791414														10	9.07029		10	0
								0.7	1.76662	0.7	0.758902														10	0		10	0
								0.7	1.65378	0.7	0.801363														10	6.80272		10	0
								0.7	1.74296	0.7	0.713615														10	0		10	0
								0.7	1.99144	0.7	0.641405														10	9.07029		10	0
								0.7	1.30261	0.7	0.723109														10	4.53515		10	0
								0.7	1.45342	0.7	0.786743														10	0		10	0
								0.7	1.1495	0.7	0.916573														10	4.53515		10	0
								0.7	1.58075	0.7	0.740472														10	0		10	0
								0.7	1.1841	0.7	0.82184														10	0		10	0
								0.7	1.24146	0.7	0.814203														10	9.07029		10	0
								0.7	1.06873	0.7	0.973914														10	4.53515		10	0
								0.7	1.64255	0.7	1.07782														10	6.80272		10	0
								0.7	1.52528	0.7	1.0244														10	0		10	0
								0.7	1.41749	0.7	0.980959														10	9.07029		10	0
								0.7	1.5377	0.7	0.747827														10	4.53515		10	0
								0.7	1.49169	0.7	0.79384														10	0		10	0
								0.7	1.50025	0.7	0.896924														10	4.53515		10	0
								0.7	1.77874	0.7	0.931605														10	4.53515		10	0
								0.7	1.46589	0.7	0.896455														10	0		10	0
								0.7	1.68685	0.7	0.886647														10	13.6054		10	0
								0.7	1.78846	0.7	1.12693														10	4.53515		10	0
								0.7	1.65003	0.7	1.07768														10	6.80272		10	0
								0.7	1.63284	0.7	1.25978														10	4.53515		10	0
								0.7	1.30917	0.7	1.09744														10	9.07029		10	0
								0.7	1.06328	0.7	1.22507														10	4.53515		10	0
								0.7	1.36211	0.7	1.16143														10	0		10	0
								0.7	1.28795	0.7	1.10886														10	4.53515		10	0
								0.7	1.1493	0.7	1.12046														10	4.53515		10	0
								0.7	1.47468	0.7	0.965602														10	0		10	0
								0.7	1.44979	0.7	1.00762														10	9.07029		10	0
								0.7	1.14668	0.7	1.03492														10	4.53515		10	0
								0.7	1.4135	0.7	1.10469														10	4.53515		10	0
								0.7	1.16992	0.7	1.38761														10	0		10	0
								0.7	1.73006	0.7	1.60344														10	9.07029		10	0
								0.7	1.63277	0.7	1.45039														10	4.53515		10	0
								0.7	1.40687	0.7	1.34081														10	0		10	0
								0.7	1.69831	0.7	1.26514														10	4.53515		10	0
								0.7	1.35828	0.7	1.27364														10	4.53515		10	0
								0.7	1.05515	0.7	1.20493														10	0		10	0
								0.7	1.22738	0.7	1.17886														10	4.53515		10	0
								0.7	1.36506	0.7	1.41254														10	4.53515		10	0
								0.7	1.04587	0.7	1.52105														10	4.53515		10	0
								0.7	1.3669	0.7	1.85682														10	4.53515		10	0
								0.7	1.18641	0.7	1.58646														10	9.07029		10	0
								0.7	1.66921	0.7	1.58665														10	4.53515		10	0
								0.7	1.65441	0.7	1.60816														10	4.53515		10	0
								0.7	1.5337	0.7	1.26087														10	0		10	0
								0.7	1.17959	0.7	1.24628														10	4.53515		10	0
								0.7	1.61622	0.7	1.43569														10	0		10	0
								0.7	1.43586	0.7	1.34937														10	9.07029		10	0
								0.7	1.59761	0.7	1.38285														10	0		10	0
								0.7	1.66924	0.7	1.38227														10	6.80272		10	0
								0.7	1.28091	0.7	1.38981														10	0		10	0
								0.7	1.24433	0.7	1.36717														10	9.07029		10	0
								0.7	1.4613	0.7	1.45227														10	4.53515		10	0
								0.7	1.15372	0.7	1.52173														10	0		10	0
								0.7	1.59136	0.7	1.58755														10	4.53515		10	0
								0.7	1.53243	0.7	1.43797														10	4.53515		10	0
								0.7	1.52814	0.7	1.47092														10	0		10	0
								0.7	2.00896	0.7	1.55112														10	9.07029		10	0
								0.7	1.44702	0.7	1.38259														10	4.53515		10	0
								0.7	1.60159	0.7	1.51756														10	6.80272		10	0
								0.7	1.71203	0.7	1.30731														10	0		10	0
								0.7	1.53129	0.7	1.22824														10	9.07029		10	0
								0.7	1.35605	0.7	1.18609														10	11.3379		10	0
								0.7	1.33508	0.7	1.32307														10	0		10	0
								0.7	1.49859	0.7	1.40028														10	4.53515		10	0
								0.7	1.49598	0.7	1.35937														10	4.53515		10	0
								0.7	1.46922	0.7	1.3231														10	0		10	0
								0.7	1.52687	0.7	1.39742														10	9.07029		10	0
								0.7	1.60025	0.7	1.26521														10	0		10	0
								0.7	1.49449	0.7	1.24555														10	6.80272		10	0
								0.7	1.70904	0.7	1.11597														10	0		10	0
								0.7	1.52283	0.7	0.934764														10	9.07029		10	0
								0.7	1.28388	0.7	0.762333														10	11.3379		10	0
								0.7	1.56342	0.7	0.695813														10	0		10	0
								0.7	1.3851	0.7	0.639729														10	6.80272		10	0
								0.7	1.41038	0.7	0.714477														10	4.53515		10	0
								0.7	1.46615	0.7	0.694991														10	0		10	0
								0.7	1.75678	0.7	0.826773														10	9.07029		10	0
								0.7	1.56819	0.7	0.680382														10	4.53515		10	0
								0.7	1.53995	0.7	0.772501														10	11.3379		10	0
								0.7	1.93847	0.7	0.661043														10	0		10	0
								0.7	1.43433	0.7	0.825288														10	9.07029		10	0
								0.7	1.57426	0.7	0.517829														10	9.07029		10	0
								0.7	1.70401	0.7	0.736054														10	0		10	0
								0.7	1.62949	0.7	0.663997														10	4.53515		10	0
								0.7	1.59744	0.7	0.649024														10	9.07029		10	0
								0.7	1.46175	0.7	0.816428														10	0		10	0
								0.7	1.56331	0.7	0.589875														10	9.07029		10	0
								0.7	1.35448	0.7	0.57494														10	4.53515		10	0
								0.7	1.86976	0.7	0.833922														10	9.07029		10	0
								0.7	1.66199	0.7	0.804381														10	0		10	0
								0.7	1.75803	0.7	0.774582														10	9.07029		10	0
								0.7	1.56413	0.7	0.768985														10	4.53515		10	0
								0.7	1.70619	0.7	0.870776														10	0		10	0
								0.7	1.86196	0.7	0.889566														10	4.53515		10	0
								0.7	1.46719	0.7	0.919328														10	9.07029		10	0
								0.7	1.62412	0.7	0.905733														10	0		10	0
								0.7	1.82363	0.7	0.831444														10	9.07029		10	0
								0.7	1.54411	0.7	0.867399														10	4.53515		10	0
								0.7	1.78964	0.7	0.79003														10	9.07029		10	0
								0.7	1.37295	0.7	0.741707														10	0		10	0
								0.7	1.8466	0.7	0.784178														10	9.07029		10	0
								0.7	1.62701	0.7	0.858386														10	4.53515		10	0
								0.7	1.55373	0.7	0.947771														10	0		10	0
								0.7	1.70047	0.7	0.920777														10	6.80272		10	0
								0.7	1.86597	0.7	0.766833														10	9.07029		10	0
								0.7	1.16124	0.7	0.671402														10	0		10	0
								0.7	1.86814	0.7	0.66897														10	9.07029		10	0
								0.7	1.27953	0.7	0.741704														10	4.53515		10	0
								0.7	1.34214	0.7	0.617955														10	6.80272		10	0
								0.7	1.53506	0.7	0.637193														10	0		10	0
								0.7	1.4671	0.7	0.654683														10	9.07029		10	0
								0.7	1.30093	0.7	0.712585														10	4.53515		10	0
								0.7	1.40559	0.7	0.644575														10	0		10	0
								0.7	1.44541	0.7	0.549731														10	4.53515		10	0
								0.7	1.27871	0.7	0.721618														10	4.53515		10	0
								0.7	1.32177	0.7	0.677553														10	0		10	0
								0.7	1.27259	0.7	0.893127														10	9.07029		10	0
								0.7	1.3411	0.7	0.905988														10	4.53515		10	0
								0.7	1.42909	0.7	0.877682														10	6.80272		10	0
								0.7	1.31385	0.7	0.831704														10	0		10	0
								0.7	1.56454	0.7	0.729373														10	13.6054		10	0
								0.7	1.97127	0.7	0.81399														10	4.53515		10	0
								0.7	1.5062	0.7	0.85187														10	0		10	0
								0.7	1.6771	0.7	0.902556														10	6.80272		10	0
								0.7	1.39505	0.7	0.808981														10	9.07029		10	0
								0.7	1.73684	0.7	0.956196														10	0		10	0
								0.7	1.51386	0.7	0.929203														10	6.80272		10	0
								0.7	1.33802	0.7	0.792271														10	4.53515		10	0
								0.7	1.72491	0.7	0.722076														10	6.80272		10	0
								0.7	1.47274	0.7	0.863923														10	0		10	0
								0.7	1.58105	0.7	0.943379														10	9.07029		10	0
								0.7	1.77536	0.7	0.888749														10	4.53515		10	0
								0.7	1.3886	0.7	0.826182														10	0		10	0
								0.7	1.41639	0.7	0.965688														10	6.80272		10	0
								0.7	1.4997	0.7	1.09909														10	4.53515		10	0
								0.7	1.63301	0.7	1.0488														10	0		10	0
								0.7	1.68709	0.7	0.888609														10	11.3379		10	0
								0.7	1.44251	0.7	0.985535														10	4.53515		10	0
								0.7	1.70736	0.7	0.733352														10	9.07029		10	0
								0.7	1.80032	0.7	0.8246														10	0		10	0
								0.7	1.54026	0.7	0.755032														10	9.07029		10	0
								0.7	1.66914	0.7	0.740044														10	4.53515		10	0
								0.7	1.60959	0.7	0.717251														10	0		10	0
								0.7	1.48035	0.7	0.901495														10	6.80272		10	0
								0.7	1.63159	0.7	0.949084														10	0		10	0
								0.7	2.00053	0.7	0.843403														10	0		10	0
								0.7	1.9528	0.7	0.867984														10	11.3379		10	0
								0.7	1.54308	0.7	0.969245														10	4.53515		10	0
								0.7	1.63203	0.7	0.902979														10	9.07029		10	0
								0.7	1.5972	0.7	0.960101														10	0		10	0
								0.7	1.64335	0.7	0.77474														10	9.07029		10	0
								0.7	1.78938	0.7	0.805054														10	9.07029		10	0
								0.7	1.85122	0.7	0.754996														10	0		10	0
								0.7	1.55502	0.7	0.880062														10	6.80272		10	0
								0.7	1.72606	0.7	0.795366														10	4.53515		10	0
								0.7	1.46347	0.7	0.905338														10	0		10	0
								0.7	1.69608	0.7	0.957558														10	9.07029		10	0
								0.7	1.81468	0.7	0.941766														10	4.53515		10	0
								0.7	1.69321	0.7	0.948044														10	11.3379		10	0
								0.7	1.6795	0.7	0.948286														10	0		10	0
								0.7	1.63845	0.7	1.00233														10	9.07029		10	0
								0.7	1.28359	0.7	1.09971														10	9.07029		10	0
								0.7	1.52374	0.7	1.12459														10	0		10	0
								0.7	1.68197	0.7	1.18344														10	9.07029		10	0
								0.7	1.60704	0.7	1.24957														10	4.53515		10	0
								0.7	1.70583	0.7	1.15211														10	0		10	0
								0.7	1.38047	0.7	1.23823														10	13.6054		10	0
								0.7	1.58314	0.7	1.31401														10	11.3379		10	0
								0.7	1.77177	0.7	1.38008														10	6.80272		10	0
								0.7	1.8246	0.7	1.4268														10	0		10	0
								0.7	1.57054	0.7	1.49468														10	9.07029		10	0
								0.7	1.11309	0.7	1.35445														10	4.53515		10	0
								0.7	1.15234	0.7	1.24619														10	0		10	0
								0.7	0.798887	0.7	1.02851														10	4.53515		10	0
								0.7	0.993004	0.7	1.19971														10	4.53515		10	0
								0.7	1.19506	0.7	1.41339														10	0		10	0
								0.7	1.03776	0.7	1.48827														10	11.3379		10	0
								0.7	0.904455	0.7	1.24152														10	9.07029		10	0
								0.7	1.44627	0.7	1.17937														10	9.07029		10	0
								0.7	0.996858	0.7	1.33002														10	0		10	0
								0.7	1.14282	0.7	1.24227														10	9.07029		10	0
								0.7	0.818497	0.7	1.25627														10	4.53515		10	0
								0.7	0.822728	0.7	1.24989														10	0		10	0
								0.7	1.02112	0.7	1.08043														10	9.07029		10	0
								0.7	0.968821	0.7	1.18854														10	4.53515		10	0
								0.7	1.20799	0.7	1.22157														10	0		10	0
								0.7	1.01735	0.7	1.2518														10	9.07029		10	0
								0.7	1.48494	0.7	1.04666														10	6.80272		10	0
								0.7	0.991875	0.7	1.22602														10	6.80272		10	0
								0.7	0.820699	0.7	1.01323														10	0		10	0
								0.7	0.666658	0.7	1.35961														10	9.07029		10	0
								0.7	0.933121	0.7	1.00892														10	6.80272		10	0
								0.7	1.05703	0.7	1.27262														10	0		10	0
								0.7	0.898427	0.7	1.41721														10	4.53515		10	0
								0.7	1.1877	0.7	1.68772														10	4.53515		10	0
								0.7	1.33658	0.7	1.46113														10	0		10	0
								0.7	1.07157	0.7	1.21442														10	9.07029		10	0
								0.7	1.52541	0.7	1.23286														10	9.07029		10	2.26757
								0.7	1.08263	0.7	1.30107														10	4.53515		10	0
								0.7	1.12291	0.7	1.28837														10	0		10	0
								0.7	1.24554	0.7	1.31254														10	4.53515		10	0
								0.7	0.996016	0.7	1.29427														10	9.07029		10	0
								0.7	1.31189	0.7	1.20296														10	4.53515		10	0
								0.7	0.806042	0.7	0.940711														10	4.53515		10	0
								0.7	1.13943	0.7	1.05994														10	4.53515		10	0
								0.7	1.23559	0.7	1.08431														10	0		10	0
								0.7	1.47398	0.7	1.14597														10	11.3379		10	0
								0.7	1.08267	0.7	1.35613														10	6.80272		10	0
								0.7	1.16658	0.7	1.65096														10	4.53515		10	0
								0.7	1.38474	0.7	1.89999														10	0		10	0
								0.7	1.53018	0.7	1.69745														10	4.53515		10	0
								0.7	1.21029	0.7	1.41265														10	4.53515		10	0
								0.7	1.29489	0.7	1.07959														10	0		10	0
								0.7	1.49389	0.7	1.14012														10	4.53515		10	0
								0.7	1.53803	0.7	1.19347														10	4.53515		10	0
								0.7	1.30077	0.7	1.21139														10	0		10	0
								0.7	1.38606	0.7	1.29755														10	11.3379		10	0
								0.7	1.35094	0.7	1.16782														10	4.53515		10	2.26757
								0.7	1.1974	0.7	0.925908														10	9.07029		10	0
								0.7	1.34772	0.7	1.20901														10	0		10	0
								0.7	1.65127	0.7	1.51452														10	9.07029		10	0
								0.7	1.3647	0.7	1.21334														10	4.53515		10	0
								0.7	1.53798	0.7	1.59916														10	0		10	0
								0.7	1.5651	0.7	1.46743														10	4.53515		10	0
								0.7	1.49993	0.7	1.25081														10	4.53515		10	0
								0.7	1.71684	0.7	1.46951														10	0		10	0
								0.7	1.73926	0.7	1.34053														10	6.80272		10	0
								0.7	1.77784	0.7	1.22376														10	6.80272		10	0
								0.7	1.73074	0.7	1.02168														10	11.3379		10	0
								0.7	1.62946	0.7	1.14267														10	0		10	0
								0.7	1.57261	0.7	1.01449														10	9.07029		10	0
								0.7	1.18229	0.7	1.21976														10	9.07029		10	0
								0.7	1.47747	0.7	0.929658														10	4.53515		10	0
								0.7	1.39581	0.7	1.21091														10	4.53515		10	0
								0.7	1.49064	0.7	1.23239														10	4.53515		10	0
								0.7	1.38411	0.7	1.4456														10	0		10	0
								0.7	1.38396	0.7	1.62936														10	6.80272		10	0
								0.7	1.50453	0.7	1.62794														10	6.80272		10	0
								0.7	1.54286	0.7	1.54007														10	9.07029		10	0
								0.7	1.38806	0.7	1.18864														10	0		10	0
								0.7	1.74382	0.7	1.27061														10	4.53515		10	0
								0.7	1.29591	0.7	1.31788														10	9.07029		10	0
								0.7	1.33669	0.7	1.5503														10	0		10	0
								0.7	1.43852	0.7	1.44														10	4.53515		10	0
								0.7	1.47852	0.7	1.48118														10	4.53515		10	0
								0.7	1.49765	0.7	1.4138														10	0		10	0
								0.7	1.6571	0.7	1.1383														10	4.53515		10	0
								0.7	1.40607	0.7	1.07053														10	9.07029		10	0
								0.7	1.50702	0.7	1.04552														10	4.53515		10	0
								0.7	1.65621	0.7	0.961661														10	0		10	0
								0.7	1.80538	0.7	0.926349														10	9.07029		10	0
								0.7	1.8868	0.7	0.778253														10	6.80272		10	0
								0.7	1.63965	0.7	0.902211														10	0		10	0
								0.7	1.56663	0.7	0.914197														10	4.53515		10	0
								0.7	1.65388	0.7	0.825895														10	4.53515		10	0
								0.7	1.59101	0.7	0.704159														10	0		10	0
								0.7	1.763	0.7	0.663752														10	6.80272		10	0
								0.7	1.42155	0.7	0.786607														10	4.53515		10	0
								0.7	1.60687	0.7	0.723941														10	4.53515		10	0
								0.7	1.58373	0.7	0.739081														10	0		10	0
								0.7	1.73393	0.7	0.717965														10	11.3379		10	0
								0.7	1.60414	0.7	0.734882														10	11.3379		10	0
								0.7	1.75763	0.7	0.778454														10	4.53515		10	0
								0.7	1.483	0.7	0.81938														10	4.53515		10	0
								0.7	1.53052	0.7	0.863762														10	0		10	0
								0.7	1.56985	0.7	0.713409														10	0		10	0
								0.7	1.61473	0.7	0.827566														10	6.80272		10	0
								0.7	1.90495	0.7	0.941007														10	6.80272		10	0
								0.7	1.34275	0.7	0.713858														10	6.80272		10	0
								0.7	1.46332	0.7	0.749596														10	0		10	0
								0.7	1.70997	0.7	0.782756														10	9.07029		10	0
								0.7	1.60469	0.7	0.763211														10	9.07029		10	0
								0.7	1.63475	0.7	0.681051														10	4.53515		10	0
								0.7	1.13593	0.7	0.829792														10	0		10	0
								0.7	1.42196	0.7	0.668684														10	0		10	0
								0.7	1.65077	0.7	0.870739														10	0		10	0
								0.7	1.43377	0.7	0.858757														10	6.80272		10	0
								0.7	1.45085	0.7	0.806249														10	6.80272		10	0
								0.7	1.65836	0.7	0.751025														10	0		10	0
								0.7	1.77278	0.7	0.792136														10	0		10	0
								0.7	1.56848	0.7	0.781159														10	9.07029		10	0
								0.7	1.60494	0.7	0.789844														10	9.07029		10	0
								0.7	1.6926	0.7	0.821033														10	4.53515		10	0
								0.7	1.38617	0.7	0.825516														10	0		10	0
								0.7	1.70745	0.7	0.776578														10	4.53515		10	0
								0.7	1.58889	0.7	0.687475														10	0		10	0
								0.7	1.62959	0.7	0.85064														10	9.07029		10	0
								0.7	1.6047	0.7	0.83469														10	9.07029		10	0
								0.7	1.84723	0.7	0.786846														10	9.07029		10	0
								0.7	1.60262	0.7	0.822822														10	0		10	0
								0.7	1.48889	0.7	0.841981														10	9.07029		10	0
								0.7	1.62925	0.7	0.818266														10	13.6054		10	0
								0.7	1.47656	0.7	0.901713														10	4.53515		10	0
								0.7	1.88281	0.7	0.905141														10	4.53515		10	0
								0.7	1.74462	0.7	0.851367														10	4.53515		10	0
								0.7	1.64116	0.7	0.878689														10	0		10	0
								0.7	1.63178	0.7	0.948862														10	4.53515		10	0
								0.7	1.55402	0.7	0.939652														10	9.07029		10	0
								0.7	1.50982	0.7	0.74976														10	11.3379		10	0
								0.7	2.07096	0.7	0.873145														10	0		10	0
								0.7	1.37478	0.7	0.691805														10	9.07029		10	0
								0.7	1.86993	0.7	0.698081														10	13.6054		10	0
								0.7	1.75348	0.7	0.763386														10	4.53515		10	0
								0.7	1.41403	0.7	0.724822														10	4.53515		10	0
								0.7	2.08699	0.7	0.814083														10	4.53515		10	0
								0.7	1.77527	0.7	0.746325														10	0		10	0
								0.7	1.66817	0.7	0.88757														10	4.53515		10	0
								0.7	1.46909	0.7	0.813087														10	6.80272		10	0
								0.7	1.63563	0.7	0.73443														10	6.80272		10	0
								0.7	1.54214	0.7	0.734436														10	0		10	0
								0.7	1.70821	0.7	1.03939														10	6.80272		10	0
								0.7	1.78653	0.7	0.733776														10	13.6054		10	0
								0.7	1.97735	0.7	0.806345														10	6.80272		10	0
								0.7	1.57969	0.7	0.818059														10	4.53515		10	0
								0.7	1.52344	0.7	0.834134														10	4.53515		10	0
								0.7	1.65485	0.7	0.938026														10	0		10	0
								0.7	1.7729	0.7	0.734519														10	0		10	0
								0.7	1.78988	0.7	0.815443														10	6.80272		10	0
								0.7	1.52312	0.7	0.791485														10	9.07029		10	0
								0.7	1.82013	0.7	0.996187														10	0		10	0
								0.7	1.83872	0.7	0.856954														10	11.3379		10	0
								0.7	1.3053	0.7	1.51636														10	9.07029		10	2.26757
								0.7	1.46184	0.7	1.46942														10	9.07029		10	0
								0.7	0.956134	0.7	1.70768														10	4.53515		10	0
								0.7	1.24396	0.7	1.78512														10	4.53515		10	0
								0.7	1.16123	0.7	1.88722														10	0		10	0
								0.7	0.965464	0.7	1.87853														10	4.53515		10	2.26757
								0.7	1.2013	0.7	1.71045														10	13.6054		10	0
								0.7	1.45608	0.7	1.37049														10	9.07029		10	0
								0.7	1.30392	0.7	1.29066														10	0		10	0
								0.7	1.45633	0.7	0.800441														10	6.80272		10	0
								0.7	1.45341	0.7	1.03284														10	9.07029		10	0
								0.7	1.304	0.7	0.953375														10	9.07029		10	0
								0.7	1.24999	0.7	0.964987														10	4.53515		10	0
								0.7	1.41849	0.7	0.977797														10	4.53515		10	0
								0.7	1.75299	0.7	0.814561														10	0		10	0
								0.7	1.01797	0.7	1.07753														10	9.07029		10	0
								0.7	1.06812	0.7	0.882972														10	13.6054		10	0
								0.7	1.22607	0.7	0.768824														10	9.07029		10	0
								0.7	1.34386	0.7	0.888721														10	0		10	0
								0.7	1.25735	0.7	0.786749														10	9.07029		10	0
								0.7	1.26671	0.7	0.857195														10	11.3379		10	0
								0.7	1.30036	0.7	0.774211														10	13.6054		10	0
								0.7	1.02556	0.7	0.922562														10	4.53515		10	0
								0.7	1.28914	0.7	0.902496														10	0		10	0
								0.7	1.26005	0.7	0.769863														10	0		10	0
								0.7	1.43641	0.7	0.640367														10	9.07029		10	0
								0.7	1.45538	0.7	0.698852														10	9.07029		10	0
								0.7	1.21617	0.7	0.731443														10	6.80272		10	0
								0.7	1.58939	0.7	0.948403														10	0		10	0
								0.7	1.0307	0.7	0.964204														10	9.07029		10	0
								0.7	1.20282	0.7	0.998638														10	11.3379		10	0
								0.7	1.40572	0.7	0.696498														10	9.07029		10	0
								0.7	1.32034	0.7	0.656279														10	4.53515		10	0
								0.7	1.41835	0.7	0.668492														10	4.53515		10	0
								0.7	1.35383	0.7	0.862589														10	0		10	0
								0.7	1.45285	0.7	0.692549														10	9.07029		10	0
								0.7	1.63985	0.7	0.665467														10	11.3379		10	0
								0.7	1.48941	0.7	0.860825														10	4.53515		10	0
								0.7	1.30479	0.7	0.670093														10	0		10	0
								0.7	1.35369	0.7	0.854646														10	9.07029		10	0
								0.7	1.31818	0.7	0.615336														10	9.07029		10	0
								0.7	1.58435	0.7	0.813771														10	11.3379		10	0
								0.7	1.28532	0.7	0.688976														10	0		10	0
								0.7	1.29079	0.7	0.921823														10	4.53515		10	0
								0.7	1.31904	0.7	0.70147														10	0		10	0
								0.7	1.49448	0.7	0.979502														10	9.07029		10	0
								0.7	1.53573	0.7	0.92958														10	4.53515		10	0
[truncated: 26,503 more rows]
