# Supplementary material for: Chiral and nematic phases of flexible active filaments
Source: Nat Phys. 2023 Oct 9;19(12):1916–26. doi: 10.1038/s41567-023-02218-w (PMC10709145; doi:10.1038/s41567-023-02218-w)
Supplement: Supplementary file 16 — Statistical source data. [file 41567_2023_2218_MOESM16_ESM.xlsx]

## Sheet: Figure 1
Fig.4c FtsZ WT_ experimental vs simulation curvatures
FtsZ WT density [%]	FtsZ WT Curvature [rad/µm]	FtsZ WT linear regression equation		Simulation density [%]	Simulation curvature (mean)	Simulation curvature (CI)
4	1.30893	Slope WT	-0.0121983	5	3.15	0.01
5	3.24493	Intercept WT	2.43534	13	2.91	0.01
6	3.22406	R2 WT	0.97	25	2.5	0.01
7	2.27439			41	2.05	0.01
8	2.18017			51	1.78	0.01
9	1.62815			65	1.52	0.01
11	2.29181			82	1.25	0.02
25	1.65884			92	1.17	0.01
26	1.93237
27	1.93602			* full dataset can be found in files: Fig3a_4b_F40.csv
28	2.53221
33	2.54601
34	2.57738
35	2.63058
48	2.08931
50	2.23641
51	1.60552
52	1.7195
53	1.79916
54	1.31235
55	1.10134
56	0.979705
74	0.835033
75	1.49149
76	1.88839
77	2.10466
78	1.73168
