# Supplementary material for: Chiral and nematic phases of flexible active filaments
Source: Nat Phys. 2023 Oct 9;19(12):1916–26. doi: 10.1038/s41567-023-02218-w (PMC10709145; doi:10.1038/s41567-023-02218-w)
Supplement: Supplementary file 17 — Statistical source data. [file 41567_2023_2218_MOESM17_ESM.xlsx]

## Sheet: Figure 1
Fig.5c FtsZ WT and L169R curvatures									Raw data Fig.5d Persistence length comparison FtsZ WT and L169R						Raw data Fig. 5e Contour length comparison WT and L169R
FtsZ WT density [%]	FtsZ WT Curvature [rad/µm]	FtsZ WT linear regression equation		FtsZ L169R density [%]	FtsZ L169R Curvature [rad/µm]	FtsZ L169R linear regression equation			Protein	Density [%]	Persistence Length [nm]	Regression Line parameters WT			Protein	Density [%]	Contour Length [nm]	Regression Line parameters WT
4	1.30893	Slope WT	-0.0121983	11	0.469259	Slope L169R	0.00167914		WT	4.21	842	Slope WT	137.976		WT	4.21	405	Slope WT	5.53256
5	3.24493	Intercept WT	2.43534	18	0.561577	Intercept L169R	0.726347		WT	7.83	1256	Intercept WT	199.838		WT	7.83	559	Intercept WT	476.336
6	3.22406	R2 WT	0.97	19	0.532754	R2 L169R	0.95		WT	4.8	750	R2 WT	0.634753		WT	4.8	447	R2 WT	0.189349
7	2.27439			20	0.704518				WT	6.53	928				WT	6.53	491
8	2.18017			27	0.534564				WT	10.76	862	Regression Line parameters L169R			WT	10.76	460	Regression Line parameters L169R
9	1.62815			34	0.574176				WT	6.94	478	Slope L169R	123.226		WT	6.94	481	Slope L169R	18.6967
11	2.29181			35	1.04984				WT	6	1217	Intercept L169R	3349.72		WT	6	495	Intercept L169R	469.258
25	1.65884			36	1.16713				WT	6.6	590	R2 L169R	0.149635		WT	6.6	608	R2 L169R	0.675445
26	1.93237			37	0.458139				WT	11.03	1915				WT	11.03	572
27	1.93602			40	0.781583				WT	9.16	1879				WT	9.16	495
28	2.53221			43	0.938083				WT	6.28	349				WT	6.28	525
33	2.54601			45	0.992396				WT	7.91	1328				WT	7.91	528
34	2.57738			54	1.0039				WT	7.94	793				WT	7.94	514
35	2.63058			55	1.0069				WT	6.25	720				WT	6.25	508
48	2.08931			56	1.42005				WT	7.3	798				WT	7.3	591
50	2.23641			57	0.613182				WT	4.7275	504				WT	4.7275	465
51	1.60552			59	1.06988				WT	5.005	1495				WT	5.005	560
52	1.7195			60	1.19527				WT	5.52	497				WT	5.52	498.75
53	1.79916			63	0.526238				WT	5.78	452				WT	5.78	489.375
54	1.31235			65	0.662993				WT	5.8975	893				WT	5.8975	467.308
55	1.10134			66	0.61431				WT	8.79167	1309				WT	8.79167	424.333
56	0.979705			69	0.818145				WT	9.07639	2346				WT	9.07639	397.417
74	0.835033			70	0.563533				WT	9.25694	1669				WT	9.25694	337.778
75	1.49149			71	1.10228				WT	9.3125	4833				WT	9.3125	399
76	1.88839			72	1.95759				WT	9.34028	2263				WT	9.34028	332.5
77	2.10466			74	1.09408				WT	11.42	733				WT	11.42	682.5
78	1.73168			75	1.09408				WT	11.74	2473				WT	11.74	671.125
				76	0.852115				WT	11.84	1322				WT	11.84	800
				80	0.579793				WT	11.94	1236				WT	11.94	891.8
				89	0.153505				WT	12.04	2558				WT	12.04	699.545
				90	0.222335				WT	25.3264	4570				WT	25.3264	476
									WT	25.3403	5518				WT	25.3403	483.143
									WT	25.7361	2653				WT	25.7361	510.625
									WT	25.9289	3598				WT	25.9289	741
									WT	26.0311	5647				WT	26.0311	705
									WT	26.4444	3662				WT	26.4444	519.333
									WT	26.4711	4103				WT	26.4711	765
									WT	26.5556	4139				WT	26.5556	494
									WT	27.3333	2551				WT	27.3333	816
									WT	27.5867	2490				WT	27.5867	680
									WT	32.5422	1697				WT	32.5422	568.125
									WT	32.7378	4965				WT	32.7378	560.625
									WT	33.7067	7063				WT	33.7067	699
									WT	34.3867	6371				WT	34.3867	572
									WT	34.6044	3392				WT	34.6044	767.5
									L169R	11.1857	3653				L169R	11.1857	732.273
									L169R	11.2993	8605				L169R	11.2993	702.5
									L169R	11.682	9470				L169R	11.682	729.231
									L169R	11.7427	5671				L169R	11.7427	717.273
									L169R	12.0785	4842				L169R	12.0785	731.143
									L169R	17.6068	4762				L169R	17.6068	880.769
									L169R	18.4531	3289				L169R	18.4531	610.526
									L169R	18.4639	3973				L169R	18.4639	595.122
									L169R	19.6327	2381				L169R	19.6327	831.944
									L169R	19.6585	2700				L169R	19.6585	740
									L169R	26.8184	6322				L169R	26.8184	1266.67
									L169R	34.2805	5378				L169R	34.2805	1173.08
									L169R	35.2019	6762				L169R	35.2019	1227.08
									L169R	37.061	7447				L169R	37.061	1071.59
									L169R	37.0732	14699				L169R	37.0732	1054.44
