# Supplementary material for: Chiral and nematic phases of flexible active filaments
Source: Nat Phys. 2023 Oct 9;19(12):1916–26. doi: 10.1038/s41567-023-02218-w (PMC10709145; doi:10.1038/s41567-023-02218-w)
Supplement: Supplementary file 18 — Statistical source data. [file 41567_2023_2218_MOESM18_ESM.xlsx]

## Sheet: Sheet1
Fig. 6b Polar alignment FtsZwt				Fig. 6b Polar alignment FtsZ L179R
Simulation time [1/55 𝜏]	Packing fraction	Polar alignment [%]		Simulation time [1/55 𝜏]	Packing fraction	Polar alignment [%]
0	0.86	42.3474		0	0.86	52.9512
10	0.86	49.8495		10	0.86	56.2096
20	0.86	57.8448		20	0.86	53.4326
30	0.86	63.6694		30	0.86	56.2692
40	0.86	66.0945		40	0.86	51.4923
50	0.86	69.3554		50	0.86	53.4924
60	0.86	73.0086		60	0.86	55.3387
70	0.86	75.384		70	0.86	56.73
80	0.86	75.6459		80	0.86	52.5779
90	0.86	77.4427		90	0.86	56.6775
100	0.86	78.5765		100	0.86	52.1447
110	0.86	79.9796		110	0.86	54.2231
120	0.86	81.828		120	0.86	52.4833
130	0.86	81.7116		130	0.86	52.1688
140	0.86	81.6034		140	0.86	52.8232
150	0.86	82.948		150	0.86	54.2159
160	0.86	83.3373		160	0.86	55.7849
170	0.86	84.8116		170	0.86	50.84
180	0.86	84.9025		180	0.86	53.8638
190	0.86	84.8885		190	0.86	52.7116
200	0.86	84.0232		200	0.86	52.586
210	0.86	84.2929		210	0.86	57.3671
220	0.86	84.5257		220	0.86	54.3801
230	0.86	84.7569		230	0.86	52.2576
240	0.86	85.7267		240	0.86	50.8117
250	0.86	86.1072		250	0.86	51.7906
260	0.86	86.0538		260	0.86	56.3885
270	0.86	86.1777		270	0.86	54.5375
280	0.86	86.8952		280	0.86	55.1607
290	0.86	86.5401		290	0.86	53.8009
300	0.86	85.71		300	0.86	53.565
310	0.86	85.4522		310	0.86	54.8279
320	0.86	85.1437		320	0.86	51.6618
330	0.86	85.3207		330	0.86	52.4353
340	0.86	85.2978		340	0.86	52.7799
350	0.86	86.6263		350	0.86	51.598
360	0.86	87.8208		360	0.86	52.6421
370	0.86	88.1199		370	0.86	53.0386
380	0.86	88.2689		380	0.86	58.0327
390	0.86	88.4206		390	0.86	53.7839
400	0.86	89.169		400	0.86	53.4234
410	0.86	90.9921		410	0.86	54.7517
420	0.86	91.3634		420	0.86	55.5278
430	0.86	91.4849		430	0.86	55.4166
440	0.86	91.7666		440	0.86	53.29
450	0.86	91.9369		450	0.86	55.168
460	0.86	93.0711		460	0.86	55.7049
470	0.86	93.4687		470	0.86	55.9103
480	0.86	94.2966		480	0.86	54.3955
0	0.86	44.4588		0	0.86	53.6316
10	0.86	49.1226		10	0.86	53.9954
20	0.86	55.6196		20	0.86	59.0477
30	0.86	61.9063		30	0.86	56.2883
40	0.86	67.0872		40	0.86	53.5925
50	0.86	71.2471		50	0.86	55.052
60	0.86	73.5306		60	0.86	52.7988
70	0.86	76.2675		70	0.86	56.2778
80	0.86	77.6917		80	0.86	54.6347
90	0.86	77.9254		90	0.86	54.1229
100	0.86	77.7142		100	0.86	57.413
110	0.86	77.3735		110	0.86	54.8565
120	0.86	76.9263		120	0.86	54.14
130	0.86	78.1918		130	0.86	51.654
140	0.86	78.0547		140	0.86	50.5867
150	0.86	78.7063		150	0.86	54.3615
160	0.86	78.6827		160	0.86	55.3376
170	0.86	80.4159		170	0.86	54.1952
180	0.86	82.335		180	0.86	55.3359
190	0.86	82.0865		190	0.86	55.7204
200	0.86	82.7874		200	0.86	53.9655
210	0.86	84.1802		210	0.86	55.2217
220	0.86	85.0034		220	0.86	55.5687
230	0.86	83.8212		230	0.86	54.793
240	0.86	83.9449		240	0.86	54.1624
250	0.86	83.0471		250	0.86	54.5946
260	0.86	81.3421		260	0.86	53.252
270	0.86	80.8833		270	0.86	52.8809
280	0.86	81.3877		280	0.86	56.1574
290	0.86	81.9703		290	0.86	54.4852
300	0.86	82.9937		300	0.86	54.5778
310	0.86	82.761		310	0.86	57.0382
320	0.86	83.2974		320	0.86	58.0429
330	0.86	83.5163		330	0.86	57.4501
340	0.86	83.4992		340	0.86	52.6116
350	0.86	82.4052		350	0.86	52.9416
360	0.86	82.8434		360	0.86	52.6612
370	0.86	82.9889		370	0.86	54.2882
380	0.86	84.3891		380	0.86	54.5999
390	0.86	85.8267		390	0.86	57.4439
400	0.86	85.1948		400	0.86	51.6718
410	0.86	84.247		410	0.86	55.8367
420	0.86	83.7979		420	0.86	57.1664
430	0.86	83.0557		430	0.86	56.8909
440	0.86	84.0125		440	0.86	56.8899
450	0.86	84.6523		450	0.86	55.2765
460	0.86	85.529		460	0.86	56.6097
470	0.86	86.2281		470	0.86	53.7097
480	0.86	85.8029		480	0.86	56.1223
0	0.86	46.5348		0	0.86	53.5849
10	0.86	52.2423		10	0.86	53.8453
20	0.86	60.0429		20	0.86	55.8369
30	0.86	65.4725		30	0.86	54.4763
40	0.86	68.8557		40	0.86	51.3966
50	0.86	70.921		50	0.86	53.2492
60	0.86	74.5612		60	0.86	55.5544
70	0.86	78.5572		70	0.86	53.3147
80	0.86	78.1195		80	0.86	53.5286
90	0.86	78.284		90	0.86	53.5927
100	0.86	78.6556		100	0.86	51.9526
110	0.86	79.1214		110	0.86	54.7935
120	0.86	78.8319		120	0.86	52.92
130	0.86	78.9961		130	0.86	55.2051
140	0.86	80.6459		140	0.86	53.8304
150	0.86	81.794		150	0.86	52.5393
160	0.86	83.4453		160	0.86	53.0731
170	0.86	83.9092		170	0.86	53.9625
180	0.86	84.2797		180	0.86	54.0221
190	0.86	84.4345		190	0.86	53.5378
200	0.86	84.8562		200	0.86	54.6823
210	0.86	85.7768		210	0.86	53.4325
220	0.86	87.6546		220	0.86	52.4715
230	0.86	89.6136		230	0.86	55.3491
240	0.86	90.9208		240	0.86	52.2416
250	0.86	92.1794		250	0.86	54.3856
260	0.86	93.5963		260	0.86	54.9001
270	0.86	94.0698		270	0.86	53.2815
280	0.86	94.5085		280	0.86	56.1119
290	0.86	94.9355		290	0.86	54.7449
300	0.86	95.0486		300	0.86	53.6659
310	0.86	95.138		310	0.86	55.3183
320	0.86	95.0577		320	0.86	52.4271
330	0.86	94.8165		330	0.86	54.5037
340	0.86	95.2033		340	0.86	55.7078
350	0.86	95.2918		350	0.86	55.0093
360	0.86	95.5159		360	0.86	53.5581
370	0.86	94.9731		370	0.86	51.5044
380	0.86	94.9673		380	0.86	51.8789
390	0.86	95.0532		390	0.86	53.4079
400	0.86	95.1178		400	0.86	53.0077
410	0.86	95.4321		410	0.86	51.955
420	0.86	95.1785		420	0.86	53.1528
430	0.86	94.9986		430	0.86	57.1379
440	0.86	94.5463		440	0.86	54.4156
450	0.86	94.5866		450	0.86	53.4244
460	0.86	92.8798		460	0.86	50.8911
470	0.86	91.9778		470	0.86	53.4933
480	0.86	90.1235		480	0.86	54.553
0	0.86	44.2087		0	0.86	54.2817
10	0.86	50.1679		10	0.86	57.2073
20	0.86	56.7693		20	0.86	54.8234
30	0.86	63.3661		30	0.86	54.6121
40	0.86	66.683		40	0.86	54.3452
50	0.86	70.1737		50	0.86	55.092
60	0.86	71.5803		60	0.86	51.9394
70	0.86	71.4506		70	0.86	49.5013
80	0.86	70.8262		80	0.86	55.4605
90	0.86	70.9304		90	0.86	54.0065
100	0.86	74.0978		100	0.86	53.1331
110	0.86	75.6085		110	0.86	51.882
120	0.86	76.3302		120	0.86	54.266
130	0.86	76.1651		130	0.86	51.491
140	0.86	75.3797		140	0.86	53.5771
150	0.86	73.8481		150	0.86	53.0862
160	0.86	74.0661		160	0.86	53.2496
170	0.86	75.6712		170	0.86	56.3121
180	0.86	76.0805		180	0.86	54.0376
190	0.86	75.8965		190	0.86	54.7755
200	0.86	76.321		200	0.86	51.0676
210	0.86	77.393		210	0.86	55.1951
220	0.86	78.846		220	0.86	55.29
230	0.86	78.7541		230	0.86	53.3439
240	0.86	78.7268		240	0.86	55.2572
250	0.86	78.8456		250	0.86	51.4596
260	0.86	79.275		260	0.86	56.4696
270	0.86	80.3465		270	0.86	52.8526
280	0.86	79.9297		280	0.86	56.0624
290	0.86	81.4581		290	0.86	53.537
300	0.86	80.8414		300	0.86	53.6385
310	0.86	81.9133		310	0.86	51.6062
320	0.86	83.0881		320	0.86	55.2497
330	0.86	82.4366		330	0.86	54.4838
340	0.86	81.5529		340	0.86	53.9011
350	0.86	80.9665		350	0.86	53.2631
360	0.86	81.3585		360	0.86	53.259
370	0.86	80.1672		370	0.86	52.4003
380	0.86	78.4345		380	0.86	53.8406
390	0.86	77.5523		390	0.86	53.6269
400	0.86	78.0652		400	0.86	55.552
410	0.86	78.7027		410	0.86	53.5773
420	0.86	77.5248		420	0.86	52.3325
430	0.86	77.5711		430	0.86	55.0712
440	0.86	77.0756		440	0.86	55.5361
450	0.86	76.6882		450	0.86	56.2891
460	0.86	76.5901		460	0.86	53.6903
470	0.86	75.1909		470	0.86	56.2403
480	0.86	74.4427		480	0.86	51.5587
0	0.86	42.1004		0	0.86	55.2306
10	0.86	52.0748		10	0.86	56.9163
20	0.86	62.67		20	0.86	56.7772
30	0.86	67.7431		30	0.86	57.2499
40	0.86	71.2284		40	0.86	53.2892
50	0.86	73.0102		50	0.86	53.6194
60	0.86	76.2636		60	0.86	55.779
70	0.86	77.2216		70	0.86	54.5994
80	0.86	77.1484		80	0.86	52.8042
90	0.86	78.9947		90	0.86	53.2245
100	0.86	78.3146		100	0.86	53.1931
110	0.86	78.7948		110	0.86	53.1985
120	0.86	78.9895		120	0.86	54.3362
130	0.86	78.8756		130	0.86	51.5029
140	0.86	79.8407		140	0.86	50.2005
150	0.86	81.3945		150	0.86	51.3595
160	0.86	81.8367		160	0.86	55.0144
170	0.86	84.4029		170	0.86	53.3933
180	0.86	85.7261		180	0.86	52.6597
190	0.86	85.1857		190	0.86	53.3384
200	0.86	86.2938		200	0.86	53.8872
210	0.86	87.6466		210	0.86	54.8483
220	0.86	89.2868		220	0.86	54.0286
230	0.86	89.4206		230	0.86	48.9852
240	0.86	89.7469		240	0.86	53.3323
250	0.86	91.3717		250	0.86	52.9437
260	0.86	92.6587		260	0.86	56.1279
270	0.86	92.5489		270	0.86	53.2121
280	0.86	94.2654		280	0.86	53.8031
290	0.86	94.7272		290	0.86	53.3626
300	0.86	95.4067		300	0.86	54.7395
310	0.86	95.1809		310	0.86	54.6499
320	0.86	95.403		320	0.86	54.0066
330	0.86	94.8316		330	0.86	51.4629
340	0.86	95.163		340	0.86	51.645
350	0.86	94.9816		350	0.86	53.9266
360	0.86	94.2349		360	0.86	53.3284
370	0.86	93.2251		370	0.86	53.0377
380	0.86	93.5024		380	0.86	57.0326
390	0.86	94.1203		390	0.86	56.471
400	0.86	94.9639		400	0.86	54.725
410	0.86	95.2811		410	0.86	55.2608
420	0.86	95.1156		420	0.86	58.0312
430	0.86	95.0459		430	0.86	54.2346
440	0.86	94.9647		440	0.86	51.5024
450	0.86	94.298		450	0.86	52.5738
460	0.86	94.342		460	0.86	52.1415
470	0.86	94.0731		470	0.86	53.2852
480	0.86	93.27		480	0.86	54.3125
0	0.86	44.9598		0	0.86	55.4191
10	0.86	52.007		10	0.86	54.0671
20	0.86	57.7671		20	0.86	55.6783
30	0.86	59.2575		30	0.86	54.3193
40	0.86	62.9423		40	0.86	52.651
50	0.86	66.3617		50	0.86	53.5972
60	0.86	70.531		60	0.86	53.0352
70	0.86	73.4641		70	0.86	55.9988
80	0.86	76.0854		80	0.86	55.0786
90	0.86	77.0206		90	0.86	51.0183
100	0.86	77.4777		100	0.86	52.7848
110	0.86	79.375		110	0.86	50.7015
120	0.86	79.616		120	0.86	54.3377
130	0.86	78.7374		130	0.86	54.6333
140	0.86	76.8036		140	0.86	53.1055
150	0.86	76.5397		150	0.86	53.8126
160	0.86	76.9332		160	0.86	50.6451
170	0.86	77.2913		170	0.86	53.7696
180	0.86	77.338		180	0.86	53.8115
190	0.86	78.6044		190	0.86	52.568
200	0.86	79.6271		200	0.86	53.2164
210	0.86	80.1471		210	0.86	54.2379
220	0.86	79.0308		220	0.86	53.656
230	0.86	78.002		230	0.86	53.6069
240	0.86	79.6994		240	0.86	50.0358
250	0.86	80.2614		250	0.86	52.0828
260	0.86	81.4719		260	0.86	53.8
270	0.86	84.3593		270	0.86	51.2508
280	0.86	87.1367		280	0.86	51.2647
290	0.86	88.5425		290	0.86	51.5472
300	0.86	88.3008		300	0.86	53.415
310	0.86	87.8773		310	0.86	54.3898
320	0.86	87.3427		320	0.86	50.1282
330	0.86	86.1901		330	0.86	53.0082
340	0.86	86.232		340	0.86	50.6934
350	0.86	86.8597		350	0.86	51.2462
360	0.86	87.9198		360	0.86	51.9164
370	0.86	89.3334		370	0.86	51.7526
380	0.86	90.1404		380	0.86	52.4503
390	0.86	90.9475		390	0.86	54.5089
400	0.86	90.5254		400	0.86	52.3313
410	0.86	90.0186		410	0.86	50.3746
420	0.86	88.4413		420	0.86	51.0742
430	0.86	86.1341		430	0.86	53.6746
440	0.86	84.5826		440	0.86	52.642
450	0.86	84.2014		450	0.86	53.0443
460	0.86	83.9459		460	0.86	54.2421
470	0.86	83.9706		470	0.86	53.4895
480	0.86	84.7876		480	0.86	52.412
0	0.86	47.3341		0	0.86	57.0891
10	0.86	53.0512		10	0.86	55.799
20	0.86	55.8152		20	0.86	57.2405
30	0.86	59.5023		30	0.86	55.271
40	0.86	65.8692		40	0.86	55.0749
50	0.86	70.4691		50	0.86	54.1171
60	0.86	73.3824		60	0.86	57.4334
70	0.86	75.0775		70	0.86	53.3162
80	0.86	75.1238		80	0.86	54.1673
90	0.86	75.042		90	0.86	55.3077
100	0.86	75.3721		100	0.86	55.9692
110	0.86	74.8465		110	0.86	53.3963
120	0.86	76.0799		120	0.86	57.031
130	0.86	78.13		130	0.86	53.1639
140	0.86	79.3882		140	0.86	56.1674
150	0.86	79.3764		150	0.86	54.6716
160	0.86	78.7557		160	0.86	55.7415
170	0.86	78.0405		170	0.86	54.6628
180	0.86	77.59		180	0.86	57.0346
190	0.86	77.2571		190	0.86	54.5981
200	0.86	76.7234		200	0.86	53.8861
210	0.86	77.12		210	0.86	53.4507
220	0.86	77.9736		220	0.86	55.4537
230	0.86	78.4976		230	0.86	55.8532
240	0.86	78.2369		240	0.86	55.1938
250	0.86	77.3726		250	0.86	55.0412
260	0.86	76.9239		260	0.86	56.7952
270	0.86	78.7646		270	0.86	54.2573
280	0.86	79.3503		280	0.86	52.1213
290	0.86	79.8552		290	0.86	52.4097
300	0.86	79.6227		300	0.86	55.0825
310	0.86	80.9231		310	0.86	55.3465
320	0.86	81.1695		320	0.86	54.6516
330	0.86	81.0312		330	0.86	54.3305
340	0.86	79.5008		340	0.86	54.2322
350	0.86	81.0684		350	0.86	53.3728
360	0.86	82.6826		360	0.86	52.6073
370	0.86	84.1629		370	0.86	55.0617
380	0.86	85.2897		380	0.86	53.7081
390	0.86	86.7742		390	0.86	56.7823
400	0.86	87.6729		400	0.86	54.1464
410	0.86	88.0623		410	0.86	54.2117
420	0.86	88.3534		420	0.86	52.1602
430	0.86	87.9424		430	0.86	53.8549
440	0.86	86.9779		440	0.86	55.0914
450	0.86	86.4755		450	0.86	55.8517
460	0.86	84.8042		460	0.86	56.9305
470	0.86	83.8543		470	0.86	55.5039
480	0.86	82.3393		480	0.86	53.1717
0	0.86	47.1942		0	0.86	55.2744
10	0.86	53.0016		10	0.86	56.693
20	0.86	58.9961		20	0.86	56.747
30	0.86	65.8084		30	0.86	51.503
40	0.86	67.7902		40	0.86	54.7321
50	0.86	69.6733		50	0.86	57.7991
60	0.86	68.2872		60	0.86	57.1093
70	0.86	66.663		70	0.86	54.9753
80	0.86	69.3039		80	0.86	54.8614
90	0.86	72.0346		90	0.86	56.1048
100	0.86	73.4303		100	0.86	55.3775
110	0.86	75.05		110	0.86	54.3713
120	0.86	75.5721		120	0.86	55.3031
130	0.86	75.8941		130	0.86	53.4708
140	0.86	77.4415		140	0.86	55.2665
150	0.86	78.4854		150	0.86	49.5542
160	0.86	79.7237		160	0.86	50.7858
170	0.86	79.6829		170	0.86	53.4301
180	0.86	81.1893		180	0.86	55.8468
190	0.86	81.6167		190	0.86	52.537
200	0.86	82.0107		200	0.86	52.9664
210	0.86	83.2289		210	0.86	54.0769
220	0.86	85.6813		220	0.86	54.1507
230	0.86	87.3439		230	0.86	55.9056
240	0.86	88.3881		240	0.86	52.6381
250	0.86	89.8365		250	0.86	53.3634
260	0.86	90.5267		260	0.86	54.7732
270	0.86	90.8086		270	0.86	55.5194
280	0.86	90.6905		280	0.86	53.1139
290	0.86	90.5623		290	0.86	52.6325
300	0.86	90.1599		300	0.86	53.4096
310	0.86	90.369		310	0.86	55.554
320	0.86	90.6334		320	0.86	52.0562
330	0.86	91.5708		330	0.86	54.6365
340	0.86	91.5066		340	0.86	53.2781
350	0.86	92.0965		350	0.86	56.512
360	0.86	92.668		360	0.86	53.9012
370	0.86	92.5966		370	0.86	57.5958
380	0.86	92.9352		380	0.86	56.3419
390	0.86	93.1427		390	0.86	57.8903
400	0.86	93.0684		400	0.86	56.4749
410	0.86	93.2899		410	0.86	56.2176
420	0.86	92.9922		420	0.86	55.5215
430	0.86	93.2037		430	0.86	55.1361
440	0.86	93.126		440	0.86	58.6768
450	0.86	93.2596		450	0.86	59.7603
460	0.86	92.7449		460	0.86	59.3776
470	0.86	92.7002		470	0.86	55.8984
480	0.86	91.7312		480	0.86	54.2472
0	0.86	43.1878		0	0.86	57.3626
10	0.86	51.2266		10	0.86	54.2993
20	0.86	58.542		20	0.86	55.5262
30	0.86	62.3032		30	0.86	56.7561
40	0.86	65.5356		40	0.86	54.6275
50	0.86	67.5491		50	0.86	55.0022
60	0.86	71.0902		60	0.86	52.9037
70	0.86	73.7131		70	0.86	53.7956
80	0.86	75.5113		80	0.86	52.6669
90	0.86	76.9899		90	0.86	52.2946
100	0.86	79.029		100	0.86	54.0417
110	0.86	79.05		110	0.86	51.2604
120	0.86	78.3273		120	0.86	55.0203
130	0.86	76.8614		130	0.86	53.8394
140	0.86	75.6548		140	0.86	54.7926
150	0.86	74.9294		150	0.86	55.5238
160	0.86	76.4802		160	0.86	51.0499
170	0.86	77.3248		170	0.86	50.0064
180	0.86	77.7854		180	0.86	55.9769
190	0.86	77.5465		190	0.86	54.6133
200	0.86	76.8409		200	0.86	55.3936
210	0.86	77.4038		210	0.86	52.1256
220	0.86	78.9496		220	0.86	52.4798
230	0.86	80.2295		230	0.86	52.3866
240	0.86	80.1086		240	0.86	53.9971
250	0.86	80.8747		250	0.86	54.1201
260	0.86	80.5531		260	0.86	54.3711
270	0.86	79.2419		270	0.86	54.2469
280	0.86	78.2055		280	0.86	53.4241
290	0.86	78.2159		290	0.86	55.6884
300	0.86	78.019		300	0.86	56.4577
310	0.86	78.6339		310	0.86	53.8509
320	0.86	80.9641		320	0.86	53.8686
330	0.86	80.996		330	0.86	52.2458
340	0.86	81.2912		340	0.86	52.3545
350	0.86	81.4016		350	0.86	52.4083
360	0.86	81.817		360	0.86	56.3073
370	0.86	82.5682		370	0.86	53.9038
380	0.86	81.6932		380	0.86	56.5631
390	0.86	81.9606		390	0.86	55.7439
400	0.86	82.3309		400	0.86	55.1629
410	0.86	81.665		410	0.86	56.0851
420	0.86	82.8159		420	0.86	58.5198
430	0.86	81.8072		430	0.86	54.127
440	0.86	80.3188		440	0.86	51.5241
450	0.86	82.6915		450	0.86	52.6296
460	0.86	84.924		460	0.86	54.6222
470	0.86	85.1193		470	0.86	54.2126
480	0.86	84.5232		480	0.86	56.7212
0	0.86	47.1319		0	0.86	53.4853
10	0.86	53.7526		10	0.86	54.8925
20	0.86	60.0372		20	0.86	52.6452
30	0.86	65.6237		30	0.86	53.2859
40	0.86	69.2178		40	0.86	52.9315
50	0.86	72.7084		50	0.86	53.2744
60	0.86	74.7983		60	0.86	54.3715
70	0.86	75.6521		70	0.86	52.3502
80	0.86	75.9838		80	0.86	52.7027
90	0.86	76.4409		90	0.86	54.686
100	0.86	77.5198		100	0.86	55.3802
110	0.86	76.1429		110	0.86	53.2459
120	0.86	76.7107		120	0.86	52.1141
130	0.86	78.7785		130	0.86	52.5873
140	0.86	79.3471		140	0.86	55.0324
150	0.86	78.5416		150	0.86	52.3022
160	0.86	77.8856		160	0.86	55.4412
170	0.86	77.4292		170	0.86	52.7151
180	0.86	78.7705		180	0.86	52.8344
190	0.86	80.3437		190	0.86	52.1028
200	0.86	81.4779		200	0.86	53.56
210	0.86	81.9496		210	0.86	53.9788
220	0.86	82.2828		220	0.86	54.0209
230	0.86	82.7702		230	0.86	53.6196
240	0.86	84.207		240	0.86	53.085
250	0.86	84.7157		250	0.86	55.7062
260	0.86	84.1589		260	0.86	57.2015
270	0.86	82.8268		270	0.86	54.9466
280	0.86	81.8628		280	0.86	59.6041
290	0.86	81.2035		290	0.86	50.6382
300	0.86	80.4344		300	0.86	55.3956
310	0.86	79.8335		310	0.86	54.8277
320	0.86	80.7982		320	0.86	56.5403
330	0.86	82.217		330	0.86	54.3391
340	0.86	83.8493		340	0.86	52.3703
350	0.86	85.0393		350	0.86	55.1746
360	0.86	85.451		360	0.86	55.764
370	0.86	85.8734		370	0.86	54.9465
380	0.86	86.009		380	0.86	55.0678
390	0.86	85.0113		390	0.86	55.2756
400	0.86	84.3006		400	0.86	59.2496
410	0.86	84.2299		410	0.86	57.1843
420	0.86	83.9514		420	0.86	58.5998
430	0.86	84.6464		430	0.86	58.6156
440	0.86	84.7043		440	0.86	55.9485
450	0.86	82.7159		450	0.86	56.8509
460	0.86	82.4978		460	0.86	55.211
470	0.86	84.9566		470	0.86	57.2326
480	0.86	87.3252		480	0.86	54.7929
0	0.86	42.2126		0	0.86	53.0491
10	0.86	48.1314		10	0.86	53.7415
20	0.86	52.1346		20	0.86	55.1662
30	0.86	58.3003		30	0.86	53.6865
40	0.86	62.833		40	0.86	54.7689
50	0.86	67.5463		50	0.86	57.7871
60	0.86	70.7826		60	0.86	54.9052
70	0.86	73.7066		70	0.86	55.99
80	0.86	74.6898		80	0.86	53.9516
90	0.86	75.6983		90	0.86	54.344
100	0.86	75.751		100	0.86	54.5444
110	0.86	75.6659		110	0.86	51.6666
120	0.86	75.7912		120	0.86	57.608
130	0.86	74.5816		130	0.86	55.1131
140	0.86	74.9281		140	0.86	52.611
150	0.86	74.9566		150	0.86	56.0616
160	0.86	75.8827		160	0.86	53.2289
170	0.86	75.1059		170	0.86	52.6353
180	0.86	75.1276		180	0.86	55.6815
190	0.86	76.5653		190	0.86	53.8458
200	0.86	77.4867		200	0.86	55.129
210	0.86	77.4375		210	0.86	55.6815
220	0.86	79.0817		220	0.86	57.2368
230	0.86	79.0763		230	0.86	48.2129
240	0.86	80.498		240	0.86	54.9091
250	0.86	81.6199		250	0.86	55.2528
260	0.86	82.1448		260	0.86	54.7901
270	0.86	82.3029		270	0.86	55.4984
280	0.86	82.2727		280	0.86	56.2826
290	0.86	82.3534		290	0.86	54.8968
300	0.86	82.3314		300	0.86	53.0892
310	0.86	81.8481		310	0.86	52.797
320	0.86	81.6378		320	0.86	55.7946
330	0.86	81.3363		330	0.86	53.7398
340	0.86	82.165		340	0.86	53.7005
350	0.86	81.6099		350	0.86	56.1785
360	0.86	81.8407		360	0.86	59.151
370	0.86	82.9563		370	0.86	55.1295
380	0.86	84.5622		380	0.86	52.7553
390	0.86	85.868		390	0.86	55.7294
400	0.86	86.1923		400	0.86	55.2733
410	0.86	86.6239		410	0.86	53.991
420	0.86	86.7644		420	0.86	55.4832
430	0.86	87.1196		430	0.86	57.3649
440	0.86	87.4894		440	0.86	56.776
450	0.86	87.0802		450	0.86	55.232
460	0.86	86.7935		460	0.86	55.3082
470	0.86	85.0113		470	0.86	58.1689
480	0.86	82.7361		480	0.86	56.1987
0	0.86	43.7183		0	0.86	54.2627
10	0.86	49.9517		10	0.86	55.8338
20	0.86	56.9943		20	0.86	55.5595
30	0.86	61.9844		30	0.86	53.5684
40	0.86	67.6829		40	0.86	57.7144
50	0.86	70.544		50	0.86	54.9963
60	0.86	73.3846		60	0.86	53.2244
70	0.86	75.9876		70	0.86	53.8341
80	0.86	77.7078		80	0.86	53.4791
90	0.86	78.8847		90	0.86	53.4936
100	0.86	79.966		100	0.86	51.9215
110	0.86	81.7065		110	0.86	54.9027
120	0.86	79.9474		120	0.86	54.6372
130	0.86	79.5398		130	0.86	53.7786
140	0.86	79.3134		140	0.86	53.2495
150	0.86	80.6346		150	0.86	53.6344
160	0.86	79.0959		160	0.86	52.808
170	0.86	77.8251		170	0.86	53.3209
180	0.86	78.3569		180	0.86	52.1002
190	0.86	81.8055		190	0.86	54.8903
200	0.86	84.6234		200	0.86	54.1141
210	0.86	84.6343		210	0.86	53.7669
220	0.86	85.5401		220	0.86	55.8604
230	0.86	86.0403		230	0.86	55.3826
240	0.86	84.6732		240	0.86	55.7574
250	0.86	82.08		250	0.86	55.4292
260	0.86	81.3913		260	0.86	52.7606
270	0.86	81.3155		270	0.86	55.1523
280	0.86	81.3941		280	0.86	55.8467
290	0.86	82.2864		290	0.86	55.337
300	0.86	82.9499		300	0.86	53.2852
310	0.86	83.3658		310	0.86	55.0977
320	0.86	84.097		320	0.86	55.7962
330	0.86	85.8561		330	0.86	55.6599
340	0.86	86.8508		340	0.86	51.7579
350	0.86	85.1316		350	0.86	57.1468
360	0.86	83.8985		360	0.86	58.0067
370	0.86	83.0907		370	0.86	57.2454
380	0.86	83.4155		380	0.86	56.3158
390	0.86	84.2652		390	0.86	54.2345
400	0.86	85.5716		400	0.86	54.5636
410	0.86	85.9647		410	0.86	55.2861
420	0.86	85.6611		420	0.86	57.139
430	0.86	87.281		430	0.86	55.6867
440	0.86	88.4201		440	0.86	55.427
450	0.86	87.0158		450	0.86	57.2382
460	0.86	85.8913		460	0.86	56.3631
470	0.86	85.2334		470	0.86	56.196
480	0.86	85.0677		480	0.86	57.0546
0	0.86	44.5817		0	0.86	54.4944
10	0.86	51.7312		10	0.86	55.8732
20	0.86	59.2931		20	0.86	57.1568
30	0.86	64.3817		30	0.86	54.5575
40	0.86	69.3026		40	0.86	56.9854
50	0.86	72.9124		50	0.86	52.7991
60	0.86	73.6941		60	0.86	54.1836
70	0.86	75.9505		70	0.86	55.6833
80	0.86	74.8261		80	0.86	55.7335
90	0.86	73.187		90	0.86	54.1213
100	0.86	72.7938		100	0.86	53.7925
110	0.86	73.2823		110	0.86	56.1952
120	0.86	75.0458		120	0.86	57.1265
130	0.86	74.803		130	0.86	53.4471
140	0.86	75.0488		140	0.86	56.0225
150	0.86	76.178		150	0.86	54.2797
160	0.86	76.6323		160	0.86	53.9827
170	0.86	77.0252		170	0.86	54.5314
180	0.86	76.7304		180	0.86	54.619
190	0.86	78.347		190	0.86	53.2382
200	0.86	78.9905		200	0.86	57.1156
210	0.86	80.6303		210	0.86	53.6682
220	0.86	81.6854		220	0.86	53.0614
230	0.86	81.3735		230	0.86	55.5238
240	0.86	80.0453		240	0.86	56.6348
250	0.86	79.5268		250	0.86	52.9514
260	0.86	80.5358		260	0.86	54.3037
270	0.86	80.6455		270	0.86	55.9353
280	0.86	81.7397		280	0.86	52.8827
290	0.86	82.0602		290	0.86	56.4412
300	0.86	82.2675		300	0.86	52.5485
310	0.86	82.6668		310	0.86	55.3573
320	0.86	83.7531		320	0.86	54.4959
330	0.86	84.6412		330	0.86	53.4298
340	0.86	83.3549		340	0.86	55.6754
350	0.86	81.9399		350	0.86	54.6096
360	0.86	81.4237		360	0.86	52.1712
370	0.86	81.6394		370	0.86	55.5988
380	0.86	81.3837		380	0.86	53.0602
390	0.86	82.6215		390	0.86	54.1893
400	0.86	82.7459		400	0.86	54.4897
410	0.86	82.3406		410	0.86	55.501
420	0.86	81.6486		420	0.86	54.6386
430	0.86	82.0044		430	0.86	57.3077
440	0.86	82.7059		440	0.86	54.5063
450	0.86	83.0666		450	0.86	55.3451
460	0.86	82.6406		460	0.86	54.6908
470	0.86	81.0513		470	0.86	54.7786
480	0.86	80.5239		480	0.86	54.0295
0	0.86	46.6986		0	0.86	52.6695
10	0.86	49.2609		10	0.86	54.8996
20	0.86	56.5643		20	0.86	54.6405
30	0.86	61.6673		30	0.86	57.9429
40	0.86	65.7021		40	0.86	55.1512
50	0.86	68.9643		50	0.86	55.5384
60	0.86	71.8659		60	0.86	54.4696
70	0.86	73.7795		70	0.86	55.2258
80	0.86	76.1605		80	0.86	56.7
90	0.86	77.9605		90	0.86	55.1202
100	0.86	77.6761		100	0.86	54.7468
110	0.86	78.6645		110	0.86	54.4188
120	0.86	80.1854		120	0.86	54.2785
130	0.86	80.0284		130	0.86	52.3573
140	0.86	79.8262		140	0.86	55.1221
150	0.86	80.7278		150	0.86	57.0004
160	0.86	80.0982		160	0.86	54.3401
170	0.86	79.7566		170	0.86	53.2333
180	0.86	78.4996		180	0.86	57.0955
190	0.86	77.3264		190	0.86	51.494
200	0.86	76.0884		200	0.86	55.125
210	0.86	74.6063		210	0.86	55.3971
220	0.86	73.9178		220	0.86	53.4683
230	0.86	73.9893		230	0.86	54.5591
240	0.86	74.5827		240	0.86	54.7012
250	0.86	76.3933		250	0.86	55.9477
260	0.86	76.0543		260	0.86	55.6519
270	0.86	77.6942		270	0.86	54.2016
280	0.86	77.4469		280	0.86	52.3767
290	0.86	77.8627		290	0.86	55.4177
300	0.86	78.2715		300	0.86	52.8868
310	0.86	77.6826		310	0.86	54.6306
320	0.86	78.0213		320	0.86	56.2671
330	0.86	79.1288		330	0.86	52.4028
340	0.86	80.2295		340	0.86	54.3885
350	0.86	81.764		350	0.86	53.1923
360	0.86	84.4011		360	0.86	52.951
370	0.86	84.743		370	0.86	56.468
380	0.86	86.2489		380	0.86	53.9192
390	0.86	87.6813		390	0.86	53.9318
400	0.86	87.888		400	0.86	56.5866
410	0.86	87.7626		410	0.86	56.4323
420	0.86	88.2717		420	0.86	52.2296
430	0.86	87.6007		430	0.86	56.9906
440	0.86	88.4472		440	0.86	55.4275
450	0.86	87.4294		450	0.86	57.3901
460	0.86	86.0149		460	0.86	54.3414
470	0.86	85.3425		470	0.86	55.8879
480	0.86	85.6039		480	0.86	56.46
0	0.86	39.5869		0	0.86	55.7874
10	0.86	44.5655		10	0.86	57.6169
20	0.86	53.1332		20	0.86	54.9881
30	0.86	61.5677		30	0.86	55.1659
40	0.86	65.4365		40	0.86	54.277
50	0.86	66.8414		50	0.86	54.716
60	0.86	69.4153		60	0.86	56.8418
70	0.86	71.9176		70	0.86	52.943
80	0.86	72.9551		80	0.86	53.4246
90	0.86	73.6736		90	0.86	54.848
100	0.86	73.2626		100	0.86	55.4911
110	0.86	72.2393		110	0.86	54.759
120	0.86	71.7601		120	0.86	53.8519
130	0.86	72.1134		130	0.86	53.1727
140	0.86	72.7157		140	0.86	56.7759
150	0.86	75.5816		150	0.86	56.2824
160	0.86	77.8428		160	0.86	54.5485
170	0.86	80.0298		170	0.86	54.6506
180	0.86	79.3511		180	0.86	52.0379
190	0.86	78.2803		190	0.86	51.6363
200	0.86	77.1481		200	0.86	54.3916
210	0.86	77.5699		210	0.86	53.9827
220	0.86	78.4321		220	0.86	56.3002
230	0.86	77.629		230	0.86	54.3309
240	0.86	76.4859		240	0.86	54.3621
250	0.86	75.3974		250	0.86	53.086
260	0.86	76.0981		260	0.86	55.7463
270	0.86	76.2336		270	0.86	55.5928
280	0.86	76.2596		280	0.86	57.1137
290	0.86	76.5745		290	0.86	54.4323
300	0.86	77.1277		300	0.86	53.8113
310	0.86	78.036		310	0.86	52.6144
320	0.86	78.4105		320	0.86	53.335
330	0.86	78.8488		330	0.86	52.9719
340	0.86	77.6694		340	0.86	53.9573
350	0.86	77.2313		350	0.86	54.4063
360	0.86	75.7059		360	0.86	55.3254
370	0.86	73.9662		370	0.86	56.4868
380	0.86	76.3177		380	0.86	53.6735
390	0.86	77.491		390	0.86	53.3286
400	0.86	78.2304		400	0.86	52.9462
410	0.86	79.69		410	0.86	56.5822
420	0.86	82.0893		420	0.86	51.9062
430	0.86	83.945		430	0.86	55.0403
440	0.86	82.7932		440	0.86	54.8031
450	0.86	81.2821		450	0.86	54.2738
460	0.86	80.7418		460	0.86	53.6809
470	0.86	78.1178		470	0.86	54.888
480	0.86	78.0316		480	0.86	52.3349
0	0.69	46.3241		0	0.69	54.7425
10	0.69	57.3115		10	0.69	55.7331
20	0.69	64.1568		20	0.69	53.352
30	0.69	70.3909		30	0.69	55.252
40	0.69	71.539		40	0.69	55.8041
50	0.69	72.8056		50	0.69	57.1678
60	0.69	76.858		60	0.69	54.8086
70	0.69	78.2966		70	0.69	53.0934
80	0.69	76.8016		80	0.69	52.2681
90	0.69	75.4002		90	0.69	54.0569
100	0.69	76.0549		100	0.69	54.1163
110	0.69	76.011		110	0.69	55.4525
120	0.69	77.4574		120	0.69	53.1154
130	0.69	77.0341		130	0.69	56.0653
140	0.69	75.8999		140	0.69	54.9703
150	0.69	77.1587		150	0.69	49.9937
160	0.69	80.4965		160	0.69	54.0516
170	0.69	79.4031		170	0.69	50.8027
180	0.69	78.0054		180	0.69	56.7245
190	0.69	75.1685		190	0.69	53.6379
200	0.69	76.4558		200	0.69	51.3664
210	0.69	76.768		210	0.69	55.5301
220	0.69	77.9655		220	0.69	55.0928
230	0.69	78.6307		230	0.69	55.6204
240	0.69	78.0541		240	0.69	53.9128
250	0.69	79.207		250	0.69	54.4401
260	0.69	78.473		260	0.69	55.2675
270	0.69	80.4283		270	0.69	54.0272
280	0.69	81.5263		280	0.69	54.3292
290	0.69	80.6606		290	0.69	52.3395
300	0.69	81.2388		300	0.69	58.5575
310	0.69	81.9849		310	0.69	50.394
320	0.69	84.6291		320	0.69	53.683
330	0.69	84.619		330	0.69	54.5386
340	0.69	84.6126		340	0.69	55.403
350	0.69	86.627		350	0.69	52.9698
360	0.69	89.4877		360	0.69	55.9314
370	0.69	92.1482		370	0.69	54.6952
380	0.69	93.5857		380	0.69	53.2244
390	0.69	94.8399		390	0.69	56.0046
400	0.69	94.8329		400	0.69	56.2
410	0.69	94.0698		410	0.69	58.7752
420	0.69	93.8916		420	0.69	56.5785
430	0.69	94.1137		430	0.69	55.6811
440	0.69	95.017		440	0.69	53.464
450	0.69	94.9464		450	0.69	53.4224
460	0.69	94.0283		460	0.69	53.35
470	0.69	93.6192		470	0.69	56.0598
480	0.69	93.4048		480	0.69	53.3928
0	0.69	44.0787		0	0.69	59.5731
10	0.69	54.5282		10	0.69	56.4506
20	0.69	62.2757		20	0.69	54.801
30	0.69	67.5755		30	0.69	53.6257
40	0.69	72.1872		40	0.69	54.0149
50	0.69	74.1003		50	0.69	53.2721
60	0.69	75.1617		60	0.69	54.4384
70	0.69	77.1444		70	0.69	51.9674
80	0.69	79.8013		80	0.69	52.0201
90	0.69	80.8978		90	0.69	53.2458
100	0.69	78.7723		100	0.69	56.4491
110	0.69	78.3138		110	0.69	55.6631
120	0.69	78.0955		120	0.69	56.5214
130	0.69	79.1307		130	0.69	54.0681
140	0.69	79.1016		140	0.69	51.0893
150	0.69	77.847		150	0.69	52.8832
160	0.69	77.5554		160	0.69	47.3898
170	0.69	77.6201		170	0.69	53.3693
180	0.69	79.5792		180	0.69	49.691
190	0.69	82.8228		190	0.69	52.2552
200	0.69	84.7775		200	0.69	51.3885
210	0.69	86.722		210	0.69	50.9248
220	0.69	88.3306		220	0.69	51.2791
230	0.69	89.897		230	0.69	51.7286
240	0.69	89.408		240	0.69	53.6071
250	0.69	89.4683		250	0.69	54.1517
260	0.69	89.7725		260	0.69	53.3084
270	0.69	91.1806		270	0.69	56.6421
280	0.69	92.4936		280	0.69	52.0763
290	0.69	93.5088		290	0.69	52.2787
300	0.69	93.535		300	0.69	52.5347
310	0.69	93.6672		310	0.69	54.2177
320	0.69	93.5775		320	0.69	53.5892
330	0.69	94.6014		330	0.69	54.123
340	0.69	94.039		340	0.69	53.3634
350	0.69	93.3349		350	0.69	52.7127
360	0.69	94.4805		360	0.69	54.7128
370	0.69	94.1303		370	0.69	52.768
380	0.69	93.5953		380	0.69	52.7074
390	0.69	93.4361		390	0.69	56.3858
400	0.69	93.5964		400	0.69	52.5445
410	0.69	93.151		410	0.69	53.9936
420	0.69	93.1859		420	0.69	54.135
430	0.69	92.6722		430	0.69	55.3799
440	0.69	91.8841		440	0.69	58.1127
450	0.69	91.5002		450	0.69	54.6662
460	0.69	91.1327		460	0.69	57.2608
470	0.69	90.9415		470	0.69	54.724
480	0.69	91.1233		480	0.69	58.5082
0	0.69	44.0931		0	0.69	55.6803
10	0.69	51.9977		10	0.69	53.9405
20	0.69	56.7904		20	0.69	52.7877
30	0.69	64.5133		30	0.69	56.828
40	0.69	70.693		40	0.69	51.9748
50	0.69	75.6389		50	0.69	51.542
60	0.69	77.4264		60	0.69	49.9853
70	0.69	78.5026		70	0.69	52.1437
80	0.69	79.6799		80	0.69	51.3683
90	0.69	78.3704		90	0.69	54.7573
100	0.69	80.9411		100	0.69	54.7789
110	0.69	83.1811		110	0.69	52.6307
120	0.69	84.59		120	0.69	51.0855
130	0.69	85.4907		130	0.69	52.3917
140	0.69	85.3543		140	0.69	53.1931
150	0.69	84.7708		150	0.69	52.8919
160	0.69	82.9759		160	0.69	48.5013
170	0.69	81.5585		170	0.69	51.0235
180	0.69	82.4819		180	0.69	51.2278
190	0.69	84.8031		190	0.69	53.2285
200	0.69	87.5431		200	0.69	51.8318
210	0.69	87.372		210	0.69	53.4547
220	0.69	87.3759		220	0.69	52.4581
230	0.69	89.2254		230	0.69	50.9923
240	0.69	90.1544		240	0.69	53.2098
250	0.69	92.0526		250	0.69	51.4256
260	0.69	92.9911		260	0.69	54.4208
270	0.69	93.183		270	0.69	54.3332
280	0.69	93.1533		280	0.69	55.1522
290	0.69	92.9678		290	0.69	54.2372
300	0.69	92.5837		300	0.69	53.4844
310	0.69	93.3263		310	0.69	54.7287
320	0.69	95.2399		320	0.69	53.4072
330	0.69	96.4967		330	0.69	56.0328
340	0.69	96.0623		340	0.69	55.3752
350	0.69	95.6405		350	0.69	55.141
360	0.69	95.5152		360	0.69	55.6842
370	0.69	95.6543		370	0.69	57.1124
380	0.69	95.1537		380	0.69	55.882
390	0.69	95.3885		390	0.69	55.1323
400	0.69	93.8955		400	0.69	54.4087
410	0.69	94.8524		410	0.69	54.865
420	0.69	95.6115		420	0.69	57.9582
430	0.69	96.5497		430	0.69	57.055
440	0.69	96.6536		440	0.69	54.2588
450	0.69	96.5889		450	0.69	55.7641
460	0.69	95.6529		460	0.69	53.8765
470	0.69	94.7696		470	0.69	52.4408
480	0.69	95.4093		480	0.69	54.9563
0	0.69	46.2001		0	0.69	54.9027
10	0.69	55.1793		10	0.69	53.2687
20	0.69	62.5478		20	0.69	55.5622
30	0.69	66.5195		30	0.69	52.5478
40	0.69	74.0572		40	0.69	54.622
50	0.69	78.4834		50	0.69	51.2746
60	0.69	79.5977		60	0.69	50.3051
70	0.69	80.2789		70	0.69	51.8574
80	0.69	79.798		80	0.69	53.7257
90	0.69	82.1662		90	0.69	49.3444
100	0.69	83.4607		100	0.69	54.6093
110	0.69	83.834		110	0.69	49.2151
120	0.69	87.4161		120	0.69	49.7564
130	0.69	88.285		130	0.69	52.6091
140	0.69	86.7984		140	0.69	52.6341
150	0.69	86.4322		150	0.69	49.2303
160	0.69	89.392		160	0.69	50.0664
170	0.69	89.3261		170	0.69	48.0273
180	0.69	88.1439		180	0.69	51.3212
190	0.69	88.445		190	0.69	51.5102
200	0.69	88.9558		200	0.69	48.8464
210	0.69	91.2155		210	0.69	52.886
220	0.69	93.0827		220	0.69	50.8965
230	0.69	93.6885		230	0.69	52.686
240	0.69	94.8764		240	0.69	55.4871
250	0.69	95.9999		250	0.69	49.5232
260	0.69	95.4832		260	0.69	51.4856
270	0.69	96.5436		270	0.69	52.5187
280	0.69	94.9858		280	0.69	49.7074
290	0.69	94.0887		290	0.69	52.8417
300	0.69	94.6677		300	0.69	52.9861
310	0.69	95.6277		310	0.69	51.5117
320	0.69	95.7665		320	0.69	52.7149
330	0.69	96.4158		330	0.69	53.2507
340	0.69	96.2253		340	0.69	53.5715
350	0.69	96.1566		350	0.69	54.7145
360	0.69	97.0508		360	0.69	51.4307
370	0.69	97.0573		370	0.69	49.5549
380	0.69	97.2066		380	0.69	51.4698
390	0.69	96.9006		390	0.69	54.6102
400	0.69	96.1855		400	0.69	55.0386
410	0.69	95.7564		410	0.69	52.2535
420	0.69	96.2466		420	0.69	54.9624
430	0.69	96.6395		430	0.69	57.4118
440	0.69	97.2375		440	0.69	56.6294
450	0.69	97.0086		450	0.69	53.9173
460	0.69	96.9772		460	0.69	55.724
470	0.69	97.1385		470	0.69	54.4134
480	0.69	97.0364		480	0.69	55.9175
0	0.69	44.41		0	0.69	52.558
10	0.69	51.9544		10	0.69	55.6207
20	0.69	60.8632		20	0.69	55.1374
30	0.69	65.8416		30	0.69	53.7949
40	0.69	69.8171		40	0.69	54.871
50	0.69	74.1557		50	0.69	49.9543
60	0.69	75.8921		60	0.69	54.196
70	0.69	79.4108		70	0.69	55.9778
80	0.69	80.7869		80	0.69	51.095
90	0.69	82.5907		90	0.69	51.8314
100	0.69	81.8009		100	0.69	52.8804
110	0.69	79.3427		110	0.69	51.8638
120	0.69	78.8217		120	0.69	51.4939
130	0.69	79.7015		130	0.69	51.6548
140	0.69	80.0658		140	0.69	47.7802
150	0.69	80.4702		150	0.69	50.9418
160	0.69	82.5712		160	0.69	50.2158
170	0.69	83.3988		170	0.69	52.3492
180	0.69	81.4846		180	0.69	49.339
190	0.69	79.8334		190	0.69	49.9028
200	0.69	77.7767		200	0.69	47.8846
210	0.69	79.3013		210	0.69	47.5545
220	0.69	81.4259		220	0.69	51.474
230	0.69	85.402		230	0.69	48.2614
240	0.69	86.5738		240	0.69	52.2783
250	0.69	87.5168		250	0.69	53.4075
260	0.69	87.9305		260	0.69	51.7585
270	0.69	88.9686		270	0.69	49.4759
280	0.69	92.8138		280	0.69	50.837
290	0.69	94.2135		290	0.69	51.6915
300	0.69	94.6239		300	0.69	52.7991
310	0.69	93.3261		310	0.69	52.542
320	0.69	94.8577		320	0.69	50.3845
330	0.69	96.7888		330	0.69	52.5251
340	0.69	96.5658		340	0.69	52.6245
350	0.69	96.2486		350	0.69	53.8696
360	0.69	95.5811		360	0.69	53.0169
370	0.69	96.0848		370	0.69	50.6056
380	0.69	95.7854		380	0.69	52.9077
390	0.69	95.5313		390	0.69	51.4989
400	0.69	94.4224		400	0.69	52.9329
410	0.69	94.0033		410	0.69	54.1129
420	0.69	93.863		420	0.69	55.4927
430	0.69	94.7565		430	0.69	55.0703
440	0.69	95.5592		440	0.69	54.7323
450	0.69	96.8039		450	0.69	55.756
460	0.69	96.7416		460	0.69	55.0811
470	0.69	96.9514		470	0.69	54.7636
480	0.69	96.6484		480	0.69	54.5861
0	0.69	49.1515		0	0.69	53.4981
10	0.69	52.747		10	0.69	55.4213
20	0.69	57.3096		20	0.69	54.6324
30	0.69	63.552		30	0.69	54.0499
40	0.69	70.3101		40	0.69	49.6845
50	0.69	70.5918		50	0.69	52.558
60	0.69	70.9138		60	0.69	51.1972
70	0.69	71.9607		70	0.69	51.6516
80	0.69	74.0682		80	0.69	49.7526
90	0.69	76.2388		90	0.69	50.1872
100	0.69	79.7002		100	0.69	51.7562
110	0.69	78.188		110	0.69	46.5975
120	0.69	78.394		120	0.69	51.7639
130	0.69	77.0826		130	0.69	50.8313
140	0.69	78.0822		140	0.69	50.7379
150	0.69	80.1629		150	0.69	50.2339
160	0.69	80.3371		160	0.69	52.9076
170	0.69	82.2382		170	0.69	51.4553
180	0.69	84.0388		180	0.69	51.3712
190	0.69	84.2582		190	0.69	51.0071
200	0.69	84.9173		200	0.69	49.6528
210	0.69	84.4219		210	0.69	52.7365
220	0.69	83.3835		220	0.69	52.4682
230	0.69	83.2035		230	0.69	51.3781
240	0.69	81.4235		240	0.69	55.1268
250	0.69	82.8388		250	0.69	53.0726
260	0.69	83.8369		260	0.69	53.2231
270	0.69	84.6457		270	0.69	58.0473
280	0.69	83.9294		280	0.69	54.2401
290	0.69	85.2613		290	0.69	51.9896
300	0.69	83.8675		300	0.69	53.7827
310	0.69	82.6172		310	0.69	56.4477
320	0.69	83.7369		320	0.69	54.8015
330	0.69	84.6731		330	0.69	55.739
340	0.69	88.0567		340	0.69	59.4148
350	0.69	90.0587		350	0.69	52.5257
360	0.69	91.096		360	0.69	55.3949
370	0.69	92.3568		370	0.69	57.1628
380	0.69	93.291		380	0.69	56.9534
390	0.69	93.072		390	0.69	55.5953
400	0.69	92.8559		400	0.69	56.5851
410	0.69	91.2392		410	0.69	55.4809
420	0.69	90.4242		420	0.69	56.3916
430	0.69	89.2117		430	0.69	58.8595
440	0.69	90.9283		440	0.69	58.9724
450	0.69	91.9566		450	0.69	57.4492
460	0.69	92.8724		460	0.69	54.7309
470	0.69	92.5533		470	0.69	56.5197
480	0.69	91.7107		480	0.69	59.7111
0	0.69	45.559		0	0.69	54.8352
10	0.69	53.499		10	0.69	55.8926
20	0.69	60.5895		20	0.69	55.1016
30	0.69	67.8508		30	0.69	53.4793
40	0.69	71.2725		40	0.69	53.698
50	0.69	73.0713		50	0.69	56.0061
60	0.69	72.9695		60	0.69	52.6136
70	0.69	74.3366		70	0.69	52.5397
80	0.69	75.3086		80	0.69	53.615
90	0.69	77.3031		90	0.69	48.0483
100	0.69	79.6956		100	0.69	52.154
110	0.69	80.5914		110	0.69	51.3839
120	0.69	79.4506		120	0.69	51.9741
130	0.69	80.5614		130	0.69	52.6883
140	0.69	82.2156		140	0.69	50.221
150	0.69	84.0059		150	0.69	51.7921
160	0.69	84.2433		160	0.69	52.1361
170	0.69	83.6818		170	0.69	51.5165
180	0.69	80.6771		180	0.69	53.2611
190	0.69	80.1968		190	0.69	50.4173
200	0.69	79.5498		200	0.69	55.3615
210	0.69	79.5235		210	0.69	51.3475
220	0.69	79.1028		220	0.69	51.643
230	0.69	80.3791		230	0.69	52.8776
240	0.69	82.4051		240	0.69	50.721
250	0.69	84.9039		250	0.69	51.4973
260	0.69	83.5437		260	0.69	50.616
270	0.69	84.5513		270	0.69	51.5865
280	0.69	84.1585		280	0.69	51.1777
290	0.69	84.2221		290	0.69	54.9938
300	0.69	85.3616		300	0.69	52.5215
310	0.69	85.7547		310	0.69	49.9218
320	0.69	86.311		320	0.69	53.7864
330	0.69	87.0978		330	0.69	55.8199
340	0.69	87.5566		340	0.69	52.4825
350	0.69	89.8873		350	0.69	52.3067
360	0.69	91.0263		360	0.69	51.8092
370	0.69	91.2362		370	0.69	48.914
380	0.69	91.9141		380	0.69	51.9897
390	0.69	91.0445		390	0.69	55.2983
400	0.69	90.1656		400	0.69	53.5269
410	0.69	90.0002		410	0.69	57.4653
420	0.69	89.2188		420	0.69	51.0344
430	0.69	89.7259		430	0.69	54.4699
440	0.69	90.7682		440	0.69	53.8903
450	0.69	90.7113		450	0.69	52.2302
460	0.69	90.4261		460	0.69	55.7611
470	0.69	91.222		470	0.69	54.6569
480	0.69	91.5765		480	0.69	55.5672
0	0.69	49.6574		0	0.69	54.6557
10	0.69	57.6976		10	0.69	50.479
20	0.69	64.6635		20	0.69	53.1058
30	0.69	71.5828		30	0.69	53.398
40	0.69	77.8975		40	0.69	51.5948
50	0.69	77.6445		50	0.69	53.5851
60	0.69	78.9464		60	0.69	49.6224
70	0.69	82.7537		70	0.69	52.2455
80	0.69	81.9554		80	0.69	53.1315
90	0.69	77.9523		90	0.69	51.0137
100	0.69	76.1902		100	0.69	55.9424
110	0.69	76.6463		110	0.69	49.8886
120	0.69	78.2809		120	0.69	52.9799
130	0.69	77.8698		130	0.69	52.6418
140	0.69	79.0174		140	0.69	50.1005
150	0.69	82.0816		150	0.69	54.2464
160	0.69	84.4464		160	0.69	53.5647
170	0.69	84.0372		170	0.69	53.2254
180	0.69	82.8989		180	0.69	50.2188
190	0.69	81.292		190	0.69	51.5308
200	0.69	80.0336		200	0.69	51.3176
210	0.69	80.9353		210	0.69	52.1141
220	0.69	83.1806		220	0.69	52.4279
230	0.69	82.7867		230	0.69	55.8518
240	0.69	82.0622		240	0.69	53.6035
250	0.69	82.251		250	0.69	54.6401
260	0.69	82.6383		260	0.69	52.5494
270	0.69	84.0322		270	0.69	52.0524
280	0.69	84.8426		280	0.69	52.0336
290	0.69	83.7362		290	0.69	52.6418
300	0.69	83.5038		300	0.69	53.1044
310	0.69	84.1265		310	0.69	53.1923
320	0.69	84.5334		320	0.69	55.4776
330	0.69	84.6864		330	0.69	54.0734
340	0.69	85.6704		340	0.69	53.4223
350	0.69	85.6028		350	0.69	54.9219
360	0.69	85.6308		360	0.69	53.8823
370	0.69	86.9707		370	0.69	53.1052
380	0.69	85.9546		380	0.69	53.5949
390	0.69	85.7718		390	0.69	52.643
400	0.69	86.6486		400	0.69	55.0497
410	0.69	85.7749		410	0.69	53.2423
420	0.69	86.5904		420	0.69	52.5184
430	0.69	88.6127		430	0.69	53.0771
440	0.69	89.3825		440	0.69	51.418
450	0.69	90.554		450	0.69	54.5515
460	0.69	90.6996		460	0.69	54.1313
470	0.69	91.603		470	0.69	52.9461
480	0.69	91.036		480	0.69	54.2288
0	0.69	44.9647		0	0.69	54.5893
10	0.69	54.1209		10	0.69	54.4974
20	0.69	61.6665		20	0.69	51.2351
30	0.69	66.3761		30	0.69	54.9922
40	0.69	72.8829		40	0.69	54.0081
50	0.69	73.2353		50	0.69	53.0466
60	0.69	74.405		60	0.69	53.8206
70	0.69	74.8672		70	0.69	54.7263
80	0.69	76.6111		80	0.69	56.2176
90	0.69	77.8247		90	0.69	51.8609
100	0.69	79.8413		100	0.69	55.3063
110	0.69	81.9143		110	0.69	55.2402
120	0.69	82.7311		120	0.69	53.4443
130	0.69	84.463		130	0.69	53.6458
140	0.69	82.3257		140	0.69	54.457
150	0.69	81.6041		150	0.69	52.1709
160	0.69	82.6834		160	0.69	49.9401
170	0.69	83.1176		170	0.69	53.2707
180	0.69	82.9406		180	0.69	51.8174
190	0.69	82.8182		190	0.69	52.0132
200	0.69	84.1639		200	0.69	51.1637
210	0.69	84.377		210	0.69	52.902
220	0.69	85.5369		220	0.69	54.2593
230	0.69	84.3394		230	0.69	49.9524
240	0.69	85.3122		240	0.69	56.1153
250	0.69	86.3431		250	0.69	49.9337
260	0.69	87.0817		260	0.69	50.997
270	0.69	87.2232		270	0.69	52.3915
280	0.69	87.3147		280	0.69	54.827
290	0.69	88.2642		290	0.69	54.3698
300	0.69	86.7265		300	0.69	54.1788
310	0.69	87.0949		310	0.69	50.0684
320	0.69	89.9781		320	0.69	53.5701
330	0.69	89.481		330	0.69	52.5713
340	0.69	89.5744		340	0.69	54.9134
350	0.69	89.687		350	0.69	54.9112
360	0.69	89.3609		360	0.69	55.6887
370	0.69	90.3971		370	0.69	53.1587
380	0.69	90.5213		380	0.69	54.5914
390	0.69	91.2464		390	0.69	55.6226
400	0.69	91.7258		400	0.69	51.5198
410	0.69	91.012		410	0.69	51.4255
420	0.69	90.3819		420	0.69	56.6634
430	0.69	88.1556		430	0.69	54.0319
440	0.69	85.9522		440	0.69	49.8838
450	0.69	84.8013		450	0.69	52.3233
460	0.69	86.4244		460	0.69	52.9519
470	0.69	87.9757		470	0.69	52.1904
480	0.69	89.9051		480	0.69	52.6296
0	0.69	44.1684		0	0.69	52.5993
10	0.69	53.4797		10	0.69	50.0712
20	0.69	63.1271		20	0.69	52.3122
30	0.69	66.9328		30	0.69	51.4567
40	0.69	69.3196		40	0.69	50.7863
50	0.69	74.5126		50	0.69	55.6968
60	0.69	75.3352		60	0.69	53.1972
70	0.69	76.2452		70	0.69	53.4798
80	0.69	77.3874		80	0.69	49.2793
90	0.69	76.0504		90	0.69	53.0897
100	0.69	75.9891		100	0.69	52.2849
110	0.69	76.8977		110	0.69	53.4871
120	0.69	78.3329		120	0.69	53.015
130	0.69	79.212		130	0.69	50.8189
140	0.69	78.0898		140	0.69	49.953
150	0.69	77.1929		150	0.69	57.3286
160	0.69	77.4572		160	0.69	53.86
170	0.69	78.1242		170	0.69	53.9185
180	0.69	80.9783		180	0.69	51.0424
190	0.69	79.4343		190	0.69	49.4708
200	0.69	78.5498		200	0.69	51.8023
210	0.69	77.6936		210	0.69	51.3253
220	0.69	79.8441		220	0.69	52.1871
230	0.69	80.9546		230	0.69	48.5567
240	0.69	81.4749		240	0.69	56.8134
250	0.69	80.9259		250	0.69	53.9514
260	0.69	80.9521		260	0.69	53.7265
270	0.69	80.0449		270	0.69	53.9639
280	0.69	78.4799		280	0.69	53.7383
290	0.69	79.5426		290	0.69	53.8491
300	0.69	81.754		300	0.69	55.6228
310	0.69	82.3991		310	0.69	52.0275
320	0.69	80.8745		320	0.69	52.5565
330	0.69	82.53		330	0.69	54.2197
340	0.69	83.2422		340	0.69	53.4349
350	0.69	84.7366		350	0.69	56.5828
360	0.69	83.9934		360	0.69	54.4561
370	0.69	83.7632		370	0.69	54.6499
380	0.69	83.8064		380	0.69	53.2346
390	0.69	81.4154		390	0.69	55.0006
400	0.69	80.3416		400	0.69	51.2977
410	0.69	83.2167		410	0.69	55.5593
420	0.69	85.8759		420	0.69	54.7699
430	0.69	88.0769		430	0.69	55.0101
440	0.69	90.0735		440	0.69	55.061
450	0.69	88.8354		450	0.69	58.2074
460	0.69	88.6636		460	0.69	55.954
470	0.69	88.5163		470	0.69	55.6946
480	0.69	90.9445		480	0.69	56.9171
0	0.69	43.7105		0	0.69	54.94
10	0.69	52.2382		10	0.69	51.6737
20	0.69	62.1241		20	0.69	56.6834
30	0.69	68.3936		30	0.69	53.5633
40	0.69	73.2985		40	0.69	54.8105
50	0.69	77.0348		50	0.69	55.1177
60	0.69	78.3661		60	0.69	53.3846
70	0.69	80.7166		70	0.69	55.476
80	0.69	79.4033		80	0.69	53.2717
90	0.69	79.4473		90	0.69	52.053
100	0.69	78.5302		100	0.69	54.8918
110	0.69	78.6536		110	0.69	52.4536
120	0.69	79.4444		120	0.69	51.4571
130	0.69	82.1478		130	0.69	51.7531
140	0.69	85.9783		140	0.69	53.4573
150	0.69	87.2058		150	0.69	52.5357
160	0.69	85.6985		160	0.69	50.344
170	0.69	84.5778		170	0.69	51.2871
180	0.69	83.5905		180	0.69	52.4445
190	0.69	83.6299		190	0.69	48.4805
200	0.69	83.2119		200	0.69	52.568
210	0.69	82.4058		210	0.69	50.7604
220	0.69	81.6921		220	0.69	51.2748
230	0.69	80.7401		230	0.69	52.1469
240	0.69	81.1834		240	0.69	52.3687
250	0.69	81.6257		250	0.69	47.7745
260	0.69	80.5908		260	0.69	52.5231
270	0.69	82.6273		270	0.69	49.2098
280	0.69	84.0938		280	0.69	51.5957
290	0.69	85.6452		290	0.69	52.7144
300	0.69	87.5636		300	0.69	51.1394
310	0.69	89.5983		310	0.69	50.8693
320	0.69	90.0043		320	0.69	50.4942
330	0.69	87.4313		330	0.69	51.9372
340	0.69	88.2591		340	0.69	51.0181
350	0.69	89.0164		350	0.69	55.0667
360	0.69	88.8495		360	0.69	49.8902
370	0.69	87.6952		370	0.69	54.6664
380	0.69	88.0564		380	0.69	55.8301
390	0.69	88.9634		390	0.69	53.7168
400	0.69	89.1643		400	0.69	52.4958
410	0.69	89.2349		410	0.69	53.2298
420	0.69	90.4404		420	0.69	56.9567
430	0.69	92.5709		430	0.69	52.0753
440	0.69	92.8413		440	0.69	52.7591
450	0.69	93.2539		450	0.69	53.5043
460	0.69	93.9406		460	0.69	55.4607
470	0.69	93.8872		470	0.69	54.0624
480	0.69	92.5653		480	0.69	56.9151
0	0.69	45.1656		0	0.69	55.2868
10	0.69	52.5778		10	0.69	56.3517
20	0.69	59.3664		20	0.69	51.8469
30	0.69	68.3209		30	0.69	54.349
40	0.69	72.8313		40	0.69	53.6032
50	0.69	75.0397		50	0.69	54.1868
60	0.69	78.521		60	0.69	55.453
70	0.69	80.8796		70	0.69	52.5274
80	0.69	84.317		80	0.69	55.0146
90	0.69	86.2126		90	0.69	53.5296
100	0.69	87.2061		100	0.69	53.4912
110	0.69	86.9046		110	0.69	52.7825
120	0.69	86.0734		120	0.69	55.0777
130	0.69	85.9843		130	0.69	54.5021
140	0.69	84.3618		140	0.69	55.2944
150	0.69	82.7292		150	0.69	57.1001
160	0.69	81.1896		160	0.69	53.1056
170	0.69	78.3399		170	0.69	53.8968
180	0.69	76.2298		180	0.69	52.5222
190	0.69	77.9593		190	0.69	53.8107
200	0.69	79.5359		200	0.69	50.9873
210	0.69	81.3798		210	0.69	54.0422
220	0.69	84.3373		220	0.69	55.3006
230	0.69	86.3792		230	0.69	54.8982
240	0.69	84.7683		240	0.69	52.6221
250	0.69	82.8377		250	0.69	55.0899
260	0.69	81.8863		260	0.69	56.8336
270	0.69	82.5408		270	0.69	54.2802
280	0.69	83.4087		280	0.69	53.9888
290	0.69	86.558		290	0.69	53.0323
300	0.69	88.029		300	0.69	55.44
310	0.69	90.2537		310	0.69	53.9051
320	0.69	93.0044		320	0.69	54.5491
330	0.69	93.423		330	0.69	56.226
340	0.69	91.1053		340	0.69	52.9265
350	0.69	90.5782		350	0.69	55.8826
360	0.69	91.3864		360	0.69	57.1817
370	0.69	92.3523		370	0.69	57.1399
380	0.69	92.3945		380	0.69	57.1059
390	0.69	92.3188		390	0.69	56.2197
400	0.69	91.3246		400	0.69	56.0587
410	0.69	90.3147		410	0.69	55.8099
420	0.69	90.8406		420	0.69	56.5488
430	0.69	93.3733		430	0.69	59.0216
440	0.69	94.1295		440	0.69	54.766
450	0.69	94.5191		450	0.69	57.3616
460	0.69	95.4304		460	0.69	55.973
470	0.69	94.2492		470	0.69	57.959
480	0.69	94.8031		480	0.69	56.0886
0	0.69	41.3112		0	0.69	56.1842
10	0.69	53.9223		10	0.69	51.3097
20	0.69	62.1395		20	0.69	57.0649
30	0.69	69.0732		30	0.69	56.2465
40	0.69	73.2994		40	0.69	53.9762
50	0.69	73.5543		50	0.69	51.1402
60	0.69	70.2274		60	0.69	52.8287
70	0.69	72.6534		70	0.69	54.0226
80	0.69	74.0115		80	0.69	53.9345
90	0.69	77.9009		90	0.69	53.4569
100	0.69	80.6034		100	0.69	51.3581
110	0.69	81.2789		110	0.69	49.8472
120	0.69	82.605		120	0.69	55.0505
130	0.69	83.1441		130	0.69	52.124
140	0.69	81.5934		140	0.69	49.9287
150	0.69	80.6773		150	0.69	50.2904
160	0.69	80.97		160	0.69	50.9461
170	0.69	80.4612		170	0.69	52.428
180	0.69	79.9635		180	0.69	50.4098
190	0.69	79.7652		190	0.69	49.6454
200	0.69	78.4224		200	0.69	53.0137
210	0.69	81.1566		210	0.69	52.725
220	0.69	82.5825		220	0.69	53.4346
230	0.69	84.4932		230	0.69	54.9446
240	0.69	84.8755		240	0.69	52.2698
250	0.69	84.9206		250	0.69	53.5299
260	0.69	82.7691		260	0.69	55.321
270	0.69	82.4057		270	0.69	51.1371
280	0.69	84.0869		280	0.69	53.0918
290	0.69	85.2288		290	0.69	53.3884
300	0.69	86.8073		300	0.69	51.4643
310	0.69	84.6584		310	0.69	53.9607
320	0.69	84.2614		320	0.69	52.7247
330	0.69	85.1049		330	0.69	53.4179
340	0.69	86.8608		340	0.69	55.247
350	0.69	86.8281		350	0.69	53.9867
360	0.69	86.4485		360	0.69	55.962
370	0.69	85.8072		370	0.69	55.2126
380	0.69	86.1644		380	0.69	55.1259
390	0.69	85.0155		390	0.69	55.3213
400	0.69	86.5143		400	0.69	54.6877
410	0.69	86.4372		410	0.69	56.7705
420	0.69	88.2727		420	0.69	56.3516
430	0.69	87.603		430	0.69	55.453
440	0.69	86.1642		440	0.69	55.904
450	0.69	84.2965		450	0.69	55.3477
460	0.69	83.5507		460	0.69	52.2834
470	0.69	85.407		470	0.69	57.054
480	0.69	87.1246		480	0.69	53.4844
0	0.69	42.4064		0	0.69	52.2867
10	0.69	48.8707		10	0.69	56.494
20	0.69	59.0458		20	0.69	57.0323
30	0.69	66.6553		30	0.69	54.3184
40	0.69	75.2554		40	0.69	50.2908
50	0.69	78.8555		50	0.69	51.9173
60	0.69	79.8524		60	0.69	52.8212
70	0.69	81.3563		70	0.69	52.4465
80	0.69	80.4697		80	0.69	51.3676
90	0.69	82.875		90	0.69	52.3237
100	0.69	84.725		100	0.69	52.7445
110	0.69	84.4749		110	0.69	53.1708
120	0.69	82.787		120	0.69	51.4558
130	0.69	79.2652		130	0.69	53.3424
140	0.69	80.82		140	0.69	55.0776
150	0.69	82.721		150	0.69	54.4634
160	0.69	83.604		160	0.69	52.8476
170	0.69	85.237		170	0.69	53.6131
180	0.69	87.866		180	0.69	52.5964
190	0.69	89.5697		190	0.69	49.0447
200	0.69	90.5145		200	0.69	50.3087
210	0.69	89.9602		210	0.69	51.5423
220	0.69	90.1814		220	0.69	53.5205
230	0.69	92.3797		230	0.69	52.0822
240	0.69	93.1155		240	0.69	53.5534
250	0.69	93.9609		250	0.69	51.1469
260	0.69	93.8986		260	0.69	55.1454
270	0.69	93.9103		270	0.69	53.0835
280	0.69	92.1232		280	0.69	54.9021
290	0.69	90.603		290	0.69	54.8884
300	0.69	91.988		300	0.69	53.1363
310	0.69	92.6884		310	0.69	52.4964
320	0.69	92.5667		320	0.69	53.8184
330	0.69	91.9715		330	0.69	52.4812
340	0.69	92.6464		340	0.69	53.7558
350	0.69	93.3391		350	0.69	52.8765
360	0.69	94.029		360	0.69	55.2088
370	0.69	94.9049		370	0.69	52.9374
380	0.69	93.4937		380	0.69	54.8739
390	0.69	95.2063		390	0.69	53.5456
400	0.69	95.9102		400	0.69	53.7714
410	0.69	96.6955		410	0.69	53.967
420	0.69	96.1319		420	0.69	56.0411
430	0.69	96.7949		430	0.69	54.6753
440	0.69	96.698		440	0.69	56.9376
450	0.69	96.4357		450	0.69	56.593
460	0.69	95.7192		460	0.69	56.5034
470	0.69	94.855		470	0.69	54.7822
480	0.69	93.7926		480	0.69	54.4478
0	0.69	38.4159		0	0.69	55.1044
10	0.69	51.242		10	0.69	52.0117
20	0.69	58.735		20	0.69	53.212
30	0.69	65.8781		30	0.69	54.0407
40	0.69	70.5491		40	0.69	52.6266
50	0.69	74.802		50	0.69	53.8389
60	0.69	78.0909		60	0.69	54.8652
70	0.69	78.084		70	0.69	54.1275
80	0.69	78.3151		80	0.69	52.2568
90	0.69	78.929		90	0.69	50.9088
100	0.69	83.0693		100	0.69	51.2379
110	0.69	86.4847		110	0.69	51.6513
120	0.69	88.1158		120	0.69	55.592
130	0.69	87.573		130	0.69	51.9717
140	0.69	86.211		140	0.69	54.0004
150	0.69	86.2607		150	0.69	54.0756
160	0.69	87.1382		160	0.69	56.2945
170	0.69	88.1091		170	0.69	52.5107
180	0.69	90.776		180	0.69	53.4561
190	0.69	93.2397		190	0.69	50.5599
200	0.69	93.4924		200	0.69	53.9676
210	0.69	94.0317		210	0.69	51.6558
220	0.69	93.2933		220	0.69	49.2211
230	0.69	93.8408		230	0.69	50.9701
240	0.69	94.185		240	0.69	53.5051
250	0.69	94.451		250	0.69	53.4465
260	0.69	94.3014		260	0.69	50.8834
270	0.69	93.5445		270	0.69	53.6636
280	0.69	93.0272		280	0.69	53.2199
290	0.69	94.3551		290	0.69	54.185
300	0.69	92.7099		300	0.69	53.9603
310	0.69	92.2832		310	0.69	51.6707
320	0.69	93.1321		320	0.69	52.354
330	0.69	95.3318		330	0.69	55.4883
340	0.69	95.7193		340	0.69	52.21
350	0.69	94.9775		350	0.69	54.5295
360	0.69	96.5956		360	0.69	52.3274
370	0.69	96.1243		370	0.69	51.521
380	0.69	95.6429		380	0.69	53.3764
390	0.69	95.3251		390	0.69	51.966
400	0.69	95.7795		400	0.69	51.3529
410	0.69	95.7306		410	0.69	53.8526
420	0.69	94.649		420	0.69	53.4635
430	0.69	95.5112		430	0.69	52.3936
440	0.69	96.3527		440	0.69	52.1449
450	0.69	96.8891		450	0.69	53.7245
460	0.69	96.696		460	0.69	51.8461
470	0.69	95.9665		470	0.69	51.533
480	0.69	95.9751		480	0.69	56.1809
0	0.58	46.1388		0	0.58	50.2037
10	0.58	57.7532		10	0.58	51.2461
20	0.58	69.2403		20	0.58	50.9563
30	0.58	74.6707		30	0.58	49.7422
40	0.58	78.2187		40	0.58	49.4994
50	0.58	80.1301		50	0.58	54.155
60	0.58	79.6403		60	0.58	51.6899
70	0.58	79.1745		70	0.58	50.1172
80	0.58	82.4342		80	0.58	52.3093
90	0.58	82.9184		90	0.58	50.9715
100	0.58	84.8672		100	0.58	52.1978
110	0.58	84.5005		110	0.58	50.6199
120	0.58	86.4761		120	0.58	51.1438
130	0.58	87.3854		130	0.58	51.3193
140	0.58	85.7856		140	0.58	53.3886
150	0.58	84.5229		150	0.58	48.4477
160	0.58	86.011		160	0.58	53.3413
170	0.58	84.2312		170	0.58	50.5837
180	0.58	83.8096		180	0.58	52.0055
190	0.58	86.158		190	0.58	54.6253
200	0.58	86.0248		200	0.58	49.0811
210	0.58	86.1998		210	0.58	48.8177
220	0.58	87.4102		220	0.58	50.1615
230	0.58	86.7532		230	0.58	47.3387
240	0.58	85.9349		240	0.58	52.1003
250	0.58	85.4274		250	0.58	51.3334
260	0.58	86.3223		260	0.58	51.1969
270	0.58	86.4842		270	0.58	52.7517
280	0.58	87.3712		280	0.58	52.9984
290	0.58	89.0079		290	0.58	51.2908
300	0.58	91.7189		300	0.58	55.1914
310	0.58	93.8846		310	0.58	49.976
320	0.58	94.7151		320	0.58	53.5928
330	0.58	94.688		330	0.58	53.3192
340	0.58	93.9758		340	0.58	50.8181
350	0.58	94.725		350	0.58	52.4022
360	0.58	95.4756		360	0.58	53.2757
370	0.58	95.3228		370	0.58	52.9724
380	0.58	95.3468		380	0.58	56.0909
390	0.58	94.0708		390	0.58	58.1372
400	0.58	92.6173		400	0.58	56.1836
410	0.58	91.9182		410	0.58	55.5051
420	0.58	92.1141		420	0.58	56.0318
430	0.58	93.213		430	0.58	51.9865
440	0.58	93.1927		440	0.58	57.2221
450	0.58	93.2885		450	0.58	55.0661
460	0.58	93.3036		460	0.58	57.0559
470	0.58	94.1533		470	0.58	55.7053
480	0.58	93.2983		480	0.58	58.8322
0	0.58	44.8055		0	0.58	52.7877
10	0.58	56.168		10	0.58	52.9876
20	0.58	60.4553		20	0.58	53.557
30	0.58	66.81		30	0.58	51.5151
40	0.58	73.504		40	0.58	54.3841
50	0.58	75.5589		50	0.58	54.4666
60	0.58	75.1007		60	0.58	50.1485
70	0.58	78.1129		70	0.58	49.3236
80	0.58	78.9153		80	0.58	51.8855
90	0.58	80.3525		90	0.58	50.9985
100	0.58	84.4076		100	0.58	49.0974
110	0.58	83.5629		110	0.58	51.4266
120	0.58	83.1695		120	0.58	50.7952
130	0.58	82.7314		130	0.58	48.9354
140	0.58	82.0177		140	0.58	50.5329
150	0.58	80.9343		150	0.58	55.5453
160	0.58	81.6976		160	0.58	49.4706
170	0.58	83.5499		170	0.58	49.7947
180	0.58	83.4503		180	0.58	51.4005
190	0.58	83.7913		190	0.58	50.9372
200	0.58	80.3015		200	0.58	54.3579
210	0.58	79.1901		210	0.58	55.0222
220	0.58	78.7833		220	0.58	51.565
230	0.58	79.0704		230	0.58	52.9091
240	0.58	80.2997		240	0.58	51.6449
250	0.58	81.1556		250	0.58	52.233
260	0.58	82.4628		260	0.58	52.3985
270	0.58	84.7713		270	0.58	51.8206
280	0.58	85.3283		280	0.58	50.1496
290	0.58	86.9496		290	0.58	53.084
300	0.58	87.3962		300	0.58	50.7938
310	0.58	90.3131		310	0.58	53.8393
320	0.58	91.2285		320	0.58	53.9939
330	0.58	92.8454		330	0.58	54.574
340	0.58	94.3091		340	0.58	53.8259
350	0.58	93.4771		350	0.58	50.9902
360	0.58	94.3313		360	0.58	55.1685
370	0.58	95.0471		370	0.58	55.4643
380	0.58	93.4063		380	0.58	55.8758
390	0.58	94.4091		390	0.58	52.9483
400	0.58	94.1429		400	0.58	51.658
410	0.58	92.884		410	0.58	56.3923
420	0.58	93.1416		420	0.58	55.8395
430	0.58	93.6022		430	0.58	52.328
440	0.58	92.9844		440	0.58	54.4296
450	0.58	93.1113		450	0.58	49.6501
460	0.58	92.8525		460	0.58	51.3831
470	0.58	93.7535		470	0.58	51.879
480	0.58	93.9152		480	0.58	55.0465
0	0.58	44.7895		0	0.58	53.1836
10	0.58	55.2959		10	0.58	50.8324
20	0.58	64.6944		20	0.58	52.3169
30	0.58	69.7435		30	0.58	52.905
40	0.58	74.4602		40	0.58	53.4885
50	0.58	79.4739		50	0.58	56.3446
60	0.58	82.1787		60	0.58	51.0322
70	0.58	79.5778		70	0.58	54.562
80	0.58	80.928		80	0.58	54.1928
90	0.58	76.4104		90	0.58	49.3434
100	0.58	73.896		100	0.58	51.8031
110	0.58	73.3605		110	0.58	53.0118
120	0.58	76.8559		120	0.58	52.8657
130	0.58	77.6685		130	0.58	52.3867
140	0.58	76.5086		140	0.58	52.3947
150	0.58	76.3348		150	0.58	54.5828
160	0.58	77.4205		160	0.58	54.9152
170	0.58	82.0273		170	0.58	55.4453
180	0.58	83.7184		180	0.58	54.4421
190	0.58	84.5932		190	0.58	56.3451
200	0.58	84.8844		200	0.58	54.2469
210	0.58	83.3634		210	0.58	50.924
220	0.58	85.883		220	0.58	52.3663
230	0.58	87.8254		230	0.58	56.2014
240	0.58	86.9833		240	0.58	55.3526
250	0.58	88.0108		250	0.58	56.5766
260	0.58	88.0673		260	0.58	56.0362
270	0.58	89.0896		270	0.58	54.8712
280	0.58	89.7736		280	0.58	55.4219
290	0.58	91.0127		290	0.58	53.9853
300	0.58	88.3767		300	0.58	56.149
310	0.58	88.1835		310	0.58	55.4136
320	0.58	88.1764		320	0.58	55.7917
330	0.58	90.7736		330	0.58	51.4228
340	0.58	92.0737		340	0.58	54.7441
350	0.58	90.5343		350	0.58	53.5025
360	0.58	88.7162		360	0.58	53.7257
370	0.58	89.6511		370	0.58	54.3849
380	0.58	91.1392		380	0.58	61.2672
390	0.58	92.2606		390	0.58	53.9307
400	0.58	93.4312		400	0.58	58.8885
410	0.58	93.9371		410	0.58	52.1201
420	0.58	95.0437		420	0.58	57.7156
430	0.58	96.2739		430	0.58	55.0231
440	0.58	97.937		440	0.58	56.5022
450	0.58	98.1349		450	0.58	59.8083
460	0.58	98.3236		460	0.58	58.5492
470	0.58	98.5604		470	0.58	58.5197
480	0.58	98.5024		480	0.58	57.8564
0	0.58	42.6466		0	0.58	54.0579
10	0.58	57.0307		10	0.58	52.4416
20	0.58	67.9627		20	0.58	53.6495
30	0.58	70.4363		30	0.58	52.6909
40	0.58	74.373		40	0.58	53.5049
50	0.58	78.8427		50	0.58	49.0331
60	0.58	80.3304		60	0.58	55.2881
70	0.58	79.4159		70	0.58	50.7683
80	0.58	77.7029		80	0.58	52.4577
90	0.58	78.5472		90	0.58	50.9274
100	0.58	79.5738		100	0.58	49.0266
110	0.58	81.7652		110	0.58	52.2824
120	0.58	83.3606		120	0.58	51.2001
130	0.58	84.6097		130	0.58	53.1591
140	0.58	84.0415		140	0.58	50.9295
150	0.58	82.2442		150	0.58	52.2493
160	0.58	84.2528		160	0.58	52.0861
170	0.58	88.831		170	0.58	51.8192
180	0.58	90.6071		180	0.58	52.9344
190	0.58	91.5309		190	0.58	49.6419
200	0.58	91.6272		200	0.58	50.649
210	0.58	92.1776		210	0.58	57.0749
220	0.58	92.6643		220	0.58	51.615
230	0.58	93.0222		230	0.58	55.4261
240	0.58	92.6734		240	0.58	54.4425
250	0.58	91.0413		250	0.58	54.7536
260	0.58	92.7314		260	0.58	52.0955
270	0.58	93.5879		270	0.58	54.7671
280	0.58	95.0954		280	0.58	56.0186
290	0.58	95.6218		290	0.58	55.3854
300	0.58	95.5978		300	0.58	55.0591
310	0.58	94.4273		310	0.58	52.8141
320	0.58	94.5877		320	0.58	50.7932
330	0.58	94.6246		330	0.58	56.5426
340	0.58	94.1063		340	0.58	56.7651
350	0.58	94.1096		350	0.58	54.6862
360	0.58	94.1855		360	0.58	54.8296
370	0.58	94.6987		370	0.58	56.9557
380	0.58	93.6948		380	0.58	53.2429
390	0.58	93.5527		390	0.58	52.7535
400	0.58	94.3074		400	0.58	54.4994
410	0.58	94.3844		410	0.58	57.3963
420	0.58	94.8592		420	0.58	53.7982
430	0.58	95.593		430	0.58	54.8026
440	0.58	96.5388		440	0.58	50.7303
450	0.58	97.2653		450	0.58	55.7012
460	0.58	96.8084		460	0.58	57.0688
470	0.58	97.3188		470	0.58	51.6467
480	0.58	96.3819		480	0.58	56.0936
0	0.58	44.0548		0	0.58	53.1458
10	0.58	56.7328		10	0.58	54.3049
20	0.58	65.9349		20	0.58	54.2975
30	0.58	71.4212		30	0.58	56.6209
40	0.58	75.2307		40	0.58	56.0352
50	0.58	79.1054		50	0.58	54.1799
60	0.58	80.3635		60	0.58	53.9638
70	0.58	80.6683		70	0.58	56.7133
80	0.58	83.3351		80	0.58	53.5829
90	0.58	83.4333		90	0.58	53.6545
100	0.58	83.5664		100	0.58	47.9203
110	0.58	84.1379		110	0.58	51.1925
120	0.58	83.5989		120	0.58	51.5619
130	0.58	84.7035		130	0.58	54.6326
140	0.58	86.0729		140	0.58	54.6103
150	0.58	86.6831		150	0.58	53.3086
160	0.58	88.0212		160	0.58	54.6384
170	0.58	89.1949		170	0.58	51.0144
180	0.58	90.3794		180	0.58	52.0403
190	0.58	91.6143		190	0.58	50.2808
200	0.58	93.4364		200	0.58	50.3382
210	0.58	94.8747		210	0.58	50.7738
220	0.58	94.251		220	0.58	53.0146
230	0.58	93.3285		230	0.58	48.7089
240	0.58	95.2724		240	0.58	49.0236
250	0.58	94.8983		250	0.58	53.9897
260	0.58	95.092		260	0.58	51.8641
270	0.58	96.125		270	0.58	51.6239
280	0.58	96.6825		280	0.58	52.5521
290	0.58	97.205		290	0.58	53.7308
300	0.58	98.0762		300	0.58	51.7589
310	0.58	97.4046		310	0.58	53.1981
320	0.58	97.366		320	0.58	52.8221
330	0.58	96.8449		330	0.58	54.7694
340	0.58	96.1894		340	0.58	55.9194
350	0.58	95.962		350	0.58	53.2571
360	0.58	96.3934		360	0.58	52.2157
370	0.58	96.7311		370	0.58	55.1487
380	0.58	96.3839		380	0.58	56.9169
390	0.58	97.2089		390	0.58	57.7722
400	0.58	97.5666		400	0.58	51.2635
410	0.58	97.888		410	0.58	53.3925
420	0.58	97.8678		420	0.58	53.7979
430	0.58	97.7433		430	0.58	55.8553
440	0.58	97.0745		440	0.58	56.2939
450	0.58	96.9133		450	0.58	52.7607
460	0.58	96.3138		460	0.58	53.249
470	0.58	97.2551		470	0.58	54.1741
480	0.58	96.8433		480	0.58	55.8413
0	0.58	39.8707		0	0.58	50.1326
10	0.58	55.8354		10	0.58	54.0003
20	0.58	63.7413		20	0.58	52.4108
30	0.58	68.1441		30	0.58	49.0554
40	0.58	73.4195		40	0.58	52.3817
50	0.58	76.6061		50	0.58	51.4325
60	0.58	78.9664		60	0.58	55.5429
70	0.58	80.8198		70	0.58	51.2596
80	0.58	82.668		80	0.58	51.1532
90	0.58	83.7182		90	0.58	49.9626
100	0.58	84.5825		100	0.58	48.9809
110	0.58	81.8409		110	0.58	51.9143
120	0.58	82.7894		120	0.58	49.4827
130	0.58	85.874		130	0.58	50.6533
140	0.58	85.9354		140	0.58	48.9226
150	0.58	84.8887		150	0.58	50.4627
160	0.58	86.3304		160	0.58	54.5759
170	0.58	87.0152		170	0.58	52.3603
180	0.58	86.6454		180	0.58	52.0378
190	0.58	89.6208		190	0.58	50.7742
200	0.58	90.9616		200	0.58	48.5161
210	0.58	91.9382		210	0.58	52.0763
220	0.58	93.13		220	0.58	49.4856
230	0.58	93.4627		230	0.58	49.2242
240	0.58	94.2859		240	0.58	55.303
250	0.58	94.8596		250	0.58	53.9689
260	0.58	93.1311		260	0.58	50.6579
270	0.58	92.0463		270	0.58	55.2347
280	0.58	93.4307		280	0.58	54.1629
290	0.58	94.5671		290	0.58	56.8399
300	0.58	96.3179		300	0.58	54.1408
310	0.58	96.0836		310	0.58	55.1054
320	0.58	96.7973		320	0.58	58.6756
330	0.58	97.1982		330	0.58	57.4614
340	0.58	96.5454		340	0.58	51.1736
350	0.58	96.3917		350	0.58	50.8334
360	0.58	96.8827		360	0.58	53.8536
370	0.58	97.128		370	0.58	55.7694
380	0.58	96.6171		380	0.58	54.9034
390	0.58	95.232		390	0.58	55.5122
400	0.58	95.9619		400	0.58	53.9756
410	0.58	95.7162		410	0.58	52.9567
420	0.58	95.5907		420	0.58	54.5322
430	0.58	94.757		430	0.58	52.0755
440	0.58	94.6235		440	0.58	55.8403
450	0.58	94.7528		450	0.58	54.912
460	0.58	93.9392		460	0.58	54.6088
470	0.58	95.664		470	0.58	54.8916
480	0.58	95.6774		480	0.58	54.2212
0	0.58	48.4725		0	0.58	58.3931
10	0.58	55.296		10	0.58	52.0604
20	0.58	63.9308		20	0.58	54.9234
30	0.58	68.8308		30	0.58	53.4702
40	0.58	76.3121		40	0.58	52.8414
50	0.58	79.3776		50	0.58	53.2934
60	0.58	82.1317		60	0.58	51.4281
70	0.58	85.1664		70	0.58	51.9183
80	0.58	83.4355		80	0.58	53.3652
90	0.58	84.0058		90	0.58	52.8984
100	0.58	82.5811		100	0.58	49.3862
110	0.58	83.6318		110	0.58	52.6275
120	0.58	84.7017		120	0.58	51.7251
130	0.58	83.6931		130	0.58	54.0326
140	0.58	84.6965		140	0.58	51.8694
150	0.58	85.4884		150	0.58	53.4482
160	0.58	88.2341		160	0.58	51.1588
170	0.58	87.1692		170	0.58	51.2051
180	0.58	88.8105		180	0.58	54.2291
190	0.58	92.2757		190	0.58	52.0657
200	0.58	93.4738		200	0.58	50.2724
210	0.58	93.4082		210	0.58	51.8273
220	0.58	94.374		220	0.58	52.8136
230	0.58	95.9069		230	0.58	55.7953
240	0.58	95.7648		240	0.58	54.3888
250	0.58	95.6709		250	0.58	51.1612
260	0.58	95.4394		260	0.58	51.8081
270	0.58	94.725		270	0.58	54.7355
280	0.58	94.4975		280	0.58	55.0297
290	0.58	95.9099		290	0.58	50.1368
300	0.58	96.2769		300	0.58	52.7357
310	0.58	95.6765		310	0.58	54.412
320	0.58	96.0943		320	0.58	54.3395
330	0.58	96.2166		330	0.58	53.8765
340	0.58	96.7234		340	0.58	53.3064
350	0.58	96.8894		350	0.58	51.868
360	0.58	96.6914		360	0.58	58.7833
370	0.58	96.1648		370	0.58	55.8745
380	0.58	93.8229		380	0.58	55.1358
390	0.58	93.2117		390	0.58	55.1007
400	0.58	94.359		400	0.58	52.3372
410	0.58	95.714		410	0.58	51.9866
420	0.58	96.1553		420	0.58	57.0519
430	0.58	96.2997		430	0.58	54.5398
440	0.58	96.3205		440	0.58	53.663
450	0.58	95.5081		450	0.58	56.4466
460	0.58	96.2453		460	0.58	53.699
470	0.58	95.434		470	0.58	55.5779
480	0.58	95.748		480	0.58	57.2471
0	0.58	47.9103		0	0.58	56.2872
10	0.58	57.8046		10	0.58	54.1971
20	0.58	69.924		20	0.58	53.4125
30	0.58	74.7336		30	0.58	55.2846
40	0.58	77.925		40	0.58	52.3011
50	0.58	81.9672		50	0.58	51.4153
60	0.58	81.5195		60	0.58	52.5791
70	0.58	79.1884		70	0.58	54.2892
80	0.58	78.9533		80	0.58	52.6674
90	0.58	78.4638		90	0.58	49.8866
100	0.58	79.947		100	0.58	52.1835
110	0.58	78.1153		110	0.58	51.669
120	0.58	76.381		120	0.58	51.8658
130	0.58	76.0697		130	0.58	50.8507
140	0.58	80.8968		140	0.58	50.2699
150	0.58	84.3172		150	0.58	50.2658
160	0.58	85.3122		160	0.58	50.2337
170	0.58	84.1135		170	0.58	53.526
180	0.58	84.6985		180	0.58	51.6342
190	0.58	85.3445		190	0.58	50.6302
200	0.58	89.3269		200	0.58	51.5223
210	0.58	90.4826		210	0.58	50.5437
220	0.58	89.6488		220	0.58	51.3698
230	0.58	91.2448		230	0.58	52.1446
240	0.58	92.7893		240	0.58	53.0822
250	0.58	93.3308		250	0.58	50.6816
260	0.58	93.509		260	0.58	54.4856
270	0.58	92.9974		270	0.58	51.0587
280	0.58	92.4917		280	0.58	52.5387
290	0.58	91.7173		290	0.58	54.3945
300	0.58	92.2298		300	0.58	53.4856
310	0.58	91.7838		310	0.58	56.2678
320	0.58	92.697		320	0.58	55.7216
330	0.58	92.1557		330	0.58	54.9868
340	0.58	92.2621		340	0.58	51.7755
350	0.58	91.3312		350	0.58	54.9177
360	0.58	90.9337		360	0.58	56.8568
370	0.58	92.4678		370	0.58	55.064
380	0.58	93.4813		380	0.58	57.7374
390	0.58	93.862		390	0.58	51.3028
400	0.58	94.5105		400	0.58	56.9878
410	0.58	94.7387		410	0.58	52.8941
420	0.58	93.7673		420	0.58	55.203
430	0.58	94.0651		430	0.58	53.3694
440	0.58	93.5885		440	0.58	54.4868
450	0.58	94.0716		450	0.58	55.7284
460	0.58	93.8793		460	0.58	53.538
470	0.58	92.4305		470	0.58	56.712
480	0.58	94.7137		480	0.58	57.4334
0	0.58	39.847		0	0.58	56.8028
10	0.58	56.7992		10	0.58	53.8673
20	0.58	68.7454		20	0.58	54.1354
30	0.58	74.3993		30	0.58	54.4011
40	0.58	72.432		40	0.58	56.5879
50	0.58	73.6802		50	0.58	51.8659
60	0.58	71.5972		60	0.58	47.4179
70	0.58	77.6784		70	0.58	51.2213
80	0.58	82.3206		80	0.58	55.8977
90	0.58	83.6135		90	0.58	48.8396
100	0.58	83.3736		100	0.58	47.5854
110	0.58	83.7093		110	0.58	51.3194
120	0.58	83.4417		120	0.58	51.3907
130	0.58	83.5976		130	0.58	53.1858
140	0.58	86.3693		140	0.58	52.7468
150	0.58	87.1465		150	0.58	51.96
160	0.58	89.0802		160	0.58	51.3913
170	0.58	89.1284		170	0.58	53.1269
180	0.58	86.6433		180	0.58	51.5049
190	0.58	87.9478		190	0.58	51.1691
200	0.58	88.9516		200	0.58	50.1862
210	0.58	90.8239		210	0.58	50.8939
220	0.58	91.9359		220	0.58	51.3638
230	0.58	90.8811		230	0.58	51.2285
240	0.58	92.2135		240	0.58	48.999
250	0.58	92.3919		250	0.58	50.0945
260	0.58	91.7124		260	0.58	48.3617
270	0.58	91.3979		270	0.58	50.2986
280	0.58	91.1283		280	0.58	53.3605
290	0.58	89.0103		290	0.58	52.3079
300	0.58	92.2523		300	0.58	50.8122
310	0.58	93.5925		310	0.58	52.1203
320	0.58	93.793		320	0.58	52.9234
330	0.58	91.7637		330	0.58	53.3491
340	0.58	90.6987		340	0.58	50.2365
350	0.58	91.2323		350	0.58	52.9259
360	0.58	92.1842		360	0.58	53.9667
370	0.58	94.4435		370	0.58	48.4459
380	0.58	93.1457		380	0.58	50.2323
390	0.58	94.071		390	0.58	52.1358
400	0.58	93.8255		400	0.58	50.2558
410	0.58	94.186		410	0.58	54.3123
420	0.58	94.337		420	0.58	52.3092
430	0.58	93.4521		430	0.58	53.0764
440	0.58	93.1708		440	0.58	51.9459
450	0.58	93.3386		450	0.58	55.8264
460	0.58	93.6488		460	0.58	50.9712
470	0.58	93.3444		470	0.58	56.5092
480	0.58	92.7573		480	0.58	55.8384
0	0.58	41.0763		0	0.58	55.1181
10	0.58	51.6352		10	0.58	55.1373
20	0.58	61.7884		20	0.58	52.3905
30	0.58	71.1059		30	0.58	51.3381
40	0.58	79.2249		40	0.58	52.242
50	0.58	84.2822		50	0.58	53.121
60	0.58	85.2309		60	0.58	52.4715
70	0.58	85.7657		70	0.58	55.7193
80	0.58	88.948		80	0.58	54.2309
90	0.58	90.1728		90	0.58	53.4743
100	0.58	91.3316		100	0.58	52.4734
110	0.58	90.1855		110	0.58	54.0682
120	0.58	92.3511		120	0.58	52.8185
130	0.58	92.5767		130	0.58	51.4126
140	0.58	91.575		140	0.58	48.2643
150	0.58	90.5049		150	0.58	51.3426
160	0.58	91.326		160	0.58	52.6828
170	0.58	91.0187		170	0.58	51.918
180	0.58	92.5926		180	0.58	51.006
190	0.58	92.4099		190	0.58	50.4958
200	0.58	93.1254		200	0.58	49.295
210	0.58	91.5902		210	0.58	53.0265
220	0.58	93.2751		220	0.58	52.9132
230	0.58	93.5699		230	0.58	50.8019
240	0.58	91.3103		240	0.58	51.6842
250	0.58	92.2459		250	0.58	53.4514
260	0.58	90.6035		260	0.58	54.7651
270	0.58	92.4376		270	0.58	50.3398
280	0.58	92.1294		280	0.58	52.9452
290	0.58	93.2163		290	0.58	53.9917
300	0.58	92.3266		300	0.58	55.6498
310	0.58	90.0722		310	0.58	52.9253
320	0.58	90.4251		320	0.58	56.5012
330	0.58	89.4443		330	0.58	53.9541
340	0.58	90.3568		340	0.58	54.0412
350	0.58	89.4608		350	0.58	54.4848
360	0.58	91.1173		360	0.58	54.4464
370	0.58	89.8609		370	0.58	55.0148
380	0.58	90.4895		380	0.58	54.7758
390	0.58	91.7256		390	0.58	54.6487
400	0.58	90.1684		400	0.58	57.2394
410	0.58	91.2558		410	0.58	52.3083
420	0.58	92.7353		420	0.58	57.9937
430	0.58	92.2868		430	0.58	55.5848
440	0.58	92.2137		440	0.58	55.8091
450	0.58	92.6334		450	0.58	53.4241
460	0.58	93.4037		460	0.58	58.2535
470	0.58	93.109		470	0.58	54.817
480	0.58	94.7111		480	0.58	55.8591
0	0.58	44.1011		0	0.58	51.2147
10	0.58	54.5236		10	0.58	51.5201
20	0.58	67.5908		20	0.58	50.3013
30	0.58	72.6087		30	0.58	53.1207
40	0.58	73.7536		40	0.58	54.3434
50	0.58	76.3507		50	0.58	51.9121
60	0.58	77.127		60	0.58	51.3833
70	0.58	78.2176		70	0.58	51.8135
80	0.58	79.1126		80	0.58	48.7759
90	0.58	80.94		90	0.58	51.6518
100	0.58	81.4199		100	0.58	50.1273
110	0.58	83.0671		110	0.58	46.8624
120	0.58	84.0373		120	0.58	53.4322
130	0.58	86.611		130	0.58	52.4352
140	0.58	86.7117		140	0.58	49.5679
150	0.58	86.3236		150	0.58	53.9138
160	0.58	87.1836		160	0.58	49.9509
170	0.58	87.0019		170	0.58	50.2077
180	0.58	89.2533		180	0.58	50.5162
190	0.58	92.6103		190	0.58	53.313
200	0.58	94.1896		200	0.58	50.9707
210	0.58	96.1161		210	0.58	50.8257
220	0.58	97.2355		220	0.58	49.4624
230	0.58	96.8887		230	0.58	48.6765
240	0.58	97.0894		240	0.58	51.7988
250	0.58	96.7046		250	0.58	53.3621
260	0.58	96.864		260	0.58	50.6837
270	0.58	97.0075		270	0.58	50.8624
280	0.58	96.5173		280	0.58	55.0507
290	0.58	96.9317		290	0.58	52.8193
300	0.58	96.2058		300	0.58	56.8114
310	0.58	96.2791		310	0.58	54.3756
320	0.58	96.4525		320	0.58	55.8505
330	0.58	96.2589		330	0.58	53.5377
340	0.58	95.8324		340	0.58	55.2205
350	0.58	95.8637		350	0.58	54.5846
360	0.58	96.3811		360	0.58	60.013
370	0.58	96.2615		370	0.58	53.7938
[truncated: 6,087 more rows]
