# Supplementary material for: Chiral and nematic phases of flexible active filaments
Source: Nat Phys. 2023 Oct 9;19(12):1916–26. doi: 10.1038/s41567-023-02218-w (PMC10709145; doi:10.1038/s41567-023-02218-w)
Supplement: Supplementary file 19 — Statistical source data. [file 41567_2023_2218_MOESM19_ESM.xlsx]

## Sheet: Figure S1
Extended Data Fig. 1b FtsZ WT intensity							Extended Data Fig. 1d Mono- biexponential fit to FtsZ WT autocorrelation curves
FtsZ WT concentration[µM]	FtsZ WT intensity [a.u.]	FtsZ WT normalized intensity [a.u.]	FtsZ WT concentration[µM]	mean	std.dev			0.625µM FtsZ WT					0.9µM FtsZ WT						1.25µM FtsZ WT						1.5µM FtsZ WT						2µM FtsZ WT						3µM FtsZ WT						5µM FtsZ WT
0.625	557.03	0.15	0.625	0.125	0.025		∆t [s]	mean	std.dev	∆t Fit [s]	Mono Fit	Bi Fit	∆t [s]	mean	std.dev	∆t Fit [s]	Mono Fit	Bi Fit	∆t [s]	mean	std.dev	∆t Fit [s]	Mono Fit	Bi Fit	∆t [s]	mean	std.dev	∆t Fit [s]	Mono Fit	Bi Fit	∆t [s]	mean	std.dev	∆t Fit [s]	Mono Fit	Bi Fit	∆t [s]	mean	std.dev	∆t Fit [s]	Mono Fit	Bi Fit	∆t [s]	mean	std.dev	∆t Fit [s]	Mono Fit	Bi Fit
0.625	363.81	0.1	1.25	0.41	0.05		0	1	0.0134525	0	0.990861	1.00764	0	1	0	0	0.874588	1.00384	0	1	0.00157388	0	0.848196	1.00889	0	1	0.00182122	0	0.736697	1.00567	0	1	0	0	0.800087	1.00777	0	1	0.00516	0	1	1.0078	0	1	0.0178853	0	1	1.01469
1.25	1700.79	0.46	1.5	0.51	0		2	0.443954	0.00834239	0.10101	0.952711	0.959207	2	0.688309	0.0321053	0.383838	0.842274	0.913308	2	0.624787	0.000988408	0.484848	0.798471	0.865944	2	0.622134	0.00116252	0.484848	0.707598	0.877931	2	0.592341	0.0188748	0.40404	0.763103	0.885279	2	0.570348	0.00333433	0.161616	0.951829	0.958457	2	0.526055	0.0125774	0.0808081	0.971376	0.985316
1.25	1322.51	0.36	3	0.82	0.11		4	0.175883	0.00952015	0.20202	0.916029	0.913352	4	0.477775	0.0483004	0.767677	0.811154	0.837596	4	0.371557	0.000961859	0.969697	0.751661	0.752482	4	0.377981	0.00118481	0.969697	0.679647	0.770843	4	0.33462	0.0370671	0.808081	0.727828	0.781658	4	0.279702	0.0038399	0.323232	0.905978	0.911551	4	0.251682	0.0153958	0.161616	0.943571	0.956795
1.5	1884.38	0.51	5	0.92	0.08		6	0.0739081	0.0157813	0.30303	0.88076	0.869936	6	0.410848	0.0553838	1.15152	0.781183	0.773891	6	0.270463	0.00134706	1.45455	0.707595	0.661985	6	0.275355	0.00178239	1.45455	0.652801	0.681024	6	0.253755	0.0468587	1.21212	0.694183	0.693955	6	0.132329	0.00670823	0.484848	0.862336	0.86696	6	0.104254	0.030071	0.242424	0.916562	0.929099
1.5	1875.36	0.51					8	0.0997296	0.0234262	0.40404	0.846849	0.828829	8	0.368716	0.0584449	1.53535	0.75232	0.719928	8	0.245989	0.00183177	1.93939	0.666113	0.58939	8	0.251734	0.00257718	1.93939	0.627016	0.60564	8	0.225508	0.0414564	1.61616	0.662094	0.619677	8	0.0846451	0.0103456	0.646465	0.820796	0.824567	8	-0.00496174	0.0531863	0.323232	0.890326	0.902205
3	2615.97	0.71					10	0.0802292	0.039789	0.505051	0.814243	0.789909	10	0.309228	0.0565864	1.91919	0.724523	0.673881	10	0.232288	0.0023272	2.42424	0.627062	0.530767	10	0.237982	0.00349519	2.42424	0.602249	0.542326	10	0.202	0.0298832	2.0202	0.631488	0.556721	10	0.0585723	0.0167079	0.808081	0.781257	0.784265	10	-0.0289852	0.0828297	0.40404	0.864841	0.87609
3	3419.7	0.93					12	0.182866	0.0527535	0.606061	0.782893	0.75306	12	0.26221	0.0508822	2.30303	0.697754	0.634278	12	0.216224	0.00281721	2.90909	0.590301	0.483058	12	0.216543	0.0044688	2.90909	0.57846	0.489102	12	0.181997	0.0189726	2.42424	0.602297	0.503315	12	0.0440524	0.0215679	0.969697	0.743623	0.745951	12	-0.243644	0.131114	0.484848	0.840086	0.85073
5	3080.05	0.84					14	0.147583	0.0963567	0.707071	0.75275	0.718171	14	0.240751	0.047758	2.68687	0.671973	0.599933	14	0.197142	0.00336231	3.39394	0.555695	0.443891	14	0.20703	0.00567343	3.39394	0.555611	0.444316	14	0.173431	0.0220788	2.82828	0.574455	0.457965	14	0.0492612	0.0291552	1.13131	0.707802	0.709525	14	-0.123631	0.121883	0.565657	0.816039	0.826105
5	3673.72	1					16	0.180611	0.180117	0.808081	0.723767	0.685137	16	0.212908	0.048704	3.07071	0.647145	0.569886	16	0.182181	0.00397454	3.87879	0.523117	0.411418	16	0.199765	0.00711038	3.87879	0.533664	0.406586	16	0.164617	0.0243673	3.23232	0.5479	0.41941	16	0.020416	0.0474357	1.29293	0.673706	0.674894	16	-0.407233	0	0.646465	0.792681	0.802192
							18	-0.0330109	0.0591402	0.909091	0.6959	0.653861	18	0.191038	0.044795	3.45455	0.623234	0.543365	18	0.168826	0.0046426	4.36364	0.49245	0.384206	18	0.19288	0.0086251	4.36364	0.512584	0.374755	18	0.162008	0.0247831	3.63636	0.522573	0.386588	18	-0.0460968	0.0586561	1.45455	0.641253	0.64197	18			0.727273	0.769991	0.778971
							20	0.0458315	0.00959254	1.0101	0.669107	0.624248	20	0.168285	0.0450745	3.83838	0.600207	0.519746	20	0.1491	0.0054011	4.84848	0.46358	0.361138	20	0.192696	0.0108211	4.84848	0.492337	0.347858	20	0.159884	0.0230249	4.0404	0.498417	0.358603	20	0.0226426	0.105455	1.61616	0.610363	0.610668	20			0.808081	0.747951	0.756423
										1.11111	0.643345	0.596211				4.22222	0.578031	0.498525				5.33333	0.436403	0.341346				5.33333	0.47289	0.325087				4.44444	0.475377	0.334698				1.77778	0.580961	0.580908				0.888889	0.726541	0.734528
										1.21212	0.618574	0.569665				4.60606	0.556673	0.479292				5.81818	0.410819	0.324154				5.81818	0.454211	0.305768				4.84848	0.453402	0.314238				1.93939	0.552975	0.552614				0.969697	0.705745	0.713266
										1.31313	0.594758	0.544532				4.9899	0.536106	0.46172				6.30303	0.386735	0.309035				6.30303	0.436269	0.289337				5.25253	0.432443	0.296685				2.10101	0.526338	0.525713				1.05051	0.685543	0.692619
										1.41414	0.571858	0.520735				5.37374	0.516298	0.445539				6.78788	0.364063	0.295579				6.78788	0.419037	0.275321				5.65657	0.412453	0.281586				2.26263	0.500984	0.500137				1.13131	0.66592	0.672571
										1.51515	0.54984	0.498204				5.75758	0.497221	0.430534				7.27273	0.34272	0.283466				7.27273	0.402485	0.263328				6.06061	0.393387	0.268559				2.42424	0.476851	0.47582				1.21212	0.646859	0.653102
										1.61616	0.52867	0.476872				6.14141	0.47885	0.416528				7.75758	0.322628	0.272445				7.75758	0.386587	0.253027				6.46465	0.375202	0.257281				2.58586	0.45388	0.452699				1.29293	0.628343	0.634197
										1.71717	0.508315	0.456674				6.52525	0.461157	0.403379				8.24242	0.303714	0.26232				8.24242	0.371316	0.244142				6.86869	0.357858	0.247482				2.74747	0.432016	0.430716				1.37374	0.610357	0.61584
										1.81818	0.488744	0.437551				6.90909	0.444119	0.390969				8.72727	0.285909	0.252939				8.72727	0.356649	0.236445				7.27273	0.341316	0.238931				2.90909	0.411205	0.409814				1.45455	0.592886	0.598013
										1.91919	0.469926	0.419445				7.29293	0.427709	0.379204				9.21212	0.269148	0.244179				9.21212	0.342562	0.229741				7.67677	0.325538	0.231437				3.07071	0.391397	0.38994				1.53535	0.575915	0.580703
										2.0202	0.451833	0.402302				7.67677	0.411906	0.368006				9.69697	0.253369	0.235948				9.69697	0.329031	0.223871				8.08081	0.31049	0.224836				3.23232	0.372543	0.371043				1.61616	0.55943	0.563894
										2.12121	0.434436	0.386071				8.06061	0.396687	0.35731				10.1818	0.238516	0.228168				10.1818	0.316034	0.218699				8.48485	0.296137	0.21899				3.39394	0.354597	0.353075				1.69697	0.543417	0.547571
										2.22222	0.417709	0.370704				8.44444	0.38203	0.347063				10.6667	0.224533	0.220782				10.6667	0.30355	0.214114				8.88889	0.282448	0.213784				3.55556	0.337516	0.33599				1.77778	0.527862	0.531721
										2.32323	0.401627	0.356154				8.82828	0.367915	0.337222				11.1515	0.21137	0.21374				11.1515	0.29156	0.21002				9.29293	0.269392	0.20912				3.71717	0.321257	0.319744				1.85859	0.512753	0.51633
										2.42424	0.386163	0.342378				9.21212	0.354321	0.32775				11.6364	0.198978	0.207006				11.6364	0.280044	0.206341				9.69697	0.256939	0.204916				3.87879	0.305782	0.304296				1.93939	0.498075	0.501384
										2.52525	0.371295	0.329335				9.59596	0.34123	0.318617				12.1212	0.187313	0.200549				12.1212	0.268982	0.203009				10.101	0.245061	0.201102				4.0404	0.291052	0.289607				2.0202	0.483818	0.486871
										2.62626	0.356999	0.316985				9.9798	0.328622	0.309798				12.6061	0.176332	0.194343				12.6061	0.258357	0.19997				10.5051	0.233733	0.19762				4.20202	0.277032	0.275638				2.10101	0.46997	0.472778
										2.72727	0.343254	0.305293				10.3636	0.31648	0.301269				13.0909	0.165995	0.188367				13.0909	0.248152	0.197178				10.9091	0.222929	0.194419				4.36364	0.263687	0.262355				2.18182	0.456517	0.459092
										2.82828	0.330038	0.294223				10.7475	0.304787	0.293014				13.5758	0.156263	0.182606				13.5758	0.23835	0.194594				11.3131	0.212624	0.191459				4.52525	0.250985	0.249723				2.26263	0.44345	0.445803
										2.92929	0.317331	0.283741				11.1313	0.293526	0.285016				14.0606	0.147102	0.177044				14.0606	0.228935	0.192187				11.7172	0.202795	0.188704				4.68687	0.238894	0.237711				2.34343	0.430756	0.432899
										3.0303	0.305113	0.273817				11.5152	0.282681	0.277261				14.5455	0.138479	0.17167				14.5455	0.219892	0.18993				12.1212	0.193421	0.186124				4.84848	0.227386	0.226288				2.42424	0.418426	0.420368
										3.13131	0.293365	0.264421				11.899	0.272236	0.269736				15.0303	0.13036	0.166474				15.0303	0.211206	0.187799				12.5253	0.184479	0.183694				5.0101	0.216433	0.215424				2.50505	0.406449	0.4082
										3.23232	0.28207	0.255525				12.2828	0.262178	0.262432				15.5152	0.122718	0.161445				15.5152	0.202864	0.185776				12.9293	0.175952	0.181394				5.17172	0.206007	0.205093				2.58586	0.394815	0.396384
										3.33333	0.27121	0.247102				12.6667	0.252491	0.255339				16	0.115524	0.156577				16	0.194851	0.183846				13.3333	0.167818	0.179204				5.33333	0.196084	0.195267				2.66667	0.383514	0.38491
										3.43434	0.260767	0.239127				13.0505	0.243162	0.248448				16.4848	0.108751	0.151863				16.4848	0.187154	0.181995				13.7374	0.160061	0.177111				5.49495	0.186638	0.185923				2.74747	0.372536	0.373769
										3.53535	0.250727	0.231576				13.4343	0.234177	0.241751				16.9697	0.102376	0.147296				16.9697	0.179761	0.180213				14.1414	0.152662	0.175101				5.65657	0.177647	0.177035				2.82828	0.361872	0.36295
										3.63636	0.241074	0.224427				13.8182	0.225525	0.235242				17.4545	0.096374	0.14287				17.4545	0.172661	0.178489				14.5455	0.145605	0.173164				5.81818	0.16909	0.168582				2.90909	0.351514	0.352444
										3.73737	0.231792	0.217658				14.202	0.217192	0.228913				17.9394	0.0907242	0.13858				17.9394	0.165841	0.176817				14.9495	0.138874	0.171291				5.9798	0.160945	0.160543				2.9899	0.341452	0.342242
										3.83838	0.222867	0.211249				14.5859	0.209167	0.222759				18.4242	0.0854055	0.134421				18.4242	0.15929	0.175189				15.3535	0.132454	0.169473				6.14141	0.153192	0.152896				3.07071	0.331678	0.332335
										3.93939	0.214286	0.205181				14.9697	0.201439	0.216774				18.9091	0.0803986	0.130389				18.9091	0.152998	0.173601				15.7576	0.126332	0.167704				6.30303	0.145812	0.145622				3.15152	0.322184	0.322715
										4.0404	0.206036	0.199436				15.3535	0.193996	0.210953				19.3939	0.0756853	0.126479				19.3939	0.146955	0.172047				16.1616	0.120492	0.165979				6.46465	0.138788	0.138704				3.23232	0.312962	0.313374
										4.14141	0.198103	0.193997				15.7374	0.186829	0.20529				19.8788	0.0712483	0.122688				19.8788	0.14115	0.170525				16.5657	0.114922	0.164294				6.62626	0.132103	0.132123				3.31313	0.304004	0.304303
										4.24242	0.190476	0.188847				16.1212	0.179926	0.199781				20.3636	0.0670714	0.119011				20.3636	0.135575	0.16903				16.9697	0.10961	0.162643				6.78788	0.125739	0.125864				3.39394	0.295302	0.295494
										4.34343	0.183142	0.183971				16.5051	0.173278	0.194421				20.8485	0.0631394	0.115446				20.8485	0.130219	0.16756				17.3737	0.104543	0.161025				6.94949	0.119682	0.119909				3.47475	0.286849	0.286941
										4.44444	0.17609	0.179354				16.8889	0.166875	0.189207				21.3333	0.0594379	0.111987				21.3333	0.125076	0.166113				17.7778	0.0997102	0.159435				7.11111	0.113917	0.114244				3.55556	0.278638	0.278635
										4.54545	0.16931	0.174983				17.2727	0.16071	0.184133				21.8182	0.0559533	0.108633				21.8182	0.120135	0.164687				18.1818	0.095101	0.157872				7.27273	0.108429	0.108855				3.63636	0.270663	0.270569
										4.64646	0.162792	0.170844				17.6566	0.154772	0.179196				22.303	0.0526731	0.105379				22.303	0.11539	0.163279				18.5859	0.0907049	0.156333				7.43434	0.103206	0.103729				3.71717	0.262915	0.262738
										4.74747	0.156524	0.166926				18.0404	0.149053	0.174392				22.7879	0.0495852	0.102223				22.7879	0.110832	0.16189				18.9899	0.086512	0.154817				7.59596	0.0982346	0.0988515				3.79798	0.255389	0.255132
										4.84848	0.150497	0.163216				18.4242	0.143546	0.169717				23.2727	0.0466783	0.0991617				23.2727	0.106454	0.160518				19.3939	0.0825129	0.153322				7.75758	0.0935025	0.0942113				3.87879	0.248079	0.247747
										4.94949	0.144703	0.159703				18.8081	0.138242	0.165168				23.7576	0.0439418	0.0961922				23.7576	0.102249	0.159161				19.798	0.0786986	0.151848				7.91919	0.0889984	0.0897964				3.9596	0.240978	0.240576
										5.05051	0.139131	0.156377				19.1919	0.133135	0.160742				24.2424	0.0413657	0.0933118				24.2424	0.0982103	0.157819				20.202	0.0750607	0.150392				8.08081	0.0847112	0.0855958				4.0404	0.23408	0.233612
										5.15152	0.133775	0.153228				19.5758	0.128216	0.156434				24.7273	0.0389407	0.0905178				24.7273	0.094331	0.156491				20.6061	0.071591	0.148953				8.24242	0.0806306	0.081599				4.12121	0.22738	0.22685
										5.25253	0.128624	0.150247				19.9596	0.123478	0.152242				25.2121	0.0366578	0.0878074				25.2121	0.0906049	0.155177				21.0101	0.0682816	0.147532				8.40404	0.0767465	0.0777959				4.20202	0.220871	0.220283
										5.35354	0.123672	0.147424				20.3434	0.118916	0.148162				25.697	0.0345087	0.0851783				25.697	0.087026	0.153876				21.4141	0.0651252	0.146127				8.56566	0.0730495	0.074177				4.28283	0.214549	0.213907
										5.45455	0.11891	0.144751				20.7273	0.114522	0.144192				26.1818	0.0324857	0.082628				26.1818	0.0835885	0.152587				21.8182	0.0621147	0.144738				8.72727	0.0695307	0.0707333				4.36364	0.208408	0.207715
										5.55556	0.114332	0.142221				21.1111	0.110291	0.140328				26.6667	0.0305812	0.080154				26.6667	0.0802867	0.151311				22.2222	0.0592434	0.143364				8.88889	0.0661813	0.0674561				4.44444	0.202442	0.201703
										5.65657	0.10993	0.139825				21.4949	0.106216	0.136568				27.1515	0.0287884	0.0777542				27.1515	0.0771154	0.150046				22.6263	0.0565048	0.142005				9.05051	0.0629932	0.0643373				4.52525	0.196648	0.195864
										5.75758	0.105697	0.137557				21.8788	0.102291	0.132909				27.6364	0.0271007	0.0754262				27.6364	0.0740693	0.148793				23.0303	0.0538929	0.14066				9.21212	0.0599588	0.0613691				4.60606	0.191019	0.190194
										5.85859	0.101627	0.135409				22.2626	0.0985119	0.129348				28.1212	0.0255119	0.0731679				28.1212	0.0711436	0.147551				23.4343	0.0514016	0.139329				9.37374	0.0570705	0.0585441				4.68687	0.185551	0.184689
										5.9596	0.0977146	0.133375				22.6465	0.0948721	0.125882				28.6061	0.0240163	0.0709772				28.6061	0.0683334	0.14632				23.8384	0.0490255	0.138012				9.53535	0.0543213	0.0558553				4.76768	0.18024	0.179343
										6.06061	0.0939523	0.13145				23.0303	0.0913668	0.122509				29.0909	0.0226084	0.0688522				29.0909	0.0656343	0.1451				24.2424	0.0467593	0.136708				9.69697	0.0517046	0.053296				4.84848	0.175081	0.174152
										6.16162	0.0903349	0.129627				23.4141	0.087991	0.119227				29.5758	0.021283	0.0667908				29.5758	0.0630417	0.143891				24.6465	0.0445978	0.135417				9.85859	0.0492139	0.0508598				4.92929	0.170069	0.169111
										6.26263	0.0868568	0.127901				23.798	0.0847399	0.116032				30.0606	0.0200353	0.0647911				30.0606	0.0605516	0.142692				25.0505	0.0425362	0.134139				10.0202	0.0468432	0.0485407				5.0101	0.165201	0.164216
										6.36364	0.0835126	0.126267				24.1818	0.0816089	0.112924				30.5455	0.0188607	0.0628513				30.5455	0.0581598	0.141504				25.4545	0.0405699	0.132873				10.1818	0.0445867	0.046333				5.09091	0.160472	0.159462
										6.46465	0.0802972	0.12472				24.5657	0.0785936	0.109898				31.0303	0.017755	0.0609695				31.0303	0.0558625	0.140326				25.8586	0.0386945	0.13162				10.3434	0.0424389	0.0442312				5.17172	0.155879	0.154846
										6.56566	0.0772056	0.123255				24.9495	0.0756898	0.106954				31.5152	0.0167141	0.0591441				31.5152	0.0536559	0.139157				26.2626	0.0369058	0.130378				10.5051	0.0403946	0.0422301				5.25253	0.151417	0.150364
										6.66667	0.074233	0.121868				25.3333	0.0728932	0.104088				32	0.0157343	0.0573734				32	0.0515365	0.137999				26.6667	0.0351998	0.129149				10.6667	0.0384487	0.0403249				5.33333	0.147083	0.146012
										6.76768	0.0713749	0.120555				25.7172	0.0701999	0.101299				32.4848	0.0148119	0.0556556				32.4848	0.0495008	0.13685				27.0707	0.0335727	0.127932				10.8283	0.0365966	0.0385107				5.41414	0.142873	0.141785
										6.86869	0.0686268	0.119312				26.101	0.0676062	0.0985853				32.9697	0.0139435	0.0539893				32.9697	0.0475455	0.135712				27.4747	0.0320208	0.126726				10.9899	0.0348337	0.0367832				5.49495	0.138783	0.137681
										6.9697	0.0659845	0.118134				26.4848	0.0651083	0.095944				33.4545	0.0131261	0.0523729				33.4545	0.0456675	0.134582				27.8788	0.0305406	0.125532				11.1515	0.0331557	0.0351381				5.57576	0.13481	0.133696
										7.07071	0.0634439	0.11702				26.8687	0.0627026	0.0933735				33.9394	0.0123566	0.0508049				33.9394	0.0438636	0.133463				28.2828	0.0291288	0.12435				11.3131	0.0315586	0.0335714				5.65657	0.130952	0.129826
										7.17172	0.0610012	0.115964				27.2525	0.0603859	0.0908719				34.4242	0.0116322	0.0492838				34.4242	0.042131	0.132352				28.6869	0.0277823	0.123178				11.4747	0.0300384	0.0320793				5.73737	0.127203	0.126068
										7.27273	0.0586525	0.114965				27.6364	0.0581548	0.0884372				34.9091	0.0109502	0.0478083				34.9091	0.0404668	0.131251				29.0909	0.026498	0.122018				11.6364	0.0285914	0.030658				5.81818	0.123562	0.122418
										7.37374	0.0563942	0.114019				28.0202	0.0560061	0.0860678				35.3939	0.0103083	0.046377				35.3939	0.0388684	0.130159				29.4949	0.0252731	0.120869				11.798	0.0272141	0.0293043				5.89899	0.120025	0.118875
										7.47475	0.0542229	0.113124				28.404	0.0539368	0.0837619				35.8788	0.00970398	0.0449885				35.8788	0.0373331	0.129077				29.899	0.0241049	0.11973				11.9596	0.0259032	0.0280147				5.9798	0.11659	0.115434
										7.57576	0.0521352	0.112276				28.7879	0.0519439	0.0815178				36.3636	0.00913508	0.0436415				36.3636	0.0358584	0.128003				30.303	0.0229906	0.118603				12.1212	0.0246554	0.0267861				6.06061	0.113252	0.112092
										7.67677	0.0501279	0.111473				29.1717	0.0500247	0.0793338				36.8485	0.00859955	0.0423349				36.8485	0.034442	0.126938				30.7071	0.0219278	0.117486				12.2828	0.0234677	0.0256156				6.14141	0.110011	0.108848
										7.77778	0.0481979	0.110712				29.5556	0.0481764	0.0772083				37.3333	0.0080954	0.0410675				37.3333	0.0330815	0.125882				31.1111	0.0209142	0.11638				12.4444	0.0223372	0.0245004				6.22222	0.106862	0.105697
										7.87879	0.0463421	0.109993				29.9394	0.0463964	0.0751397				37.8182	0.00762081	0.0398379				37.8182	0.0317748	0.124835				31.5152	0.0199474	0.115284				12.6061	0.0212612	0.0234377				6.30303	0.103803	0.102638
										7.9798	0.0445578	0.109311				30.3232	0.0446821	0.0731266				38.303	0.00717405	0.0386452				38.303	0.0305197	0.123797				31.9192	0.0190253	0.114198				12.7677	0.020237	0.022425				6.38384	0.100832	0.0996666
										8.08081	0.0428423	0.108666				30.7071	0.0430312	0.0711674				38.7879	0.00675347	0.0374882				38.7879	0.0293142	0.122767				32.3232	0.0181459	0.113123				12.9293	0.0192622	0.0214598				6.46465	0.0979453	0.0967816
										8.18182	0.0411927	0.108055				31.0909	0.0414413	0.0692607				39.2727	0.00635755	0.0363658				39.2727	0.0281563	0.121746				32.7273	0.0173071	0.112058				13.0909	0.0183343	0.0205399				6.54545	0.0951417	0.0939801
										8.28283	0.0396067	0.107477				31.4747	0.0399101	0.0674051				39.7576	0.00598484	0.035277				39.7576	0.0270441	0.120734				33.1313	0.016507	0.111003				13.2525	0.0174511	0.0196631				6.62626	0.0924184	0.0912598
										8.38384	0.0380818	0.106929				31.8586	0.0384355	0.0655992				40.2424	0.00563398	0.0342209				40.2424	0.0259759	0.11973				33.5354	0.015744	0.109958				13.4141	0.0166105	0.0188272				6.70707	0.089773	0.0886181
										8.48485	0.0366155	0.10641				32.2424	0.0370154	0.0638416				40.7273	0.0053037	0.0331963				40.7273	0.0249498	0.118734				33.9394	0.0150162	0.108923				13.5758	0.0158103	0.0180303				6.78788	0.0872033	0.086053
										8.58586	0.0352058	0.10592				32.6263	0.0356477	0.0621312				41.2121	0.00499277	0.0322024				41.2121	0.0239643	0.117746				34.3434	0.0143221	0.107897				13.7374	0.0150487	0.0172705				6.86869	0.0847072	0.0835621
										8.68687	0.0338502	0.105455				33.0101	0.0343306	0.0604666				41.697	0.00470007	0.0312383				41.697	0.0230177	0.116767				34.7475	0.01366	0.106881				13.899	0.0143238	0.016546				6.94949	0.0822825	0.0811432
										8.78788	0.0325469	0.105015				33.3939	0.0330622	0.0588466				42.1818	0.00442453	0.0303031				42.1818	0.0221085	0.115796				35.1515	0.0130286	0.105875				14.0606	0.0136338	0.0158551				7.0303	0.0799272	0.0787945
										8.88889	0.0312938	0.104598				33.7778	0.0318406	0.05727				42.6667	0.00416514	0.0293958				42.6667	0.0212352	0.114833				35.5556	0.0124263	0.104878				14.2222	0.0129771	0.0151962				7.11111	0.0776394	0.0765136
										8.9899	0.0300889	0.104203				34.1616	0.0306642	0.0557356				43.1515	0.00392097	0.0285157				43.1515	0.0203964	0.113878				35.9596	0.0118519	0.103891				14.3838	0.0123519	0.0145677				7.19192	0.075417	0.0742989
										9.09091	0.0289304	0.10383				34.5455	0.0295312	0.0542424				43.6364	0.0036911	0.027662				43.6364	0.0195908	0.112931				36.3636	0.011304	0.102913				14.5455	0.0117569	0.0139681				7.27273	0.0732583	0.0721482
										9.19192	0.0278165	0.103476				34.9293	0.0284401	0.0527891				44.1212	0.00347471	0.0268338				44.1212	0.0188169	0.111991				36.7677	0.0107815	0.101944				14.7071	0.0111906	0.0133961				7.35354	0.0711613	0.0700598
										9.29293	0.0267455	0.103141				35.3131	0.0273893	0.0513748				44.6061	0.00327101	0.0260304				44.6061	0.0180737	0.11106				37.1717	0.0102831	0.100984				14.8687	0.0106515	0.0128503				7.43434	0.0691244	0.0680318
										9.39394	0.0257158	0.102824				35.697	0.0263773	0.0499984				45.0909	0.00307925	0.0252511				45.0909	0.0173597	0.110136				37.5758	0.00980775	0.100033				15.0303	0.0101384	0.0123295				7.51515	0.0671458	0.0660625
										9.49495	0.0247257	0.102524				36.0808	0.0254027	0.0486588				45.5758	0.00289873	0.0244951				45.5758	0.016674	0.10922				37.9798	0.00935437	0.0990917				15.1919	0.00965004	0.0118324				7.59596	0.0652238	0.0641503
										9.59596	0.0237737	0.10224				36.4646	0.0244641	0.0473552				46.0606	0.00272879	0.0237617				46.0606	0.0160154	0.108312				38.3838	0.00892196	0.0981588				15.3535	0.00918519	0.011358				7.67677	0.0633568	0.0622934
										9.69697	0.0228583	0.101971				36.8485	0.0235602	0.0460865				46.5455	0.00256882	0.0230503				46.5455	0.0153828	0.107411				38.7879	0.00850953	0.0972347				15.5152	0.00874273	0.0109051				7.75758	0.0615433	0.0604902
										9.79798	0.0219782	0.101716				37.2323	0.0226897	0.0448517				47.0303	0.00241822	0.0223602				47.0303	0.0147752	0.106518				39.1919	0.00811617	0.0963193				15.6768	0.00832158	0.0104727				7.83838	0.0597816	0.0587392
										9.89899	0.021132	0.101475				37.6162	0.0218514	0.0436501				47.5152	0.00227645	0.0216907				47.5152	0.0141916	0.105632				39.596	0.00774099	0.0954125				15.8384	0.00792072	0.0100599				7.91919	0.0580704	0.0570389
										10	0.0203184	0.101247				38	0.021044	0.0424806				48	0.002143	0.0210413				48	0.013631	0.104754				40	0.00738316	0.0945143				16	0.00753917	0.00966563				8	0.0564082	0.0553879
[truncated: 21 more columns]
