# Supplementary material for: Chiral and nematic phases of flexible active filaments
Source: Nat Phys. 2023 Oct 9;19(12):1916–26. doi: 10.1038/s41567-023-02218-w (PMC10709145; doi:10.1038/s41567-023-02218-w)
Supplement: Supplementary file 20 — Statistical source data. [file 41567_2023_2218_MOESM20_ESM.xlsx]

## Sheet: Figure S2
Extended Data Fig. 2c FtsZ WT alignment profile
Collision angle [°]	Parallel alignment probability	Antiparallel alignment probability	Event Code		Count	Event Classification	Collision angle [°]	Orientation
0	1	0	1	Zipping	1	1	14.845	Parallel
45	1	0	2	Side Crash parallel	2	2	269.37	Parallel
90	0.583333	0.416667	3	Side Crash antiparallel	3	3	109.379	AntiParallel
135	0.166667	0.833333	4	Deflect Parallel	4	2	103.299	Parallel
180	0	1	5	Deflect antiparallel	5	2	119.853	Parallel
225	0.181818	0.818182			6	3	135.576	AntiParallel
270	0.5	0.5			7	2	228.298	Parallel
315	0.933333	0.0666667			8	5	261.793	AntiParallel
					9	5	125.518	AntiParallel
					10	2	83.552	Parallel
					11	3	274.665	AntiParallel
					12	2	107.526	Parallel
					13	1	10.373	Parallel
					14	5	267.801	AntiParallel
					15	2	275.291	Parallel
					16	3	263.418	AntiParallel
					17	2	277.44	Parallel
					18	3	134.351	AntiParallel
					19	2	328.921	Parallel
					20	1	18.52	Parallel
					21	2	94.547	Parallel
					22	1	349.28	Parallel
					23	1	18.8	Parallel
					24	2	293.086	Parallel
					25	2	304.759	Parallel
					26	2	105.709	Parallel
					27	3	120.633	AntiParallel
					28	2	68.799	Parallel
					29	5	140.528	AntiParallel
					30	2	84.063	Parallel
					31	1	20.693	Parallel
					32	2	60.826	Parallel
					33	2	299.633	Parallel
					34	5	156.731	AntiParallel
					35	5	168.581	AntiParallel
					36	1	320.978	Parallel
					37	3	118.695	AntiParallel
					38	2	261.624	Parallel
					39	3	81.741	AntiParallel
					40	1	8.386	Parallel
					41	3	276.872	AntiParallel
					42	5	160.459	AntiParallel
					43	5	167.093	AntiParallel
					44	5	156.697	AntiParallel
					45	2	57.831	Parallel
					46	1	328.149	Parallel
					47	3	94.67	AntiParallel
					48	2	136.332	Parallel
					49	2	53.13	Parallel
					50	3	113.383	AntiParallel
					51	5	136.656	AntiParallel
					52	1	330.461	Parallel
					53	2	231.672	Parallel
					54	5	108.547	AntiParallel
					55	3	235.906	AntiParallel
					56	2	318.867	Parallel
					57	1	334.32	Parallel
					58	5	145.441	AntiParallel
					59	5	206.577	AntiParallel
					60	1	36.261	Parallel
					61	3	100.909	AntiParallel
					62	5	148.897	AntiParallel
					63	2	59.277	Parallel
					64	5	129.936	AntiParallel
					65	1	34.779	Parallel
					66	1	22.546	Parallel
					67	2	90.698	Parallel
					68	2	119.314	Parallel
					69	5	152.525	AntiParallel
					70	3	158.997	AntiParallel
					71	5	194.34	AntiParallel
					72	1	331.354	Parallel
					73	5	116.155	AntiParallel
					74	3	92.168	AntiParallel
					75	2	294.102	Parallel
					76	5	204.78	AntiParallel
					77	3	133.434	AntiParallel
					78	3	165.01	AntiParallel
					79	5	131.64	AntiParallel
					80	5	115.346	AntiParallel
					81	5	210.25	AntiParallel
					82	5	130.305	AntiParallel
					83	5	202.717	AntiParallel
					84	5	149.597	AntiParallel
					85	5	207.214	AntiParallel
					86	5	212.884	AntiParallel
					87	1	322.438	Parallel
					88	1	36.678	Parallel
					89	5	227.175	AntiParallel
					90	2	81.588	Parallel
					91	5	142.397	AntiParallel
					92	2	117.872	Parallel
					93	3	206.927	AntiParallel
					94	5	143.903	AntiParallel
					95	3	117.121	AntiParallel
					96	2	310.841	Parallel
					97	4	56.915	Parallel
					98	4	25.286	Parallel
					99	2	84.472	Parallel
					100	4	308.349	Parallel
					101	4	265.106	Parallel
					102	5	148.044	AntiParallel
					103	2	84.006	Parallel
					104	3	103.558	AntiParallel
					105	5	142.237	AntiParallel
					106	4	125.91	Parallel
					107	5	145.376	AntiParallel
					108	4	128.324	Parallel
					109	1	332.307	Parallel
					110	5	196.531	AntiParallel
					111	1	320.816	Parallel
					112	5	224.508	AntiParallel
					113	4	94.399	Parallel
					114	2	85.169	Parallel
					115	4	120.092	Parallel
					116	1	44.561	Parallel
					117	5	136.61	AntiParallel
					118	2	251.552	Parallel
					119	5	207.897	AntiParallel
					120	5	170.134	AntiParallel
					121	2	282.426	Parallel
					122	5	158.443	AntiParallel
					123	4	103.24	Parallel
					124	2	97.768	Parallel
					125	1	25.14	Parallel
					126	5	129.546	AntiParallel
					127	1	41.634	Parallel
					128	2	82.304	Parallel
					129	2	74.143	Parallel
					130	4	169.38	AntiParallel
					131	3	97.22	AntiParallel
					132	3	104.556	AntiParallel
					133	2	99.371	Parallel
					134	5	143.667	AntiParallel
					135	2	103.525	Parallel
					136	5	222.053	AntiParallel
					137	2	99.462	Parallel
					138	1	50.641	Parallel
					139	2	118.212	Parallel
					140	4	121.96	Parallel
					141	2	74.932	AntiParallel
					142	1	42.375	Parallel
					143	5	148.952	AntiParallel
					144	2	55.317	AntiParallel
					145	5	270.83	AntiParallel
					146	2	61.401	AntiParallel
					147	5	153.888	Parallel
					148	5	134.215	Parallel
					149	5	153.252	Parallel
					150	3	84.99	Parallel
					151	2	121.187	AntiParallel
