# Supplementary material for: Chiral and nematic phases of flexible active filaments
Source: Nat Phys. 2023 Oct 9;19(12):1916–26. doi: 10.1038/s41567-023-02218-w (PMC10709145; doi:10.1038/s41567-023-02218-w)
Supplement: Supplementary file 21 — Statistical source data. [file 41567_2023_2218_MOESM21_ESM.xlsx]

## Sheet: Sheet1
Extended Data Fig. 3b Curvature histogram					Extended Data Fig. 3c Mean curvature vs. time
Filament curvature [µm-1]	Frequency flexure 5	Frequency flexure 40	Frequency flexure 200		Simulation time [1/55 𝜏]	Mean curvature [rad/µm]
0	0.0429444	0.287742	0.303058		530	1.57261
0.5	0.0679762	0.307358	0.29295		540	1.56784
1	0.119254	0.316492	0.2681		550	1.5397
1.5	0.221476	0.292517	0.236617		560	1.53674
2	0.368492	0.239342	0.199475		570	1.50111
2.5	0.474071	0.181492	0.162975		580	1.51225
3	0.363	0.132125	0.124942		590	1.46824
3.5	0.184714	0.0865667	0.0964667		600	1.45635
4	0.079881	0.0557917	0.0747		610	1.49222
4.5	0.0385556	0.0345417	0.0567417		620	1.53864
5	0.0187619	0.0217417	0.042625		630	1.55715
5.5	0.0098254	0.0141417	0.03085		640	1.62702
6	0.00484921	0.00928333	0.0247917		650	1.62389
6.5	0.00263492	0.00624167	0.01915		660	1.66098
7	0.00157143	0.00405	0.0144583		670	1.76773
7.5	0.000920635	0.00305	0.0121917		680	1.81209
8	0.000507937	0.001975	0.0095		690	1.77274
8.5	0.000357143	0.00175	0.007225		700	1.75077
9	0.000134921	0.00116667	0.00646667		710	1.72273
9.5	3.1746e-05	0.000908333	0.00525		720	1.68484
10	3.1746e-05	0.000758333	0.003325		730	1.64157
10.5	0	0.000441667	0.00260833		740	1.55163
11	7.93651e-06	0.000266667	0.00184167		750	1.44996
11.5	0	0.000141667	0.0013		760	1.35985
12	0	6.66667e-05	0.00075		770	1.24964
12.5	0	1.66667e-05	0.000475		780	1.04796
13	0	1.66667e-05	0.000316667		790	0.993992
13.5	0	1.66667e-05	0.000175		800	0.915866
14	0	0	0.00015		810	0.848686
14.5	0	0	6.66667e-05		820	0.721168
15	0	0	9.16667e-05		830	0.717707
15.5	0	0	4.16667e-05		840	0.708235
16	0	0	3.33333e-05		850	0.827761
16.5	0	0	6.66667e-05		860	0.860809
17	0	0	6.66667e-05		870	0.935631
17.5	0	0	8.33333e-06		880	0.98946
18	0	0	5e-05		890	1.14695
18.5	0	0	5e-05		900	1.24533
19	0	0	1.66667e-05		910	1.28838
19.5	0	0	1.66667e-05		920	1.32073
20	0	0	8.33333e-06		930	1.3159
20.5	0	0	0		940	1.29408
21	0	0	8.33333e-06		950	1.26648
					960	1.21788
					970	1.22415
					980	1.2473
					990	1.22767
					1000	1.22591
					1010	1.26135
					1020	1.32784
					1030	1.38545
					1040	1.371
					1050	1.33095
					1060	1.30145
					1070	1.3111
					1080	1.31014
					1090	1.37143
					1100	1.46684
					1110	1.58076
					1120	1.76606
					1130	1.93085
					1140	2.06286
					1150	2.18445
					1160	2.24777
					1170	2.29138
					1180	2.31739
					1190	2.31202
					1200	2.30508
					1210	2.2852
					1220	2.29869
					1230	2.30612
					1240	2.31643
					1250	2.33807
					1260	2.31829
					1270	2.34383
					1280	2.35638
					1290	2.34816
					1300	2.29359
					1310	2.24913
					1320	2.18968
					1330	2.19123
					1340	2.10096
					1350	2.04386
					1360	1.93788
					1370	1.82491
					1380	1.7062
					1390	1.61778
					1400	1.5475
					1410	1.53457
					1420	1.47826
					1430	1.46652
					1440	1.53404
					1450	1.57527
					1460	1.62608
					1470	1.6513
					1480	1.68534
					1490	1.71931
					1500	1.69544
					1510	1.7184
					1520	1.79892
					1530	1.86848
					1540	1.88789
					1550	1.87862
					1560	1.9312
					1570	2.06024
					1580	2.05972
					1590	2.07016
					1600	2.04752
					1610	2.07654
					1620	2.14692
					1630	2.12104
					1640	1.99538
					1650	1.98355
					1660	1.88674
					1670	1.80428
					1680	1.71724
					1690	1.55518
					1700	1.47297
					1710	1.48057
					1720	1.42911
					1730	1.39187
					1740	1.31855
					1750	1.35496
					1760	1.42441
					1770	1.42741
					1780	1.41818
					1790	1.38422
					1800	1.37021
					1810	1.43768
					1820	1.41559
					1830	1.44486
					1840	1.47494
					1850	1.52795
					1860	1.56781
					1870	1.61123
					1880	1.63639
					1890	1.66981
					1900	1.6505
					1910	1.69166
					1920	1.67287
					1930	1.68126
					1940	1.70527
					1950	1.74142
					1960	1.72816
