# Supplementary material for: Chiral and nematic phases of flexible active filaments
Source: Nat Phys. 2023 Oct 9;19(12):1916–26. doi: 10.1038/s41567-023-02218-w (PMC10709145; doi:10.1038/s41567-023-02218-w)
Supplement: Supplementary file 22 — Statistical source data. [file 41567_2023_2218_MOESM22_ESM.xlsx]

## Sheet: Extended Data Fig. 4a-g
Extended Data Fig. 4a Number of rings							Extended Data Fig. 4b Lifetime of rings							Extended Data Fig. 4c Lifetime of rings				Extended Data Fig. 4d Lifetime of rings							Extended Data Fig. 4e Lifetime of rings							Extended Data Fig. 4f Diameter of rings							Extended Data Fig. 4g Diameter of rings
Pe = 300		Pe = 900		Pe = 3000			Flexure number 5		Flexure number 40		Flexure number 200			Packing fraction	Lifetime of rings [periods]	kind		epsilon 0.5		epsilon 0.1		No attraction			Pe = 300		Pe = 900		Pe = 3000			epsilon 0.5		epsilon 0.1		No attraction			Pe = 300		Pe = 900		Pe = 3000
Packing fraction	Number of rings [/100 µm2]	Packing fraction	Number of rings [/100 µm2]	Packing fraction	Number of rings [/100 µm2]		Packing fraction	Lifetime of rings [periods]	Packing fraction	Lifetime of rings [periods]	Packing fraction	Lifetime of rings [periods]		0.05	0	simulation		Packing fraction	Lifetime of rings [periods]	Packing fraction	Lifetime of rings [periods]	Packing fraction	Lifetime of rings [periods]		Packing fraction	Lifetime of rings [periods]	Packing fraction	Lifetime of rings [periods]	Packing fraction	Lifetime of rings [periods]		Packing fraction	Diameter of rings [nm]	Packing fraction	Diameter of rings [nm]	Packing fraction	Diameter of rings [nm]		Packing fraction	Diameter of rings [nm]	Packing fraction	Diameter of rings [nm]	Packing fraction	Diameter of rings [nm]
0.13	0	0.05	0	0.05	0		0.13	11.1765	0.05	0	0.25	0.980392		0.13	3.72549	simulation		0.05	2.35294	0.05	0	0.05	0		0.13	0	0.05	0	0.05	3.13725		0.05	682.616	0.13	847.883	0.13	694.207		0.25	1012.83	0.13	847.883	0.05	547.757
0.13	0	0.05	0	0.05	0		0.13	10.3922	0.13	3.72549	0.41	1.37255		0.13	1.96078	simulation		0.05	2.15686	0.13	3.72549	0.13	2.7451		0.25	3.33333	0.13	3.72549	0.05	0.784314		0.05	626.471	0.13	714.618	0.25	864.621		0.25	796.696	0.13	714.618	0.05	542.527
0.13	0	0.05	0	0.05	0		0.13	10	0.13	1.96078	0.41	1.96078		0.13	1.17647	simulation		0.05	3.13725	0.13	1.96078	0.25	7.64706		0.25	1.96078	0.13	1.96078	0.13	7.05882		0.05	392.355	0.13	1022.18	0.25	830.654		0.25	1168.62	0.13	1022.18	0.05	542.63
0.13	0	0.05	0	0.05	0		0.13	14.5098	0.13	1.17647	0.41	0.980392		0.13	1.96078	simulation		0.05	0.588235	0.13	1.17647	0.25	4.11765		0.25	2.35294	0.13	1.17647	0.13	4.31373		0.05	547.837	0.13	836.837	0.25	985.057		0.25	1097.03	0.13	836.837	0.13	708.718
0.13	0	0.05	0	0.05	0		0.13	9.60784	0.13	1.96078	0.41	1.37255		0.13	0.784314	simulation		0.13	11.7647	0.13	1.96078	0.25	3.92157		0.25	0.980392	0.13	1.96078	0.13	2.94118		0.05	451.993	0.13	403.417	0.25	707.296		0.25	774.391	0.13	403.417	0.13	522.715
0.13	0	0.05	0	0.05	0		0.13	9.41176	0.13	0.784314	0.41	0.588235		0.13	4.11765	simulation		0.13	12.1569	0.13	0.784314	0.25	8.23529		0.25	0.784314	0.13	0.784314	0.13	2.94118		0.13	701.871	0.13	829.365	0.25	1038.17		0.41	1367.09	0.13	829.365	0.13	536.579
0.13	0	0.05	0	0.05	0		0.13	8.43137	0.13	2.15686	0.51	2.54902		0.13	2.15686	simulation		0.13	7.84314	0.13	2.15686	0.25	4.11765		0.41	9.80392	0.13	2.15686	0.13	1.37255		0.13	1256.36	0.13	846.915	0.25	693.036		0.41	1307.52	0.13	846.915	0.13	768.728
0.13	0	0.05	0	0.05	0		0.13	14.902	0.13	0.784314	0.51	1.96078		0.13	2.7451	simulation		0.13	5.4902	0.13	0.784314	0.25	3.52941		0.41	7.05882	0.13	0.784314	0.13	1.17647		0.13	726.421	0.13	931.56	0.25	909.332		0.41	1265.74	0.13	931.56	0.13	507.581
0.13	0	0.05	0	0.05	0		0.13	10.5882	0.13	1.37255	0.51	0.784314		0.13	1.96078	simulation		0.13	3.72549	0.13	1.37255	0.25	6.66667		0.41	13.3333	0.13	1.37255	0.13	1.37255		0.13	754.032	0.13	539.533	0.25	814.438		0.41	802.11	0.13	539.533	0.13	616.526
0.13	0	0.05	0	0.05	0		0.13	9.41176	0.13	0.392157	0.51	0.588235		0.13	0.784314	simulation		0.13	3.72549	0.13	0.392157	0.25	3.13725		0.41	10.9804	0.13	0.392157	0.13	0.784314		0.13	1490.52	0.13	795.989	0.25	1211.85		0.41	1236.07	0.13	795.989	0.13	586.161
0.13	0	0.05	0	0.05	0		0.13	5.68627	0.13	4.11765	0.65	3.13725		0.13	1.37255	simulation		0.13	5.29412	0.13	4.11765	0.25	2.15686		0.41	2.94118	0.13	4.11765	0.25	6.27451		0.13	517.098	0.13	902.603	0.25	760.8		0.41	946.817	0.13	902.603	0.13	672.84
0.13	0	0.05	0	0.05	0		0.13	7.45098	0.13	2.15686	0.65	2.15686		0.13	2.15686	simulation		0.13	3.33333	0.13	2.15686	0.25	1.17647		0.41	3.13725	0.13	2.15686	0.25	5.88235		0.13	1140.52	0.13	722.197	0.25	792.025		0.41	872.246	0.13	722.197	0.13	688.961
0.13	0	0.05	0	0.05	0		0.13	5.4902	0.13	2.7451	0.65	0.784314		0.13	0.784314	simulation		0.13	2.54902	0.13	2.7451	0.25	1.56863		0.41	2.54902	0.13	2.7451	0.25	5.88235		0.13	861.389	0.13	555.452	0.25	1351.98		0.41	1375.79	0.13	555.452	0.25	917.24
0.13	0	0.05	0	0.05	0		0.13	6.47059	0.13	1.96078	0.65	0.588235		0.13	1.37255	simulation		0.13	2.15686	0.13	1.96078	0.25	1.76471		0.41	2.35294	0.13	1.96078	0.25	9.01961		0.13	540.731	0.13	519.767	0.25	872.635		0.41	1936.73	0.13	519.767	0.25	970.297
0.13	0	0.05	0	0.05	0		0.13	5.09804	0.13	0.784314	0.82	1.76471		0.13	0.392157	simulation		0.13	4.11765	0.13	0.784314	0.25	0.588235		0.41	3.33333	0.13	0.784314	0.25	7.2549		0.13	813.922	0.13	631.297	0.25	1101.13		0.41	1354.4	0.13	631.297	0.25	816.524
0.13	0	0.05	0	0.05	0		0.13	9.41176	0.13	1.37255	0.82	2.7451		0.13	3.92157	simulation		0.13	1.76471	0.13	1.37255	0.25	0.588235		0.41	3.33333	0.13	1.37255	0.25	3.92157		0.13	530.716	0.13	909.148	0.25	924.242		0.41	1001.56	0.13	909.148	0.25	1302.18
0.13	0	0.05	0	0.05	0		0.13	3.33333	0.13	3.92157	0.82	0.392157		0.13	0.588235	simulation		0.13	3.33333	0.13	3.92157	0.25	0.588235		0.41	2.15686	0.13	3.92157	0.25	3.33333		0.13	573.209	0.13	589.54	0.25	785.547		0.41	1222.74	0.13	589.54	0.25	857.224
0.13	0	0.05	0	0.05	0		0.13	5.88235	0.13	0.588235	0.92	1.96078		0.13	0	simulation		0.13	0.980392	0.13	0.588235	0.25	0.784314		0.41	1.17647	0.13	0.588235	0.25	4.11765		0.13	700.555	0.13	571.338	0.25	909.531		0.41	1385.63	0.13	571.338	0.25	1103.01
0.13	0	0.05	0	0.05	0.888889		0.13	5.68627	0.25	9.41176	0.92	0.784314		0.25	13.9216	simulation		0.13	2.54902	0.25	9.41176	0.41	10.5882		0.41	1.76471	0.25	9.41176	0.25	2.94118		0.13	780.646	0.13	563.998	0.41	1092.41		0.41	1608.59	0.13	563.998	0.25	1176.78
0.13	0	0.05	0	0.05	0.888889		0.13	3.52941	0.25	7.45098	0.05	0		0.25	12.549	simulation		0.13	0.784314	0.25	7.45098	0.41	3.92157		0.41	1.56863	0.25	7.45098	0.25	2.35294		0.13	405.741	0.25	1057.12	0.41	919.711		0.41	1410.93	0.25	1057.12	0.25	753.671
0.13	0	0.05	0	0.05	0.888889		0.13	2.15686	0.25	6.47059	0.13	0		0.25	11.5686	simulation		0.13	0.392157	0.25	6.47059	0.41	2.54902		0.41	0.980392	0.25	6.47059	0.25	2.54902		0.13	587.914	0.25	929.902	0.41	1233		0.41	847.134	0.25	929.902	0.25	946.219
0.13	0	0.05	0	0.05	0.888889		0.13	1.96078	0.25	5.4902				0.25	5.4902	simulation		0.25	9.60784	0.25	5.4902	0.41	3.72549		0.41	0.784314	0.25	5.4902	0.25	1.17647		0.13	796.342	0.25	1240.14	0.41	1781.66		0.41	1205.66	0.25	1240.14	0.25	685.7
0.13	0	0.05	0	0.05	0.888889		0.13	1.76471	0.25	4.70588				0.25	7.05882	simulation		0.25	5.68627	0.25	4.70588	0.41	2.15686		0.41	0.784314	0.25	4.70588	0.25	1.17647		0.13	692.064	0.25	1144.24	0.41	1053.64		0.41	1402.58	0.25	1144.24	0.25	688.886
0.13	0	0.05	0	0.05	0		0.13	1.76471	0.25	5.09804				0.25	3.72549	simulation		0.25	3.13725	0.25	5.09804	0.41	2.35294		0.41	0.784314	0.25	5.09804	0.25	0.784314		0.25	730.108	0.25	916.622	0.41	1556.4		0.41	913.467	0.25	916.622	0.25	719.67
0.13	0	0.05	0	0.05	0		0.13	2.7451	0.25	6.66667				0.25	2.7451	simulation		0.25	5.29412	0.25	6.66667	0.41	2.35294		0.41	0.392157	0.25	6.66667	0.25	1.76471		0.25	1081.01	0.25	1144.47	0.41	745.161		0.41	792.624	0.25	1144.47	0.25	1442.38
0.13	0	0.05	0	0.05	0		0.13	3.72549	0.25	4.90196				0.25	2.7451	simulation		0.25	3.13725	0.25	4.90196	0.41	1.17647		0.41	1.37255	0.25	4.90196	0.41	7.84314		0.25	1391.76	0.25	846.086	0.41	1237.12		0.41	800.432	0.25	846.086	0.25	587.296
0.13	0	0.05	0	0.05	0		0.13	13.5294	0.25	4.5098				0.25	1.96078	simulation		0.25	5.68627	0.25	4.5098	0.41	1.37255		0.41	0.784314	0.25	4.5098	0.41	8.23529		0.25	1134.71	0.25	763.405	0.41	1412.46		0.41	530.922	0.25	763.405	0.25	757.47
0.13	0	0.05	0	0.05	0		0.13	12.549	0.25	4.5098				0.25	0.588235	simulation		0.25	1.76471	0.25	4.5098	0.41	0.784314		0.51	10.3922	0.25	4.5098	0.41	8.62745		0.25	915.86	0.25	878.227	0.41	1160.85		0.51	1484.8	0.25	878.227	0.25	1160.56
0.13	0	0.05	0	0.05	0		0.13	11.5686	0.25	3.52941				0.25	0.392157	simulation		0.25	1.37255	0.25	3.52941	0.41	1.56863		0.51	8.43137	0.25	3.52941	0.41	7.84314		0.25	940.844	0.25	518.711	0.41	667.89		0.51	2092.9	0.25	518.711	0.25	628.316
0.13	0	0.05	0	0.05	0		0.13	10.1961	0.25	3.13725				0.25	0.392157	simulation		0.25	1.76471	0.25	3.13725	0.41	1.96078		0.51	8.23529	0.25	3.13725	0.41	4.31373		0.25	985.804	0.25	796.017	0.41	1368.89		0.51	1214.11	0.25	796.017	0.25	969.684
0.13	0	0.05	0	0.05	0		0.13	11.1765	0.25	2.35294				0.25	0.588235	simulation		0.25	1.56863	0.25	2.35294	0.41	0.980392		0.51	7.84314	0.25	2.35294	0.41	4.5098		0.25	674.425	0.25	877.618	0.41	1173.83		0.51	1077.76	0.25	877.618	0.25	710.424
0.13	0	0.05	0	0.05	0		0.13	11.3725	0.25	1.76471				0.25	6.86275	simulation		0.25	1.37255	0.25	1.76471	0.41	0.588235		0.51	2.15686	0.25	1.76471	0.41	3.52941		0.25	1355.42	0.25	500.897	0.41	1769.6		0.51	1573.6	0.25	500.897	0.25	847.896
0.13	0	0.05	0	0.05	0		0.13	7.64706	0.25	1.37255				0.25	5.88235	simulation		0.25	1.17647	0.25	1.37255	0.41	0.392157		0.51	3.13725	0.25	1.37255	0.41	3.13725		0.25	605.425	0.25	1573.56	0.41	768.568		0.51	1388.28	0.25	1573.56	0.25	675.601
0.13	0	0.05	0	0.05	0		0.13	6.66667	0.25	1.17647				0.25	7.45098	simulation		0.25	1.17647	0.25	1.17647	0.41	0.392157		0.51	3.13725	0.25	1.17647	0.41	4.11765		0.25	802.356	0.25	990.305	0.41	684.857		0.51	663.606	0.25	990.305	0.25	669.559
0.13	0	0.05	0	0.05	0		0.13	6.47059	0.25	1.76471				0.25	3.33333	simulation		0.25	1.37255	0.25	1.76471	0.41	0.980392		0.51	2.54902	0.25	1.76471	0.41	3.33333		0.25	1296.54	0.25	913.428	0.41	1294.33		0.51	1236.39	0.25	913.428	0.25	1120.19
0.13	0	0.05	0	0.05	0		0.13	8.03922	0.25	1.17647				0.25	3.33333	simulation		0.25	0.980392	0.25	1.17647	0.51	8.43137		0.51	1.17647	0.25	1.17647	0.41	2.15686		0.25	646.436	0.25	1072.54	0.51	1165.4		0.51	1145.08	0.25	1072.54	0.25	875.164
0.13	0	0.05	0	0.05	0.888889		0.13	15.2941	0.25	0.980392				0.25	2.35294	simulation		0.25	0.980392	0.25	0.980392	0.51	8.62745		0.51	0.980392	0.25	0.980392	0.41	2.7451		0.25	1267.7	0.25	1312.22	0.51	1231.8		0.51	892.384	0.25	1312.22	0.25	549.19
0.13	0	0.05	0	0.05	0		0.13	5.88235	0.25	1.76471				0.25	4.31373	simulation		0.25	0.588235	0.25	1.76471	0.51	5.88235		0.51	0.980392	0.25	1.76471	0.41	1.56863		0.25	1694.63	0.25	768.639	0.51	911.938		0.51	1380.31	0.25	768.639	0.25	828.139
0.13	0	0.05	0	0.05	0		0.13	10	0.25	1.17647				0.25	1.96078	simulation		0.25	0.392157	0.25	1.17647	0.51	3.52941		0.51	1.17647	0.25	1.17647	0.41	1.37255		0.25	1075.66	0.25	700.019	0.51	1077.59		0.51	1267.7	0.25	700.019	0.25	740.1
0.13	0	0.05	0	0.05	0		0.13	5.68627	0.25	0.392157				0.25	1.17647	simulation		0.41	6.07843	0.25	0.392157	0.51	5.09804		0.51	0.784314	0.25	0.392157	0.41	1.17647		0.25	1274.28	0.25	1100.4	0.51	1354.4		0.51	1690.73	0.25	1100.4	0.41	1242.41
0.13	0	0.05	0	0.05	0.888889		0.13	4.31373	0.25	0.980392				0.25	7.05882	simulation		0.41	5.68627	0.25	0.980392	0.51	1.56863		0.51	0.784314	0.25	0.980392	0.41	2.15686		0.25	1429.32	0.25	1168.22	0.51	1609.81		0.51	1162.63	0.25	1168.22	0.41	1677.97
0.13	0	0.05	0	0.05	0		0.13	5.88235	0.25	7.64706				0.25	4.90196	simulation		0.41	5.09804	0.25	7.64706	0.51	1.17647		0.51	0.784314	0.25	7.64706	0.41	0.980392		0.25	1083.72	0.25	849.569	0.51	695.903		0.51	897.948	0.25	849.569	0.41	1101.43
0.13	0	0.05	0	0.05	0.888889		0.13	7.45098	0.25	6.27451				0.25	3.33333	simulation		0.41	4.11765	0.25	6.27451	0.51	0.784314		0.51	0.588235	0.25	6.27451	0.41	0.588235		0.41	1452.34	0.25	1493.92	0.51	1264.72		0.51	928.714	0.25	1493.92	0.41	1305.47
0.13	0	0.05	0	0.05	0.888889		0.13	2.94118	0.25	5.68627				0.25	2.35294	simulation		0.41	3.52941	0.25	5.68627	0.51	0.784314		0.51	0.392157	0.25	5.68627	0.41	0.784314		0.41	1541.15	0.25	1501.7	0.51	1449.29		0.51	888.686	0.25	1501.7	0.41	900.695
0.13	0	0.05	0	0.05	0.888889		0.13	7.2549	0.25	7.2549				0.25	1.96078	simulation		0.41	4.90196	0.25	7.2549	0.51	0.588235		0.51	0.784314	0.25	7.2549	0.41	0.588235		0.41	1034.51	0.25	978.837	0.51	1334.87		0.51	1273.85	0.25	978.837	0.41	1025.04
0.13	0	0.05	0	0.05	0		0.13	2.54902	0.25	4.5098				0.25	1.37255	simulation		0.41	3.33333	0.25	4.5098	0.51	1.37255		0.65	2.35294	0.25	4.5098	0.41	0.392157		0.41	870.765	0.25	820.641	0.51	1828.79		0.51	1494.54	0.25	820.641	0.41	1083.47
0.13	0	0.05	0	0.05	0		0.13	3.33333	0.25	3.72549				0.25	0.980392	simulation		0.41	2.15686	0.25	3.72549	0.65	4.70588		0.65	3.92157	0.25	3.72549	0.41	0.392157		0.41	789.769	0.25	668.161	0.51	1110.18		0.51	1079.95	0.25	668.161	0.41	1437.63
0.13	0	0.05	0	0.05	0		0.13	1.96078	0.25	3.33333				0.25	1.17647	simulation		0.41	5.09804	0.25	3.33333	0.65	7.45098		0.65	1.76471	0.25	3.33333	0.41	0.588235		0.41	1037	0.25	617.249	0.51	888.225		0.51	1519.48	0.25	617.249	0.41	1305.92
0.13	0	0.05	0	0.05	0		0.13	2.54902	0.25	3.33333				0.25	0.784314	simulation		0.41	1.56863	0.25	3.33333	0.65	2.35294		0.65	1.37255	0.25	3.33333	0.51	4.31373		0.41	1081.83	0.25	1038.75	0.51	1861.48		0.65	1393.6	0.25	1038.75	0.41	1108.39
0.13	0	0.05	0	0.05	0.888889		0.13	1.76471	0.25	3.92157				0.25	5.09804	simulation		0.41	1.96078	0.25	3.92157	0.65	2.35294		0.65	0.784314	0.25	3.92157	0.51	4.11765		0.41	829.48	0.25	1170.27	0.51	1246.14		0.65	1364.82	0.25	1170.27	0.41	1438.47
0.13	0	0.05	0	0.05	0		0.13	1.56863	0.25	2.54902				0.25	2.35294	simulation		0.41	2.15686	0.25	2.54902	0.65	2.15686		0.65	0.588235	0.25	2.54902	0.51	6.07843		0.41	810.109	0.25	1064.27	0.51	1436.59		0.65	1278.91	0.25	1064.27	0.41	1301.49
0.13	0	0.05	0	0.05	0.888889		0.13	1.96078	0.25	3.13725				0.25	3.52941	simulation		0.41	1.17647	0.25	3.13725	0.65	1.17647		0.65	0.784314	0.25	3.13725	0.51	5.4902		0.41	1323.97	0.25	812.469	0.51	1615.39		0.65	1422.38	0.25	812.469	0.41	914.193
0.13	0	0.05	0	0.05	1.77778		0.13	12.7451	0.25	1.56863				0.25	0.784314	simulation		0.41	1.17647	0.25	1.56863	0.65	0.980392		0.65	0.392157	0.25	1.56863	0.51	3.52941		0.41	1163.76	0.25	954.274	0.65	899.076		0.65	1280.87	0.25	954.274	0.41	1484.74
0.13	0	0.05	0	0.05	0.888889		0.13	10.1961	0.25	3.33333				0.25	0.980392	simulation		0.41	2.15686	0.25	3.33333	0.65	1.17647		0.82	0.980392	0.25	3.33333	0.51	2.15686		0.41	1108.72	0.25	1004.27	0.65	1520.21		0.65	961.278	0.25	1004.27	0.41	855.026
0.13	0	0.05	0	0.05	0.888889		0.13	9.60784	0.25	0.980392				0.25	1.37255	simulation		0.41	0.980392	0.25	0.980392	0.65	0.588235		0.05	0	0.25	0.980392	0.51	1.76471		0.41	1840.88	0.25	559.807	0.65	1337.96		0.65	1024.62	0.25	559.807	0.41	676.935
0.13	0	0.05	0	0.05	0		0.13	12.7451	0.25	0.980392				0.25	1.56863	simulation		0.41	2.15686	0.25	0.980392	0.65	0.980392				0.25	0.980392	0.51	0.980392		0.41	1388.68	0.25	906.855	0.65	1219.9		0.65	1254.02	0.25	906.855	0.41	837.595
0.13	0	0.05	0	0.05	0		0.13	8.23529	0.25	0.784314				0.25	7.64706	simulation		0.41	0.980392	0.25	0.784314	0.65	0.980392				0.25	0.784314	0.51	0.784314		0.41	995.792	0.25	1289.42	0.65	1504.41		0.65	1216.97	0.25	1289.42	0.41	1478.05
0.13	0	0.05	0	0.05	0.888889		0.13	13.5294	0.25	0.784314				0.25	6.27451	simulation		0.41	0.392157	0.25	0.784314	0.82	1.96078				0.25	0.784314	0.51	0.784314		0.41	1066.21	0.25	1182.41	0.65	1805.75		0.82	1566.83	0.25	1182.41	0.41	808.26
0.13	0	0.05	0	0.05	0.888889		0.13	6.27451	0.25	0.588235				0.25	5.68627	simulation		0.41	0.980392	0.25	0.588235	0.82	1.17647				0.25	0.588235	0.51	0.980392		0.41	742.21	0.25	732.744	0.65	1245.9				0.25	732.744	0.41	798.875
0.13	0	0.05	0	0.05	0.888889		0.13	9.60784	0.25	0.392157				0.25	7.2549	simulation		0.41	0.392157	0.25	0.392157	0.82	1.96078				0.25	0.392157	0.51	0.784314		0.41	1245.21	0.25	1135.61	0.65	1552.88				0.25	1135.61	0.41	1068.59
0.13	0	0.05	0	0.05	1.77778		0.13	6.27451	0.25	0.392157				0.25	4.5098	simulation		0.51	7.84314	0.25	0.392157	0.82	0.392157				0.25	0.392157	0.51	0.392157		0.41	1013.81	0.25	842.818	0.65	1162.7				0.25	842.818	0.41	971.274
0.13	0	0.05	0	0.05	0		0.13	10	0.25	0.392157				0.25	3.72549	simulation		0.51	7.2549	0.25	0.392157	0.92	4.11765				0.25	0.392157	0.51	0.588235		0.41	950.195	0.25	794.283	0.65	678.501				0.25	794.283	0.41	776.558
0.13	0	0.05	0	0.05	0		0.13	10.9804	0.25	0.392157				0.25	3.33333	simulation		0.51	2.15686	0.25	0.392157	0.92	1.17647				0.25	0.392157	0.65	5.88235		0.41	1626.09	0.25	945.216	0.65	1237.19				0.25	945.216	0.41	852.081
0.13	0	0.05	0	0.05	0		0.13	6.07843	0.25	6.07843				0.25	3.33333	simulation		0.51	3.92157	0.25	6.07843	0.92	0.784314				0.25	6.07843	0.65	3.72549		0.41	677.225	0.25	1287.68	0.65	1938.46				0.25	1287.68	0.41	559.18
0.13	0	0.05	0	0.05	0		0.13	7.64706	0.25	4.90196				0.25	3.92157	simulation		0.51	2.94118	0.25	4.90196	0.92	1.17647				0.25	4.90196	0.65	4.11765		0.41	1389.74	0.25	888.322	0.65	1182.33				0.25	888.322	0.41	1360.01
0.13	0	0.05	0	0.05	0		0.13	9.41176	0.25	4.31373				0.25	2.54902	simulation		0.51	2.35294	0.25	4.31373						0.25	4.31373	0.65	5.29412		0.41	1316.09	0.25	1316.55	0.65	1374.46				0.25	1316.55	0.41	1120.59
0.13	0	0.05	0	0.05	0		0.13	11.7647	0.25	3.92157				0.25	3.13725	simulation		0.51	3.33333	0.25	3.92157						0.25	3.92157	0.65	1.96078		0.41	1176.04	0.25	847.385	0.65	1114.59				0.25	847.385	0.41	857.31
0.13	0	0.05	0	0.05	0		0.13	10.1961	0.25	6.07843				0.25	1.56863	simulation		0.51	2.54902	0.25	6.07843						0.25	6.07843	0.65	1.76471		0.51	1205.98	0.25	1176.03	0.65	1317.63				0.25	1176.03	0.41	600.08
0.13	0	0.05	0	0.05	0		0.13	6.47059	0.25	7.84314				0.25	3.33333	simulation		0.51	1.96078	0.25	7.84314						0.25	7.84314	0.65	0.784314		0.51	1281.66	0.25	637.404	0.65	1172.04				0.25	637.404	0.41	1653.91
0.13	0	0.05	0	0.05	0		0.13	7.05882	0.25	2.54902				0.25	0.980392	simulation		0.51	1.76471	0.25	2.54902						0.25	2.54902	0.65	0.588235		0.51	817.393	0.25	700.576	0.65	1107.76				0.25	700.576	0.41	882.588
0.25	0	0.13	0	0.13	0		0.13	4.11765	0.25	2.35294				0.25	0.980392	simulation		0.51	1.56863	0.25	2.35294						0.25	2.35294	0.65	0.588235		0.51	1124.6	0.25	960.156	0.82	1537.8				0.25	960.156	0.41	833.499
0.25	0	0.13	0	0.13	0		0.13	3.72549	0.25	2.35294				0.25	0.784314	simulation		0.51	0.980392	0.25	2.35294						0.25	2.35294	0.65	0.980392		0.51	1433.06	0.25	726.436	0.82	1608.76				0.25	726.436	0.51	1878.17
0.25	0	0.13	0	0.13	0.888889		0.13	6.27451	0.25	4.31373				0.25	0.784314	simulation		0.51	0.980392	0.25	4.31373						0.25	4.31373	0.82	2.54902		0.51	1816.83	0.25	767.752	0.82	1495.98				0.25	767.752	0.51	1340.17
0.25	0	0.13	0	0.13	0.888889		0.13	2.7451	0.25	1.17647				0.25	0.588235	simulation		0.51	1.37255	0.25	1.17647						0.25	1.17647	0.82	2.54902		0.51	1441.83	0.25	833.616	0.82	995.247				0.25	833.616	0.51	1086.52
0.25	0	0.13	0	0.13	1.77778		0.13	1.17647	0.25	1.17647				0.25	0.588235	simulation		0.51	1.37255	0.25	1.17647						0.25	1.17647	0.82	2.15686		0.51	1687.72	0.25	639.115	0.82	1804.88				0.25	639.115	0.51	1456.13
0.25	0	0.13	0	0.13	1.77778		0.13	0.588235	0.25	1.37255				0.25	0.392157	simulation		0.51	0.784314	0.25	1.37255						0.25	1.37255	0.82	0.784314		0.51	1025.42	0.25	660.203	0.82	1064.43				0.25	660.203	0.51	1802.25
0.25	0	0.13	0	0.13	2.66667		0.13	0.980392	0.25	0.980392				0.25	0.392157	simulation		0.51	0.588235	0.25	0.980392						0.25	0.980392	0.82	0.588235		0.51	1146.91	0.25	467.362	0.82	899.762				0.25	467.362	0.51	1183.65
0.25	0	0.13	0	0.13	2.66667		0.13	1.96078	0.25	1.37255				0.25	0.392157	simulation		0.51	0.588235	0.25	1.37255						0.25	1.37255	0.82	0.588235		0.51	1158.72	0.25	595.556	0.82	1839.04				0.25	595.556	0.51	1454.41
0.25	0	0.13	0	0.13	2.66667		0.13	0.784314	0.25	1.76471				0.25	0.392157	simulation		0.51	0.784314	0.25	1.76471						0.25	1.76471	0.82	0.784314		0.51	1179.64	0.25	1314.99	0.82	1264.94				0.25	1314.99	0.51	991.871
0.25	0	0.13	0	0.13	1.77778		0.13	6.66667	0.25	0.588235				0.25	6.47059	simulation		0.51	0.392157	0.25	0.588235						0.25	0.588235	0.82	0.392157		0.51	1147.03	0.25	693.042	0.82	1269.24				0.25	693.042	0.51	1006.27
0.25	0	0.13	0	0.13	0.888889		0.13	4.31373	0.25	0.392157				0.25	7.2549	simulation		0.51	0.392157	0.25	0.392157						0.25	0.392157	0.82	1.17647		0.51	1471.29	0.25	464.433	0.82	1276.07				0.25	464.433	0.51	1270.09
0.25	0	0.13	0	0.13	0.888889		0.13	3.92157	0.25	1.56863				0.25	4.11765	simulation		0.51	0.588235	0.25	1.56863						0.25	1.56863	0.92	2.35294		0.51	1263.84	0.25	988.611	0.92	2058.98				0.25	988.611	0.51	1328.15
0.25	0	0.13	0	0.13	0.888889		0.13	5.29412	0.25	6.47059				0.25	3.33333	simulation		0.51	0.392157	0.25	6.47059						0.25	6.47059	0.92	1.37255		0.51	1118.49	0.25	628.632	0.92	1121.6				0.25	628.632	0.51	1402.79
0.25	0	0.13	0	0.13	0.888889		0.13	3.92157	0.25	7.2549				0.25	4.70588	simulation		0.51	0.392157	0.25	7.2549						0.25	7.2549				0.51	768.786	0.25	1023.42	0.92	2283.15				0.25	1023.42	0.51	805.04
0.25	0	0.13	0	0.13	1.77778		0.13	6.27451	0.25	4.11765				0.25	2.15686	simulation		0.51	0.392157	0.25	4.11765						0.25	4.11765				0.51	1465.59	0.25	834.13	0.92	1764.95				0.25	834.13	0.51	1510.16
0.25	0	0.13	0	0.13	2.66667		0.13	6.07843	0.25	3.13725				0.25	1.96078	simulation		0.65	5.68627	0.25	3.13725						0.25	3.13725				0.51	575.101	0.25	859.398	0.92	1387.58				0.25	859.398	0.51	986.58
0.25	0	0.13	0	0.13	1.77778		0.13	1.96078	0.25	4.70588				0.25	1.76471	simulation		0.65	3.72549	0.25	4.70588						0.25	4.70588				0.51	720.633	0.25	817.884	0.92	1680.6				0.25	817.884	0.51	854.754
0.25	0	0.13	0	0.13	1.77778		0.13	4.31373	0.25	2.15686				0.25	1.76471	simulation		0.65	2.94118	0.25	2.15686						0.25	2.15686				0.51	686.223	0.25	835.084	0.92	930.714				0.25	835.084	0.51	1819.61
0.25	0	0.13	0	0.13	1.77778		0.13	4.70588	0.25	1.96078				0.25	4.31373	simulation		0.65	1.96078	0.25	1.96078						0.25	1.96078				0.51	1245.69	0.25	1036.83	0.92	1205.66				0.25	1036.83	0.51	855.488
0.25	0.888889	0.13	0	0.13	1.77778		0.13	1.37255	0.25	1.76471				0.25	1.17647	simulation		0.65	1.96078	0.25	1.76471						0.25	1.76471				0.51	804.187	0.25	830.96	0.92	1220.1				0.25	830.96	0.51	1413.32
0.25	1.77778	0.13	0	0.13	1.77778		0.13	1.17647	0.25	1.76471				0.25	1.17647	simulation		0.65	1.56863	0.25	1.76471						0.25	1.76471				0.51	1260.96	0.25	1372.41	0.92	1493.1				0.25	1372.41	0.51	1153.69
0.25	1.77778	0.13	0	0.13	1.77778		0.13	1.56863	0.25	4.31373				0.25	0.980392	simulation		0.65	1.17647	0.25	4.31373						0.25	4.31373				0.51	1351.09	0.25	935.738	0.92	1549.56				0.25	935.738	0.51	1196.64
0.25	1.77778	0.13	0	0.13	1.77778		0.13	0.784314	0.25	1.17647				0.25	0.980392	simulation		0.65	1.37255	0.25	1.17647						0.25	1.17647				0.51	773.895	0.25	1109.05	0.92	1249.35				0.25	1109.05	0.51	1456.48
0.25	0.888889	0.13	0	0.13	1.77778		0.13	0.588235	0.25	1.17647				0.25	0.980392	simulation		0.65	0.784314	0.25	1.17647						0.25	1.17647				0.51	1168.32	0.25	901.096	0.92	1200.72				0.25	901.096	0.51	865.442
0.25	0.888889	0.13	0.888889	0.13	1.77778		0.13	1.56863	0.25	0.980392				0.25	0.980392	simulation		0.65	0.980392	0.25	0.980392						0.25	0.980392				0.65	867.472	0.25	1384.73						0.25	1384.73	0.51	1325.07
0.25	0	0.13	0.888889	0.13	0.888889		0.13	5.29412	0.25	0.980392				0.25	1.96078	simulation		0.65	0.784314	0.25	0.980392						0.25	0.980392				0.65	994.529	0.25	896.335						0.25	896.335	0.51	1356.66
0.25	0.888889	0.13	0.888889	0.13	1.77778		0.13	5.09804	0.25	0.980392				0.25	0.784314	simulation		0.65	0.392157	0.25	0.980392						0.25	0.980392				0.65	1712.5	0.25	766.747						0.25	766.747	0.51	1681.8
0.25	0.888889	0.13	0.888889	0.13	1.77778		0.13	1.56863	0.25	0.980392				0.25	1.37255	simulation		0.65	0.392157	0.25	0.980392						0.25	0.980392				0.65	1142.69	0.25	929.047						0.25	929.047	0.51	1420.2
0.25	0.888889	0.13	0.888889	0.13	1.77778		0.13	2.35294	0.25	1.96078				0.25	0.588235	simulation		0.82	2.7451	0.25	1.96078						0.25	1.96078				0.65	946.95	0.25	787.518						0.25	787.518	0.51	1158.83
0.25	0	0.13	0.888889	0.13	2.66667		0.13	0.784314	0.25	0.784314				0.25	0.392157	simulation		0.82	1.37255	0.25	0.784314						0.25	0.784314				0.65	974.673	0.25	727.926						0.25	727.926	0.65	1378.39
0.25	0.888889	0.13	0.888889	0.13	2.66667		0.13	0.784314	0.25	1.37255				0.25	0.588235	simulation		0.82	0.980392	0.25	1.37255						0.25	1.37255				0.65	803.928	0.25	1049.19						0.25	1049.19	0.65	985.742
0.25	0.888889	0.13	0	0.13	1.77778		0.13	0.392157	0.25	0.588235				0.25	1.17647	simulation		0.82	0.784314	0.25	0.588235						0.25	0.588235				0.65	1016.85	0.25	780.811						0.25	780.811	0.65	1840.14
0.25	1.77778	0.13	0	0.13	1.77778		0.25	15.8824	0.25	0.588235				0.25	9.41176	simulation		0.82	0.784314	0.25	0.588235						0.25	0.588235				0.65	800.609	0.25	614.523						0.25	614.523	0.65	1375.79
0.25	1.77778	0.13	0	0.13	1.77778		0.25	15.2941	0.25	1.17647				0.25	7.45098	simulation		0.82	1.76471	0.25	1.17647						0.25	1.17647				0.65	1485.77	0.25	751.071						0.25	751.071	0.65	947.229
0.25	0.888889	0.13	0	0.13	2.66667		0.25	14.902	0.25	13.9216				0.25	6.47059	simulation		0.82	0.588235	0.25	13.9216						0.25	13.9216				0.65	1282.23	0.25	865.954						0.25	865.954	0.65	1508.38
0.25	0.888889	0.13	0	0.13	0.888889		0.25	12.549	0.25	12.549				0.25	5.4902	simulation		0.92	0.980392	0.25	12.549						0.25	12.549				0.65	1429.08	0.25	790.499						0.25	790.499	0.65	693.816
0.25	1.77778	0.13	0	0.13	0		0.25	13.1373	0.25	5.29412				0.25	6.66667	simulation		0.92	0.784314	0.25	5.29412						0.25	5.29412				0.65	1078.41	0.25	585.005						0.25	585.005	0.65	1308.85
0.25	1.77778	0.13	1.77778	0.13	0		0.25	12.1569	0.25	5.09804				0.25	4.70588	simulation		0.92	0.784314	0.25	5.09804						0.25	5.09804				0.65	1386.92	0.25	1159.04						0.25	1159.04	0.65	1349.58
0.25	0.888889	0.13	1.77778	0.13	0		0.25	13.3333	0.25	7.05882				0.25	5.09804	simulation		0.92	0.392157	0.25	7.05882						0.25	7.05882				0.65	1326.44	0.25	991.844						0.25	991.844	0.65	1319.65
0.25	0	0.13	0.888889	0.13	0		0.25	12.9412	0.25	3.72549				0.25	4.90196	simulation		0.92	0.392157	0.25	3.72549						0.25	3.72549				0.65	1202.94	0.25	1154.51						0.25	1154.51	0.65	1345.98
0.25	1.77778	0.13	0.888889	0.13	0.888889		0.25	12.7451	0.25	2.7451				0.25	4.5098	simulation		0.05	0	0.25	2.7451						0.25	2.7451				0.65	1795.53	0.25	1013.62						0.25	1013.62	0.82	1571.49
0.25	0	0.13	0.888889	0.13	0.888889		0.25	11.3725	0.25	2.7451				0.25	4.5098	simulation				0.25	2.7451						0.25	2.7451				0.65	1283.8	0.25	820.608						0.25	820.608	0.82	1661.03
0.25	1.77778	0.13	1.77778	0.13	0.888889		0.25	11.1765	0.25	1.96078				0.25	3.52941	simulation				0.25	1.96078						0.25	1.96078				0.65	813.314	0.25	1190.83						0.25	1190.83	0.82	1303.71
0.25	0.888889	0.13	0.888889	0.13	0		0.25	13.9216	0.25	1.37255				0.25	3.13725	simulation				0.25	1.37255						0.25	1.37255				0.65	523.731	0.25	1162.88						0.25	1162.88	0.82	1137.63
0.25	0	0.13	0.888889	0.13	0		0.25	9.41176	0.25	0.588235				0.25	2.35294	simulation				0.25	0.588235						0.25	0.588235				0.65	1850	0.25	940.625						0.25	940.625	0.82	1723.55
0.25	0	0.13	0	0.13	0		0.25	9.01961	0.25	0.392157				0.25	1.76471	simulation				0.25	0.392157						0.25	0.392157				0.65	1376.66	0.25	968.639						0.25	968.639	0.82	1311.78
0.25	0	0.13	0	0.13	0		0.25	9.01961	0.25	0.392157				0.25	1.37255	simulation				0.25	0.392157						0.25	0.392157				0.65	790.475	0.25	884.554						0.25	884.554	0.82	1356.79
0.25	0	0.13	0.888889	0.13	0		0.25	10.1961	0.25	0.588235				0.25	1.17647	simulation				0.25	0.588235						0.25	0.588235				0.82	833.85	0.25	1217.68						0.25	1217.68	0.82	1694.89
0.25	0	0.13	1.77778	0.13	0		0.25	10.9804	0.41	15.098				0.25	1.76471	simulation				0.41	15.098						0.41	15.098				0.82	1801.71	0.25	878.54						0.25	878.54	0.82	1310.52
0.25	0.888889	0.13	1.77778	0.13	0		0.25	11.7647	0.41	4.5098				0.25	1.17647	simulation				0.41	4.5098						0.41	4.5098				0.82	1355.73	0.25	968.687						0.25	968.687	0.82	1175.71
0.25	0.888889	0.13	0	0.13	0		0.25	10.1961	0.41	4.31373				0.25	0.980392	simulation				0.41	4.31373						0.41	4.31373				0.82	1186.89	0.25	927.893						0.25	927.893	0.92	1288.81
0.25	0.888889	0.13	0	0.13	0		0.25	7.84314	0.41	4.11765				0.25	1.76471	simulation				0.41	4.11765						0.41	4.11765				0.82	1576.44	0.25	1066.39						0.25	1066.39	0.92	1175.54
0.25	0.888889	0.13	0.888889	0.13	0		0.25	7.64706	0.41	4.11765				0.25	1.17647	simulation				0.41	4.11765						0.41	4.11765				0.82	1849.9	0.25	656.598						0.25	656.598
0.25	0	0.13	0.888889	0.13	0		0.25	6.86275	0.41	3.72549				0.25	0.392157	simulation				0.41	3.72549						0.41	3.72549				0.82	1409.39	0.25	856.498						0.25	856.498
0.25	0.888889	0.13	0.888889	0.13	0		0.25	6.86275	0.41	4.70588				0.25	0.980392	simulation				0.41	4.70588						0.41	4.70588				0.82	910.061	0.25	698.309						0.25	698.309
0.25	0.888889	0.13	0.888889	0.13	0		0.25	7.2549	0.41	4.70588				0.25	6.86275	simulation				0.41	4.70588						0.41	4.70588				0.82	1314.54	0.25	949.232						0.25	949.232
0.25	0.888889	0.13	0.888889	0.13	0		0.25	6.27451	0.41	6.66667				0.25	3.72549	simulation				0.41	6.66667						0.41	6.66667				0.82	1496.22	0.25	856.028						0.25	856.028
0.25	0.888889	0.13	1.77778	0.13	0		0.25	9.60784	0.41	2.94118				0.25	2.35294	simulation				0.41	2.94118						0.41	2.94118				0.82	1395.88	0.25	567.259						0.25	567.259
0.25	0.888889	0.13	2.66667	0.13	0		0.25	6.47059	0.41	2.54902				0.25	1.96078	simulation				0.41	2.54902						0.41	2.54902				0.82	1542.59	0.25	821.237						0.25	821.237
0.25	0.888889	0.13	2.66667	0.13	0		0.25	9.41176	0.41	1.76471				0.25	0.784314	simulation				0.41	1.76471						0.41	1.76471				0.82	1671.58	0.25	670.838						0.25	670.838
0.25	0	0.13	2.66667	0.13	0		0.25	4.5098	0.41	3.33333				0.25	0.392157	simulation				0.41	3.33333						0.41	3.33333				0.82	1308.76	0.25	827.796						0.25	827.796
0.25	0	0.13	2.66667	0.13	0		0.25	5.4902	0.41	1.96078				0.25	5.09804	simulation				0.41	1.96078						0.41	1.96078				0.82	1064.61	0.25	999.893						0.25	999.893
0.25	0	0.13	1.77778	0.13	0.888889		0.25	4.90196	0.41	2.35294				0.25	4.11765	simulation				0.41	2.35294						0.41	2.35294				0.82	1420.75	0.25	1150.39						0.25	1150.39
0.25	0	0.13	1.77778	0.13	0.888889		0.25	6.86275	0.41	2.54902				0.25	4.90196	simulation				0.41	2.54902						0.41	2.54902				0.82	1919.11	0.25	1046.06						0.25	1046.06
0.25	0	0.13	1.77778	0.13	1.77778		0.25	4.11765	0.41	2.94118				0.25	5.88235	simulation				0.41	2.94118						0.41	2.94118				0.82	1739.35	0.25	663.625						0.25	663.625
0.25	0	0.13	0.888889	0.13	0.888889		0.25	3.92157	0.41	1.76471				0.25	5.29412	simulation				0.41	1.76471						0.41	1.76471				0.82	1303.04	0.25	846.309						0.25	846.309
0.25	0	0.13	1.77778	0.13	0.888889		0.25	4.90196	0.41	3.13725				0.25	1.96078	simulation				0.41	3.13725						0.41	3.13725				0.82	1285.96	0.25	930.883						0.25	930.883
0.25	0	0.13	1.77778	0.13	0.888889		0.25	1.56863	0.41	1.76471				0.25	0.980392	simulation				0.41	1.76471						0.41	1.76471				0.82	915.47	0.25	469.336						0.25	469.336
0.25	0	0.13	1.77778	0.13	0		0.25	1.17647	0.41	0.980392				0.25	0.784314	simulation				0.41	0.980392						0.41	0.980392				0.82	1344.08	0.25	769.686						0.25	769.686
0.25	0	0.13	0.888889	0.13	0		0.25	1.76471	0.41	1.37255				0.25	0.980392	simulation				0.41	1.37255						0.41	1.37255				0.82	1952.71	0.25	725.87						0.25	725.87
0.41	0.888889	0.13	0	0.25	0.888889		0.25	14.1176	0.41	0.784314				0.25	0.392157	simulation				0.41	0.784314						0.41	0.784314				0.92	1690.09	0.25	934.803						0.25	934.803
0.41	0.888889	0.13	0	0.25	0.888889		0.25	9.21569	0.41	1.37255				0.25	0.392157	simulation				0.41	1.37255						0.41	1.37255				0.92	1307.39	0.25	916.831						0.25	916.831
0.41	0	0.13	0	0.25	0		0.25	10	0.41	0.588235				0.25	0.392157	simulation				0.41	0.588235						0.41	0.588235				0.92	1620.11	0.25	818.305						0.25	818.305
0.41	1.77778	0.13	0	0.25	2.66667		0.25	12.9412	0.41	0.588235				0.25	6.07843	simulation				0.41	0.588235						0.41	0.588235				0.92	727.049	0.25	974.27						0.25	974.27
0.41	0.888889	0.13	0	0.25	3.55556		0.25	13.3333	0.41	14.902				0.25	4.90196	simulation				0.41	14.902						0.41	14.902				0.92	1224.54	0.25	1019.73						0.25	1019.73
0.41	0.888889	0.13	0	0.25	2.66667		0.25	13.5294	0.41	11.7647				0.25	4.31373	simulation				0.41	11.7647						0.41	11.7647				0.92	1495.32	0.25	927.212						0.25	927.212
0.41	0	0.13	0	0.25	2.66667		0.25	13.5294	0.41	7.05882				0.25	3.92157	simulation				0.41	7.05882						0.41	7.05882				0.92	1331.54	0.25	821.106						0.25	821.106
0.41	0.888889	0.13	0	0.25	2.66667		0.25	5.88235	0.41	4.70588				0.25	6.07843	simulation				0.41	4.70588						0.41	4.70588				0.92	1424.51	0.25	717.576						0.25	717.576
0.41	2.66667	0.13	0	0.25	0.888889		0.25	12.1569	0.41	4.5098				0.25	7.84314	simulation				0.41	4.5098						0.41	4.5098				0.92	870.23	0.25	1236.04						0.25	1236.04
0.41	2.66667	0.13	0	0.25	0.888889		0.25	12.9412	0.41	2.94118				0.25	2.54902	simulation				0.41	2.94118						0.41	2.94118				0.92	1489.07	0.25	511.605						0.25	511.605
0.41	1.77778	0.13	0	0.25	0		0.25	10.7843	0.41	3.33333				0.25	2.35294	simulation				0.41	3.33333						0.41	3.33333				0.92	1699.98	0.25	449.819						0.25	449.819
0.41	2.66667	0.13	0	0.25	0		0.25	7.45098	0.41	3.33333				0.25	2.35294	simulation				0.41	3.33333						0.41	3.33333				0.92	1419.15	0.25	1181.13						0.25	1181.13
0.41	2.66667	0.13	0	0.25	1.77778		0.25	4.11765	0.41	6.66667				0.25	4.31373	simulation				0.41	6.66667						0.41	6.66667				0.92	1356.8	0.25	1738.97						0.25	1738.97
0.41	1.77778	0.13	0	0.25	2.66667		0.25	9.21569	0.41	1.37255				0.25	1.17647	simulation				0.41	1.37255						0.41	1.37255						0.25	810.999						0.25	810.999
0.41	1.77778	0.13	0	0.25	2.66667		0.25	2.7451	0.41	1.17647				0.25	1.17647	simulation				0.41	1.17647						0.41	1.17647						0.25	806.073						0.25	806.073
0.41	0.888889	0.13	0	0.25	2.66667		0.25	5.88235	0.41	0.980392				0.25	1.37255	simulation				0.41	0.980392						0.41	0.980392						0.25	1236.34						0.25	1236.34
0.41	1.77778	0.13	0	0.25	5.33333		0.25	4.31373	0.41	0.980392				0.25	0.980392	simulation				0.41	0.980392						0.41	0.980392						0.25	926.666						0.25	926.666
0.41	2.66667	0.13	0	0.25	3.55556		0.25	2.35294	0.41	0.980392				0.25	1.37255	simulation				0.41	0.980392						0.41	0.980392						0.25	934.519						0.25	934.519
0.41	3.55556	0.13	0	0.25	3.55556		0.25	3.72549	0.41	0.784314				0.25	1.76471	simulation				0.41	0.784314						0.41	0.784314						0.25	802.637						0.25	802.637
0.41	2.66667	0.13	0	0.25	4.44444		0.25	1.96078	0.41	0.392157				0.25	0.588235	simulation				0.41	0.392157						0.41	0.392157						0.25	971.384						0.25	971.384
0.41	2.66667	0.13	0	0.25	3.55556		0.25	2.35294	0.41	0.980392				0.25	0.392157	simulation				0.41	0.980392						0.41	0.980392						0.25	899.768						0.25	899.768
0.41	4.44444	0.13	0	0.25	4.44444		0.25	1.56863	0.41	0.392157				0.25	1.56863	simulation				0.41	0.392157						0.41	0.392157						0.25	840.088						0.25	840.088
0.41	3.55556	0.13	0	0.25	5.33333		0.25	2.54902	0.41	0.392157				0.41	7.84314	simulation				0.41	0.392157						0.41	0.392157						0.25	966.858						0.25	966.858
0.41	5.33333	0.13	0	0.25	4.44444		0.25	0.980392	0.41	0.980392				0.41	10.5882	simulation				0.41	0.980392						0.41	0.980392						0.25	819.757						0.25	819.757
0.41	4.44444	0.13	0	0.25	2.66667		0.25	1.37255	0.41	14.902				0.41	3.52941	simulation				0.41	14.902						0.41	14.902						0.25	804.376						0.25	804.376
0.41	4.44444	0.13	0	0.25	4.44444		0.25	0.588235	0.41	11.7647				0.41	3.92157	simulation				0.41	11.7647						0.41	11.7647						0.25	788.952						0.25	788.952
0.41	4.44444	0.13	0	0.25	6.22222		0.25	0.588235	0.41	7.64706				0.41	2.94118	simulation				0.41	7.64706						0.41	7.64706						0.25	865.194						0.25	865.194
0.41	6.22222	0.13	0	0.25	6.22222		0.25	0.588235	0.41	6.86275				0.41	6.86275	simulation				0.41	6.86275						0.41	6.86275						0.25	1051.83						0.25	1051.83
0.41	6.22222	0.13	0	0.25	5.33333		0.25	0.980392	0.41	8.23529				0.41	1.76471	simulation				0.41	8.23529						0.41	8.23529						0.25	963.458						0.25	963.458
0.41	6.22222	0.13	0	0.25	7.11111		0.25	0.784314	0.41	6.86275				0.41	2.15686	simulation				0.41	6.86275						0.41	6.86275						0.25	1149.88						0.25	1149.88
0.41	5.33333	0.13	0	0.25	6.22222		0.25	0.588235	0.41	4.90196				0.41	1.56863	simulation				0.41	4.90196						0.41	4.90196						0.25	676.631						0.25	676.631
0.41	4.44444	0.13	0	0.25	7.11111		0.25	0.392157	0.41	4.5098				0.41	1.37255	simulation				0.41	4.5098						0.41	4.5098						0.25	916.76						0.25	916.76
0.41	5.33333	0.13	0	0.25	8		0.25	1.56863	0.41	3.13725				0.41	1.17647	simulation				0.41	3.13725						0.41	3.13725						0.25	1063.76						0.25	1063.76
0.41	2.66667	0.13	0	0.25	8		0.25	12.3529	0.41	5.29412				0.41	0.784314	simulation				0.41	5.29412						0.41	5.29412						0.41	1567.97						0.41	1567.97
0.41	3.55556	0.13	0	0.25	7.11111		0.25	14.5098	0.41	2.54902				0.41	0.588235	simulation				0.41	2.54902						0.41	2.54902						0.41	1066.41						0.41	1066.41
0.41	4.44444	0.13	0	0.25	8		0.25	7.64706	0.41	2.15686				0.41	0.588235	simulation				0.41	2.15686						0.41	2.15686						0.41	1055.68						0.41	1055.68
0.41	4.44444	0.13	0	0.25	8		0.25	11.7647	0.41	1.96078				0.41	0.784314	simulation				0.41	1.96078						0.41	1.96078						0.41	1613.86						0.41	1613.86
0.41	3.55556	0.13	0.888889	0.25	8		0.25	9.80392	0.41	2.35294				0.41	0.784314	simulation				0.41	2.35294						0.41	2.35294						0.41	1610.98						0.41	1610.98
0.41	1.77778	0.13	0.888889	0.25	8		0.25	7.05882	0.41	1.56863				0.41	0.784314	simulation				0.41	1.56863						0.41	1.56863						0.41	1198.8						0.41	1198.8
0.41	3.55556	0.13	0	0.25	5.33333		0.25	5.68627	0.41	2.15686				0.41	1.76471	simulation				0.41	2.15686						0.41	2.15686						0.41	746.816						0.41	746.816
0.41	1.77778	0.13	1.77778	0.25	6.22222		0.25	12.7451	0.41	1.37255				0.41	1.56863	simulation				0.41	1.37255						0.41	1.37255						0.41	1798.73						0.41	1798.73
0.41	1.77778	0.13	0	0.25	4.44444		0.25	11.9608	0.41	1.37255				0.41	0.588235	simulation				0.41	1.37255						0.41	1.37255						0.41	1726.4						0.41	1726.4
0.41	4.44444	0.13	0.888889	0.25	2.66667		0.25	8.03922	0.41	1.76471				0.41	0.392157	simulation				0.41	1.76471						0.41	1.76471						0.41	722.747						0.41	722.747
0.41	3.55556	0.13	0	0.25	4.44444		0.25	5.09804	0.41	1.17647				0.41	1.17647	simulation				0.41	1.17647						0.41	1.17647						0.41	1228.8						0.41	1228.8
0.41	3.55556	0.13	0	0.25	4.44444		0.25	12.9412	0.41	0.784314				0.41	0.392157	simulation				0.41	0.784314						0.41	0.784314						0.41	736.925						0.41	736.925
0.41	5.33333	0.13	0	0.25	5.33333		0.25	12.549	0.41	1.17647				0.41	1.17647	simulation				0.41	1.17647						0.41	1.17647						0.41	1456.51						0.41	1456.51
0.41	2.66667	0.13	0	0.25	4.44444		0.25	4.11765	0.41	0.588235				0.41	0.392157	simulation				0.41	0.588235						0.41	0.588235						0.41	989.188						0.41	989.188
0.41	3.55556	0.13	0	0.25	3.55556		0.25	9.01961	0.41	0.588235				0.41	0.392157	simulation				0.41	0.588235						0.41	0.588235						0.41	1016.58						0.41	1016.58
0.41	3.55556	0.13	0.888889	0.25	6.22222		0.25	4.5098	0.41	0.784314				0.41	0.392157	simulation				0.41	0.784314						0.41	0.784314						0.41	872.554						0.41	872.554
0.41	2.66667	0.13	0.888889	0.25	8.88889		0.25	7.64706	0.41	1.56863				0.41	14.902	simulation				0.41	1.56863						0.41	1.56863						0.41	1162.98						0.41	1162.98
0.41	4.44444	0.13	0.888889	0.25	8		0.25	7.05882	0.41	0.588235				0.41	11.7647	simulation				0.41	0.588235						0.41	0.588235						0.41	1830.44						0.41	1830.44
0.41	3.55556	0.13	0.888889	0.25	8		0.25	4.70588	0.41	0.784314				0.41	7.05882	simulation				0.41	0.784314						0.41	0.784314						0.41	1133.11						0.41	1133.11
0.41	4.44444	0.13	0.888889	0.25	8		0.25	2.94118	0.41	0.588235				0.41	4.70588	simulation				0.41	0.588235						0.41	0.588235						0.41	1255.39						0.41	1255.39
0.41	3.55556	0.13	0.888889	0.25	7.11111		0.25	1.76471	0.41	1.17647				0.41	4.5098	simulation				0.41	1.17647						0.41	1.17647						0.41	1258.9						0.41	1258.9
0.41	2.66667	0.13	0.888889	0.25	4.44444		0.25	1.76471	0.41	1.37255				0.41	2.94118	simulation				0.41	1.37255						0.41	1.37255						0.41	1425.15						0.41	1425.15
0.41	4.44444	0.13	0.888889	0.25	4.44444		0.25	1.56863	0.41	0.784314				0.41	3.33333	simulation				0.41	0.784314						0.41	0.784314						0.41	1048.5						0.41	1048.5
0.41	4.44444	0.13	0.888889	0.25	4.44444		0.25	1.96078	0.41	0.392157				0.41	3.33333	simulation				0.41	0.392157						0.41	0.392157						0.41	1561.47						0.41	1561.47
0.41	3.55556	0.13	0.888889	0.25	3.55556		0.25	1.37255	0.41	10.7843				0.41	6.66667	simulation				0.41	10.7843						0.41	10.7843						0.41	1861.66						0.41	1861.66
0.41	3.55556	0.13	0	0.25	5.33333		0.25	2.35294	0.41	8.82353				0.41	1.76471	simulation				0.41	8.82353						0.41	8.82353						0.41	1167.82						0.41	1167.82
0.41	1.77778	0.13	0.888889	0.25	7.11111		0.25	2.54902	0.41	14.902				0.41	1.56863	simulation				0.41	14.902						0.41	14.902						0.41	1114.73						0.41	1114.73
0.41	1.77778	0.13	1.77778	0.25	6.22222		0.25	1.76471	0.41	8.03922				0.41	1.17647	simulation				0.41	8.03922						0.41	8.03922						0.41	1651.14						0.41	1651.14
0.41	1.77778	0.13	1.77778	0.25	7.11111		0.25	2.94118	0.41	4.70588				0.41	0.980392	simulation				0.41	4.70588						0.41	4.70588						0.41	1364.65						0.41	1364.65
0.41	2.66667	0.13	0.888889	0.25	7.11111		0.25	2.54902	0.41	11.9608				0.41	0.980392	simulation				0.41	11.9608						0.41	11.9608						0.41	1412.5						0.41	1412.5
0.41	2.66667	0.13	0.888889	0.25	5.33333		0.25	1.17647	0.41	4.5098				0.41	1.17647	simulation				0.41	4.5098						0.41	4.5098						0.41	1380.8						0.41	1380.8
0.41	1.77778	0.13	0	0.25	7.11111		0.25	0.980392	0.41	3.92157				0.41	0.980392	simulation				0.41	3.92157						0.41	3.92157						0.41	1247.08						0.41	1247.08
0.41	1.77778	0.13	0.888889	0.25	7.11111		0.25	0.784314	0.41	4.5098				0.41	0.784314	simulation				0.41	4.5098						0.41	4.5098						0.41	1642.55						0.41	1642.55
0.41	1.77778	0.13	0.888889	0.25	7.11111		0.41	13.5294	0.41	3.92157				0.41	0.392157	simulation				0.41	3.92157						0.41	3.92157						0.41	1372.2						0.41	1372.2
0.41	1.77778	0.13	0.888889	0.25	6.22222		0.41	16.2745	0.41	3.13725				0.41	0.980392	simulation				0.41	3.13725						0.41	3.13725						0.41	639.124						0.41	639.124
0.41	0.888889	0.13	0.888889	0.25	8		0.41	12.1569	0.41	2.94118				0.41	0.588235	simulation				0.41	2.94118						0.41	2.94118						0.41	685.384						0.41	685.384
0.41	1.77778	0.13	0.888889	0.25	7.11111		0.41	11.5686	0.41	2.94118				0.41	0.392157	simulation				0.41	2.94118						0.41	2.94118						0.41	1560.79						0.41	1560.79
0.51	0	0.13	0	0.41	3.55556		0.41	8.43137	0.41	2.35294				0.41	0.392157	simulation				0.41	2.35294						0.41	2.35294						0.41	1676.45						0.41	1676.45
0.51	1.77778	0.13	0	0.41	6.22222		0.41	8.62745	0.41	2.7451				0.41	0.980392	simulation				0.41	2.7451						0.41	2.7451						0.41	1669.79						0.41	1669.79
0.51	1.77778	0.13	0	0.41	4.44444		0.41	9.01961	0.41	1.37255				0.41	14.902	simulation				0.41	1.37255						0.41	1.37255						0.41	1195.51						0.41	1195.51
0.51	0.888889	0.13	0	0.41	4.44444		0.41	10.3922	0.41	2.94118				0.41	11.7647	simulation				0.41	2.94118						0.41	2.94118						0.41	1075.29						0.41	1075.29
0.51	0.888889	0.13	0	0.41	5.33333		0.41	8.43137	0.41	1.17647				0.41	7.64706	simulation				0.41	1.17647						0.41	1.17647						0.41	1430.26						0.41	1430.26
0.51	0.888889	0.13	0	0.41	5.33333		0.41	8.62745	0.41	2.15686				0.41	6.86275	simulation				0.41	2.15686						0.41	2.15686						0.41	920.912						0.41	920.912
0.51	0	0.13	0	0.41	4.44444		0.41	6.86275	0.41	0.980392				0.41	8.23529	simulation				0.41	0.980392						0.41	0.980392						0.41	1013.76						0.41	1013.76
0.51	0.888889	0.13	0	0.41	5.33333		0.41	5.88235	0.41	1.37255				0.41	7.2549	simulation				0.41	1.37255						0.41	1.37255						0.41	787.862						0.41	787.862
0.51	1.77778	0.13	0	0.41	7.11111		0.41	12.549	0.41	1.17647				0.41	4.90196	simulation				0.41	1.17647						0.41	1.17647						0.41	700.205						0.41	700.205
0.51	1.77778	0.13	0	0.41	8		0.41	8.03922	0.41	0.784314				0.41	4.5098	simulation				0.41	0.784314						0.41	0.784314						0.41	880.589						0.41	880.589
0.51	1.77778	0.13	0	0.41	8		0.41	9.60784	0.41	0.980392				0.41	3.13725	simulation				0.41	0.980392						0.41	0.980392						0.41	1344.85						0.41	1344.85
0.51	1.77778	0.13	0	0.41	6.22222		0.41	2.94118	0.41	0.784314				0.41	5.29412	simulation				0.41	0.784314						0.41	0.784314						0.41	718.051						0.41	718.051
0.51	2.66667	0.13	0	0.41	6.22222		0.41	3.92157	0.41	2.15686				0.41	2.54902	simulation				0.41	2.15686						0.41	2.15686						0.41	566.195						0.41	566.195
0.51	2.66667	0.13	0	0.41	7.11111		0.41	2.54902	0.41	1.37255				0.41	2.15686	simulation				0.41	1.37255						0.41	1.37255						0.41	1151.44						0.41	1151.44
0.51	1.77778	0.13	0	0.41	6.22222		0.41	4.11765	0.41	0.588235				0.41	2.15686	simulation				0.41	0.588235						0.41	0.588235						0.41	1259.8						0.41	1259.8
0.51	0.888889	0.13	0	0.41	7.11111		0.41	4.11765	0.41	1.37255				0.41	1.96078	simulation				0.41	1.37255						0.41	1.37255						0.41	1449.72						0.41	1449.72
0.51	1.77778	0.13	0	0.41	6.22222		0.41	5.88235	0.41	14.7059				0.41	2.35294	simulation				0.41	14.7059						0.41	14.7059						0.41	1392.59						0.41	1392.59
0.51	1.77778	0.13	0	0.41	6.22222		0.41	3.13725	0.41	7.84314				0.41	1.56863	simulation				0.41	7.84314						0.41	7.84314						0.41	1102.41						0.41	1102.41
0.51	1.77778	0.13	0	0.41	6.22222		0.41	2.94118	0.41	8.23529				0.41	1.37255	simulation				0.41	8.23529						0.41	8.23529						0.41	1350.75						0.41	1350.75
0.51	1.77778	0.13	0	0.41	4.44444		0.41	2.15686	0.41	9.41176				0.41	1.37255	simulation				0.41	9.41176						0.41	9.41176						0.41	1079.83						0.41	1079.83
0.51	1.77778	0.13	0.888889	0.41	5.33333		0.41	4.31373	0.41	7.05882				0.41	1.76471	simulation				0.41	7.05882						0.41	7.05882						0.41	1201.95						0.41	1201.95
0.51	1.77778	0.13	0.888889	0.41	4.44444		0.41	1.56863	0.41	6.27451				0.41	1.17647	simulation				0.41	6.27451						0.41	6.27451						0.41	849.812						0.41	849.812
0.51	0.888889	0.13	0	0.41	4.44444		0.41	2.15686	0.41	5.4902				0.41	0.980392	simulation				0.41	5.4902						0.41	5.4902						0.41	722.027						0.41	722.027
0.51	1.77778	0.13	0	0.41	3.55556		0.41	1.96078	0.41	4.11765				0.41	0.784314	simulation				0.41	4.11765						0.41	4.11765						0.41	961.218						0.41	961.218
0.51	0.888889	0.13	0.888889	0.41	4.44444		0.41	1.56863	0.41	3.52941				0.41	1.17647	simulation				0.41	3.52941						0.41	3.52941						0.41	996.391						0.41	996.391
0.51	0.888889	0.13	0	0.41	4.44444		0.41	1.17647	0.41	4.90196				0.41	0.588235	simulation				0.41	4.90196						0.41	4.90196						0.41	955.901						0.41	955.901
0.51	1.77778	0.13	0.888889	0.41	5.33333		0.41	1.37255	0.41	3.33333				0.41	0.588235	simulation				0.41	3.33333						0.41	3.33333						0.41	812.652						0.41	812.652
0.51	0.888889	0.13	0	0.41	3.55556		0.41	1.17647	0.41	2.54902				0.41	0.784314	simulation				0.41	2.54902						0.41	2.54902						0.41	935.236						0.41	935.236
0.51	0.888889	0.13	0.888889	0.41	4.44444		0.41	0.980392	0.41	1.96078				0.41	1.56863	simulation				0.41	1.96078						0.41	1.96078						0.41	1068.5						0.41	1068.5
0.51	0.888889	0.13	0	0.41	3.55556		0.41	1.37255	0.41	4.11765				0.41	0.588235	simulation				0.41	4.11765						0.41	4.11765						0.41	919.089						0.41	919.089
0.51	1.77778	0.13	0.888889	0.41	5.33333		0.41	1.37255	0.41	1.76471				0.41	0.784314	simulation				0.41	1.76471						0.41	1.76471						0.41	826.847						0.41	826.847
0.51	1.77778	0.13	0	0.41	6.22222		0.41	0.588235	0.41	0.784314				0.41	0.588235	simulation				0.41	0.784314						0.41	0.784314						0.41	1492.91						0.41	1492.91
0.51	2.66667	0.13	0	0.41	6.22222		0.41	0.588235	0.41	1.56863				0.41	1.17647	simulation				0.41	1.56863						0.41	1.56863						0.41	948.29						0.41	948.29
0.51	1.77778	0.13	0	0.41	5.33333		0.41	0.980392	0.41	0.588235				0.41	1.37255	simulation				0.41	0.588235						0.41	0.588235						0.41	939.32						0.41	939.32
0.51	1.77778	0.13	0	0.41	7.11111		0.41	0.588235	0.41	0.588235				0.41	0.784314	simulation				0.41	0.588235						0.41	0.588235						0.41	1170.31						0.41	1170.31
0.51	2.66667	0.13	0	0.41	5.33333		0.41	14.7059	0.41	0.392157				0.41	0.392157	simulation				0.41	0.392157						0.41	0.392157						0.41	1130.98						0.41	1130.98
0.51	1.77778	0.13	0.888889	0.41	7.11111		0.41	15.098	0.41	0.784314				0.41	15.098	simulation				0.41	0.784314						0.41	0.784314						0.41	933.591						0.41	933.591
0.51	5.33333	0.13	0	0.41	6.22222		0.41	12.1569	0.51	8.03922				0.41	6.47059	simulation				0.51	8.03922						0.51	8.03922						0.41	1089.44						0.41	1089.44
0.51	3.55556	0.13	0	0.41	8		0.41	11.1765	0.51	7.2549				0.41	4.5098	simulation				0.51	7.2549						0.51	7.2549						0.41	576.299						0.41	576.299
0.51	5.33333	0.13	0	0.41	8		0.41	10.3922	0.51	6.66667				0.41	4.31373	simulation				0.51	6.66667						0.51	6.66667						0.41	1039.55						0.41	1039.55
0.51	5.33333	0.13	0	0.41	6.22222		0.41	14.5098	0.51	6.47059				0.41	4.11765	simulation				0.51	6.47059						0.51	6.47059						0.41	687.131						0.41	687.131
0.51	6.22222	0.13	0.888889	0.41	5.33333		0.41	10.7843	0.51	4.5098				0.41	4.11765	simulation				0.51	4.5098						0.51	4.5098						0.41	1378.99						0.41	1378.99
0.51	6.22222	0.13	0.888889	0.41	6.22222		0.41	10.7843	0.51	7.64706				0.41	4.70588	simulation				0.51	7.64706						0.51	7.64706						0.41	992.091						0.41	992.091
0.51	6.22222	0.13	0.888889	0.41	4.44444		0.41	9.41176	0.51	2.7451				0.41	4.70588	simulation				0.51	2.7451						0.51	2.7451						0.41	1257.71						0.41	1257.71
0.51	4.44444	0.13	0.888889	0.41	6.22222		0.41	9.21569	0.51	2.35294				0.41	6.66667	simulation				0.51	2.35294						0.51	2.35294						0.41	1533.5						0.41	1533.5
0.51	4.44444	0.13	0.888889	0.41	2.66667		0.41	9.60784	0.51	4.11765				0.41	2.94118	simulation				0.51	4.11765						0.51	4.11765						0.41	952.257						0.41	952.257
0.51	4.44444	0.13	0.888889	0.41	4.44444		0.41	10.7843	0.51	1.56863				0.41	2.7451	simulation				0.51	1.56863						0.51	1.56863						0.41	1649.11						0.41	1649.11
0.51	4.44444	0.13	0	0.41	4.44444		0.41	11.5686	0.51	1.96078				0.41	1.76471	simulation				0.51	1.96078						0.51	1.96078						0.41	1059.18						0.41	1059.18
0.51	4.44444	0.13	0	0.41	5.33333		0.41	7.05882	0.51	1.76471				0.41	3.33333	simulation				0.51	1.76471						0.51	1.76471						0.41	760.85						0.41	760.85
0.51	3.55556	0.13	0	0.41	5.33333		0.41	10.1961	0.51	1.76471				0.41	1.96078	simulation				0.51	1.76471						0.51	1.76471						0.41	654.215						0.41	654.215
0.51	4.44444	0.13	0	0.41	3.55556		0.41	12.7451	0.51	1.17647				0.41	2.35294	simulation				0.51	1.17647						0.51	1.17647						0.41	1437.56						0.41	1437.56
0.51	2.66667	0.13	0	0.41	3.55556		0.41	5.4902	0.51	1.37255				0.41	2.54902	simulation				0.51	1.37255						0.51	1.37255						0.41	1240.37						0.41	1240.37
0.51	1.77778	0.13	0	0.41	6.22222		0.41	5.29412	0.51	0.980392				0.41	2.94118	simulation				0.51	0.980392						0.51	0.980392						0.41	1290.24						0.41	1290.24
0.51	2.66667	0.13	0	0.41	4.44444		0.41	4.11765	0.51	0.980392				0.41	1.76471	simulation				0.51	0.980392						0.51	0.980392						0.41	1125.09						0.41	1125.09
0.51	1.77778	0.13	0	0.41	5.33333		0.41	5.4902	0.51	0.784314				0.41	3.13725	simulation				0.51	0.784314						0.51	0.784314						0.41	847.404						0.41	847.404
0.51	3.55556	0.13	0	0.41	5.33333		0.41	5.4902	0.51	0.588235				0.41	1.76471	simulation				0.51	0.588235						0.51	0.588235						0.41	1189.4						0.41	1189.4
0.51	3.55556	0.13	0	0.41	6.22222		0.41	3.72549	0.51	0.784314				0.41	0.980392	simulation				0.51	0.784314						0.51	0.784314						0.41	1188.95						0.41	1188.95
0.51	3.55556	0.13	0	0.41	6.22222		0.41	3.33333	0.51	0.392157				0.41	1.37255	simulation				0.51	0.392157						0.51	0.392157						0.41	1290.62						0.41	1290.62
0.51	2.66667	0.13	0	0.41	5.33333		0.41	2.7451	0.51	1.37255				0.41	0.980392	simulation				0.51	1.37255						0.51	1.37255						0.41	1407.81						0.41	1407.81
0.51	1.77778	0.13	0	0.41	7.11111		0.41	5.09804	0.51	3.52941				0.41	0.784314	simulation				0.51	3.52941						0.51	3.52941						0.41	1410.14						0.41	1410.14
0.51	2.66667	0.13	0.888889	0.41	6.22222		0.41	3.13725	0.51	4.11765				0.41	1.37255	simulation				0.51	4.11765						0.51	4.11765						0.41	1340.27						0.41	1340.27
0.51	1.77778	0.13	0.888889	0.41	5.33333		0.41	3.92157	0.51	3.72549				0.41	0.588235	simulation				0.51	3.72549						0.51	3.72549						0.41	840.807						0.41	840.807
0.51	1.77778	0.13	0.888889	0.41	6.22222		0.41	2.7451	0.51	3.92157				0.41	9.01961	simulation				0.51	3.92157						0.51	3.92157						0.41	770.022						0.41	770.022
0.51	2.66667	0.13	0.888889	0.41	6.22222		0.41	1.56863	0.51	4.70588				0.41	9.01961	simulation				0.51	4.70588						0.51	4.70588						0.41	716.703						0.41	716.703
0.51	1.77778	0.13	0.888889	0.41	5.33333		0.41	1.37255	0.51	2.15686				0.41	5.29412	simulation				0.51	2.15686						0.51	2.15686						0.41	813.932						0.41	813.932
0.51	2.66667	0.13	0.888889	0.41	6.22222		0.41	4.11765	0.51	1.76471				0.41	4.31373	simulation				0.51	1.76471						0.51	1.76471						0.41	812.852						0.41	812.852
0.51	3.55556	0.13	0.888889	0.41	6.22222		0.41	3.52941	0.51	1.76471				0.41	3.33333	simulation				0.51	1.76471						0.51	1.76471						0.41	1213.1						0.41	1213.1
0.51	2.66667	0.13	0.888889	0.41	6.22222		0.41	1.96078	0.51	2.94118				0.41	2.54902	simulation				0.51	2.94118						0.51	2.94118						0.41	1106.76						0.41	1106.76
0.51	1.77778	0.13	0.888889	0.41	6.22222		0.41	0.980392	0.51	3.52941				0.41	3.72549	simulation				0.51	3.52941						0.51	3.52941						0.41	1634.37						0.41	1634.37
0.51	1.77778	0.13	0.888889	0.41	5.33333		0.41	0.980392	0.51	1.96078				0.41	1.17647	simulation				0.51	1.96078						0.51	1.96078						0.41	1157.36						0.41	1157.36
0.65	0.888889	0.13	0	0.51	2.66667		0.41	1.17647	0.51	2.94118				0.41	0.980392	simulation				0.51	2.94118						0.51	2.94118						0.41	1225.17						0.41	1225.17
0.65	0.888889	0.13	0	0.51	2.66667		0.41	2.54902	0.51	0.980392				0.41	0.784314	simulation				0.51	0.980392						0.51	0.980392						0.41	1008.38						0.41	1008.38
0.65	0.888889	0.13	0	0.51	2.66667		0.41	0.980392	0.51	0.784314				0.41	0.784314	simulation				0.51	0.784314						0.51	0.784314						0.41	636.879						0.41	636.879
0.65	0.888889	0.13	0	0.51	2.66667		0.41	0.588235	0.51	0.784314				0.41	1.96078	simulation				0.51	0.784314						0.51	0.784314						0.41	688.796						0.41	688.796
0.65	0	0.13	0	0.51	2.66667		0.41	1.76471	0.51	0.784314				0.41	0.784314	simulation				0.51	0.784314						0.51	0.784314						0.41	1402.94						0.41	1402.94
0.65	0	0.13	0	0.51	1.77778		0.41	0.588235	0.51	0.588235				0.41	0.980392	simulation				0.51	0.588235						0.51	0.588235						0.41	505.696						0.41	505.696
0.65	0	0.13	0	0.51	2.66667		0.41	1.17647	0.51	0.784314				0.41	0.588235	simulation				0.51	0.784314						0.51	0.784314						0.41	1457.38						0.41	1457.38
0.65	0	0.13	0	0.51	0.888889		0.41	16.2745	0.51	0.980392				0.41	0.980392	simulation				0.51	0.980392						0.51	0.980392						0.41	1250.92						0.41	1250.92
0.65	0	0.13	0	0.51	0.888889		0.41	15.098	0.51	0.392157				0.41	0.980392	simulation				0.51	0.392157						0.51	0.392157						0.41	1011						0.41	1011
0.65	0	0.13	0	0.51	2.66667		0.41	13.3333	0.51	0.980392				0.41	0.588235	simulation				0.51	0.980392						0.51	0.980392						0.41	1297.74						0.41	1297.74
0.65	0	0.13	0	0.51	1.77778		0.41	11.1765	0.51	0.784314				0.41	0.588235	simulation				0.51	0.784314						0.51	0.784314						0.41	1104.17						0.41	1104.17
0.65	0	0.13	0	0.51	2.66667		0.41	10.3922	0.51	0.588235				0.41	0.392157	simulation				0.51	0.588235						0.51	0.588235						0.41	1717.88						0.41	1717.88
0.65	0	0.13	0	0.51	1.77778		0.41	9.21569	0.51	0.588235				0.41	9.80392	simulation				0.51	0.588235						0.51	0.588235						0.41	1887.46						0.41	1887.46
0.65	0	0.13	0	0.51	1.77778		0.41	10.3922	0.51	1.56863				0.41	11.3725	simulation				0.51	1.56863						0.51	1.56863						0.41	1536.65						0.41	1536.65
0.65	0	0.13	0	0.51	2.66667		0.41	7.84314	0.51	0.392157				0.41	4.5098	simulation				0.51	0.392157						0.51	0.392157						0.41	1335.38						0.41	1335.38
0.65	0.888889	0.13	0	0.51	1.77778		0.41	11.7647	0.51	15.4902				0.41	7.45098	simulation				0.51	15.4902						0.51	15.4902						0.41	964.126						0.41	964.126
0.65	1.77778	0.13	0	0.51	1.77778		0.41	9.80392	0.51	6.66667				0.41	6.07843	simulation				0.51	6.66667						0.51	6.66667						0.41	1040.79						0.41	1040.79
0.65	0.888889	0.13	0	0.51	3.55556		0.41	5.68627	0.51	9.21569				0.41	3.13725	simulation				0.51	9.21569						0.51	9.21569						0.41	948.391						0.41	948.391
0.65	0.888889	0.13	0	0.51	3.55556		0.41	6.07843	0.51	6.66667				0.41	2.15686	simulation				0.51	6.66667						0.51	6.66667						0.41	1294.29						0.41	1294.29
0.65	0.888889	0.13	0	0.51	1.77778		0.41	3.92157	0.51	8.23529				0.41	2.15686	simulation				0.51	8.23529						0.51	8.23529						0.41	1007.18						0.41	1007.18
0.65	2.66667	0.13	0	0.51	1.77778		0.41	4.11765	0.51	9.01961				0.41	1.17647	simulation				0.51	9.01961						0.51	9.01961						0.41	1136.87						0.41	1136.87
0.65	1.77778	0.13	0	0.51	1.77778		0.41	5.68627	0.51	5.29412				0.41	0.784314	simulation				0.51	5.29412						0.51	5.29412						0.41	1277.52						0.41	1277.52
0.65	1.77778	0.13	0	0.51	0		0.41	7.84314	0.51	3.13725				0.41	0.784314	simulation				0.51	3.13725						0.51	3.13725						0.41	1315.12						0.41	1315.12
0.65	2.66667	0.13	0	0.51	1.77778		0.41	5.88235	0.51	3.13725				0.41	0.784314	simulation				0.51	3.13725						0.51	3.13725						0.41	1207.39						0.41	1207.39
0.65	1.77778	0.13	0	0.51	1.77778		0.41	5.68627	0.51	4.31373				0.41	0.588235	simulation				0.51	4.31373						0.51	4.31373						0.41	1524.87						0.41	1524.87
0.65	1.77778	0.13	0	0.51	0		0.41	7.45098	0.51	3.33333				0.41	0.588235	simulation				0.51	3.33333						0.51	3.33333						0.41	917.796						0.41	917.796
0.65	1.77778	0.13	0	0.51	0		0.41	3.33333	0.51	6.66667				0.41	0.784314	simulation				0.51	6.66667						0.51	6.66667						0.41	806.626						0.41	806.626
0.65	1.77778	0.13	0	0.51	1.77778		0.41	1.76471	0.51	2.54902				0.41	14.7059	simulation				0.51	2.54902						0.51	2.54902						0.41	713.158						0.41	713.158
0.65	1.77778	0.13	0	0.51	2.66667		0.41	1.37255	0.51	3.13725				0.41	7.84314	simulation				0.51	3.13725						0.51	3.13725						0.41	768.549						0.41	768.549
0.65	0.888889	0.13	0	0.51	1.77778		0.41	1.37255	0.51	2.35294				0.41	8.23529	simulation				0.51	2.35294						0.51	2.35294						0.41	735.651						0.41	735.651
0.82	0	0.13	0	0.51	1.77778		0.41	1.56863	0.51	1.37255				0.41	6.66667	simulation				0.51	1.37255						0.51	1.37255						0.41	1030.97						0.41	1030.97
0.82	0	0.13	0	0.51	2.66667		0.41	1.56863	0.51	3.13725				0.41	9.41176	simulation				0.51	3.13725						0.51	3.13725						0.41	1488.25						0.41	1488.25
0.82	0	0.13	0	0.51	3.55556		0.41	3.13725	0.51	1.56863				0.41	7.05882	simulation				0.51	1.56863						0.51	1.56863						0.41	1349.8						0.41	1349.8
0.82	0	0.13	0	0.51	3.55556		0.41	2.7451	0.51	1.17647				0.41	5.88235	simulation				0.51	1.17647						0.51	1.17647						0.41	1465.21						0.41	1465.21
0.82	0	0.13	0	0.51	5.33333		0.41	1.17647	0.51	1.56863				0.41	4.11765	simulation				0.51	1.56863						0.51	1.56863						0.41	1562.84						0.41	1562.84
0.82	0	0.13	0	0.51	4.44444		0.41	1.17647	0.51	0.588235				0.41	3.52941	simulation				0.51	0.588235						0.51	0.588235						0.41	914.442						0.41	914.442
		0.13	0	0.51	2.66667		0.41	0.980392	0.51	0.980392				0.41	4.90196	simulation				0.51	0.980392						0.51	0.980392						0.41	824.104						0.41	824.104
		0.13	0	0.51	3.55556		0.41	0.980392	0.51	0.588235				0.41	3.33333	simulation				0.51	0.588235						0.51	0.588235						0.41	594.191						0.41	594.191
		0.13	0	0.51	2.66667		0.41	0.588235	0.51	0.588235				0.41	2.54902	simulation				0.51	0.588235						0.51	0.588235						0.41	1408.21						0.41	1408.21
		0.13	0	0.51	2.66667		0.41	0.588235	0.51	0.588235				0.41	6.27451	simulation				0.51	0.588235						0.51	0.588235						0.41	1924.75						0.41	1924.75
		0.13	0	0.51	2.66667		0.41	0.784314	0.51	0.392157				0.41	1.96078	simulation				0.51	0.392157						0.51	0.392157						0.41	1373.64						0.41	1373.64
		0.13	0	0.51	4.44444		0.41	0.980392	0.51	9.41176				0.41	4.11765	simulation				0.51	9.41176						0.51	9.41176						0.41	760.649						0.41	760.649
		0.13	0	0.51	3.55556		0.41	0.784314	0.51	8.82353				0.41	1.76471	simulation				0.51	8.82353						0.51	8.82353						0.41	1321.23						0.41	1321.23
		0.13	0	0.51	2.66667		0.41	0.392157	0.51	4.90196				0.41	0.784314	simulation				0.51	4.90196						0.51	4.90196						0.41	992.768						0.41	992.768
		0.13	0	0.51	3.55556		0.41	11.9608	0.51	6.66667				0.41	1.56863	simulation				0.51	6.66667						0.51	6.66667						0.41	1339.22						0.41	1339.22
		0.13	0	0.51	1.77778		0.41	16.2745	0.51	4.11765				0.41	0.588235	simulation				0.51	4.11765						0.51	4.11765						0.41	1285.32						0.41	1285.32
		0.13	0	0.51	0.888889		0.41	10.3922	0.51	4.5098				0.41	0.588235	simulation				0.51	4.5098						0.51	4.5098						0.41	1560.66						0.41	1560.66
		0.13	0	0.51	1.77778		0.41	10.5882	0.51	1.56863				0.41	0.392157	simulation				0.51	1.56863						0.51	1.56863						0.41	969.222						0.41	969.222
		0.13	0	0.51	2.66667		0.41	15.2941	0.51	1.96078				0.41	0.784314	simulation				0.51	1.96078						0.51	1.96078						0.41	1358.43						0.41	1358.43
		0.13	0	0.51	4.44444		0.41	11.7647	0.51	1.56863				0.41	10.7843	simulation				0.51	1.56863						0.51	1.56863						0.41	1426.76						0.41	1426.76
		0.13	0	0.51	4.44444		0.41	5.68627	0.51	1.37255				0.41	8.82353	simulation				0.51	1.37255						0.51	1.37255						0.41	1304.46						0.41	1304.46
		0.13	0	0.51	3.55556		0.41	4.11765	0.51	0.980392				0.41	14.902	simulation				0.51	0.980392						0.51	0.980392						0.41	1447.5						0.41	1447.5
		0.13	0	0.51	5.33333		0.41	8.23529	0.51	1.17647				0.41	15.4902	simulation				0.51	1.17647						0.51	1.17647						0.41	1476.73						0.41	1476.73
		0.13	0	0.51	5.33333		0.41	5.68627	0.51	0.588235				0.41	8.03922	simulation				0.51	0.588235						0.51	0.588235						0.41	843.625						0.41	843.625
		0.13	0	0.51	4.44444		0.41	3.92157	0.51	0.588235				0.41	4.70588	simulation				0.51	0.588235						0.51	0.588235						0.41	1474.7						0.41	1474.7
		0.13	0	0.51	4.44444		0.41	3.13725	0.51	1.17647				0.41	11.9608	simulation				0.51	1.17647						0.51	1.17647						0.41	1104.56						0.41	1104.56
		0.13	0	0.51	5.33333		0.41	7.05882	0.51	0.588235				0.41	4.5098	simulation				0.51	0.588235						0.51	0.588235						0.41	1240.64						0.41	1240.64
		0.13	0	0.51	6.22222		0.41	5.88235	0.51	0.392157				0.41	3.92157	simulation				0.51	0.392157						0.51	0.392157						0.41	1384.03						0.41	1384.03
		0.13	0	0.51	3.55556		0.41	3.72549	0.51	0.588235				0.41	4.11765	simulation				0.51	0.588235						0.51	0.588235						0.41	1065.45						0.41	1065.45
		0.13	0	0.51	5.33333		0.41	3.52941	0.51	0.392157				0.41	4.5098	simulation				0.51	0.392157						0.51	0.392157						0.41	1101.63						0.41	1101.63
		0.13	0	0.51	4.44444		0.41	4.70588	0.51	0.784314				0.41	3.92157	simulation				0.51	0.784314						0.51	0.784314						0.41	1378.75						0.41	1378.75
		0.13	0	0.51	4.44444		0.41	1.76471	0.51	0.392157				0.41	3.13725	simulation				0.51	0.392157						0.51	0.392157						0.41	1452.58						0.41	1452.58
		0.13	0	0.51	4.44444		0.41	1.76471	0.51	13.7255				0.41	2.35294	simulation				0.51	13.7255						0.51	13.7255						0.41	1080.7						0.41	1080.7
		0.13	0	0.51	3.55556		0.41	2.15686	0.51	6.47059				0.41	2.94118	simulation				0.51	6.47059						0.51	6.47059						0.41	1593.01						0.41	1593.01
		0.13	0	0.51	4.44444		0.41	1.17647	0.51	6.86275				0.41	2.7451	simulation				0.51	6.86275						0.51	6.86275						0.41	1039.64						0.41	1039.64
		0.13	0	0.51	5.33333		0.41	1.17647	0.51	7.2549				0.41	1.37255	simulation				0.51	7.2549						0.51	7.2549						0.41	796.901						0.41	796.901
		0.13	0	0.51	5.33333		0.41	1.37255	0.51	5.09804				0.41	2.94118	simulation				0.51	5.09804						0.51	5.09804						0.41	969.259						0.41	969.259
		0.13	0	0.51	4.44444		0.41	0.588235	0.51	5.29412				0.41	1.37255	simulation				0.51	5.29412						0.51	5.29412						0.41	1005.67						0.41	1005.67
		0.13	0	0.51	2.66667		0.41	0.588235	0.51	5.4902				0.41	1.17647	simulation				0.51	5.4902						0.51	5.4902						0.41	674.804						0.41	674.804
		0.13	0	0.51	4.44444		0.41	0.980392	0.51	3.72549				0.41	2.15686	simulation				0.51	3.72549						0.51	3.72549						0.41	949.74						0.41	949.74
		0.13	0	0.65	0.888889		0.41	0.980392	0.51	4.70588				0.41	0.980392	simulation				0.51	4.70588						0.51	4.70588						0.41	548.491						0.41	548.491
		0.13	0	0.65	0.888889		0.41	0.588235	0.51	2.54902				0.41	2.15686	simulation				0.51	2.54902						0.51	2.54902						0.41	1491.14						0.41	1491.14
		0.13	0	0.65	0.888889		0.41	0.392157	0.51	3.13725				0.41	1.17647	simulation				0.51	3.13725						0.51	3.13725						0.41	1477.21						0.41	1477.21
		0.13	0	0.65	1.77778		0.41	0.392157	0.51	3.13725				0.41	0.784314	simulation				0.51	3.13725						0.51	3.13725						0.41	1101.01						0.41	1101.01
		0.13	0	0.65	0		0.41	0.392157	0.51	1.56863				0.41	0.980392	simulation				0.51	1.56863						0.51	1.56863						0.41	1255.64						0.41	1255.64
		0.13	0	0.65	0.888889		0.41	16.2745	0.51	1.37255				0.41	0.784314	simulation				0.51	1.37255						0.51	1.37255						0.41	1111.62						0.41	1111.62
		0.13	0	0.65	0.888889		0.41	14.5098	0.51	0.980392				0.41	1.37255	simulation				0.51	0.980392						0.51	0.980392						0.41	1058.85						0.41	1058.85
		0.13	0	0.65	0.888889		0.41	15.8824	0.51	0.980392				0.41	0.588235	simulation				0.51	0.980392						0.51	0.980392						0.41	958.213						0.41	958.213
		0.13	0	0.65	1.77778		0.41	15.2941	0.51	0.784314				0.41	1.37255	simulation				0.51	0.784314						0.51	0.784314						0.41	1006.52						0.41	1006.52
		0.13	0	0.65	1.77778		0.41	10.5882	0.51	0.588235				0.41	0.588235	simulation				0.51	0.588235						0.51	0.588235						0.41	857.996						0.41	857.996
		0.13	0	0.65	2.66667		0.41	13.1373	0.51	1.37255				0.41	3.72549	simulation				0.51	1.37255						0.51	1.37255						0.41	1060.31						0.41	1060.31
		0.13	0	0.65	1.77778		0.41	10.3922	0.51	0.588235				0.41	2.94118	simulation				0.51	0.588235						0.51	0.588235						0.41	1579.46						0.41	1579.46
		0.13	0	0.65	2.66667		0.41	8.62745	0.51	0.392157				0.41	2.7451	simulation				0.51	0.392157						0.51	0.392157						0.41	960.176						0.41	960.176
		0.13	0	0.65	1.77778		0.41	8.23529	0.51	0.588235				0.41	2.7451	simulation				0.51	0.588235						0.51	0.588235						0.41	1260.27						0.41	1260.27
		0.13	0	0.65	0.888889		0.41	7.64706	0.51	0.784314				0.41	2.7451	simulation				0.51	0.784314						0.51	0.784314						0.41	772.712						0.41	772.712
		0.13	0	0.65	1.77778		0.41	12.9412	0.51	0.980392				0.41	1.96078	simulation				0.51	0.980392						0.51	0.980392						0.41	936.98						0.41	936.98
		0.13	0	0.65	1.77778		0.41	10	0.65	4.70588				0.41	1.37255	simulation				0.65	5.68627						0.65	4.70588						0.41	1596.34						0.41	1596.34
		0.13	0	0.65	1.77778		0.41	5.29412	0.65	7.45098				0.41	1.56863	simulation				0.65	3.72549						0.65	7.45098						0.41	987.62						0.41	987.62
		0.13	0	0.65	0.888889		0.41	10.9804	0.65	2.35294				0.41	1.56863	simulation				0.65	2.94118						0.65	2.35294						0.41	998.418						0.41	998.418
		0.13	0	0.65	1.77778		0.41	5.68627	0.65	2.35294				0.41	1.17647	simulation				0.65	1.96078						0.65	2.35294						0.41	858.409						0.41	858.409
		0.13	0	0.65	0.888889		0.41	4.5098	0.65	2.15686				0.41	1.17647	simulation				0.65	1.96078						0.65	2.15686						0.41	824.606						0.41	824.606
		0.13	0	0.65	0		0.41	2.54902	0.65	1.17647				0.41	0.980392	simulation				0.65	1.56863						0.65	1.17647						0.41	770.873						0.41	770.873
		0.13	0	0.65	0.888889		0.41	2.94118	0.65	0.980392				0.41	0.784314	simulation				0.65	1.17647						0.65	0.980392						0.41	1301.18						0.41	1301.18
		0.13	0	0.65	0.888889		0.41	3.13725	0.65	1.17647				0.41	1.76471	simulation				0.65	1.37255						0.65	1.17647						0.41	1313.76						0.41	1313.76
		0.13	0	0.65	1.77778		0.41	5.09804	0.65	0.588235				0.41	0.980392	simulation				0.65	0.784314						0.65	0.588235						0.41	847.273						0.41	847.273
		0.13	0	0.65	1.77778		0.41	5.68627	0.65	0.980392				0.41	0.588235	simulation				0.65	0.980392						0.65	0.980392						0.41	1337.03						0.41	1337.03
		0.13	0	0.65	1.77778		0.41	2.35294	0.65	0.980392				0.41	0.588235	simulation				0.65	0.784314						0.65	0.980392						0.41	1560.48						0.41	1560.48
		0.13	0	0.65	0		0.41	3.52941	0.65	5.68627				0.41	0.392157	simulation				0.65	0.392157						0.65	5.68627						0.41	1220.53						0.41	1220.53
		0.13	0	0.65	0.888889		0.41	1.56863	0.65	3.72549				0.41	0.392157	simulation				0.65	0.392157						0.65	3.72549						0.41	1051.83						0.41	1051.83
		0.13	0	0.65	0.888889		0.41	2.35294	0.65	2.94118				0.41	0.588235	simulation				0.82	2.7451						0.65	2.94118						0.41	1473.48						0.41	1473.48
		0.13	0	0.65	1.77778		0.41	1.17647	0.65	1.96078				0.41	0.784314	simulation				0.82	1.37255						0.65	1.96078						0.41	1182.61						0.41	1182.61
		0.13	0	0.65	1.77778		0.41	2.15686	0.65	1.96078				0.41	0.588235	simulation				0.82	0.980392						0.65	1.96078						0.41	746.822						0.41	746.822
		0.13	0	0.65	1.77778		0.41	2.15686	0.65	1.56863				0.41	0.392157	simulation				0.82	0.784314						0.65	1.56863						0.41	1055.18						0.41	1055.18
		0.13	0	0.65	1.77778		0.41	2.35294	0.65	1.17647				0.41	14.902	simulation				0.82	0.784314						0.65	1.17647						0.41	1660.22						0.41	1660.22
		0.13	0	0.65	1.77778		0.41	1.17647	0.65	1.37255				0.41	11.1765	simulation				0.82	1.76471						0.65	1.37255						0.41	1141.83						0.41	1141.83
		0.13	0	0.65	1.77778		0.41	0.784314	0.65	0.784314				0.41	7.05882	simulation				0.82	0.588235						0.65	0.784314						0.41	1167.26						0.41	1167.26
		0.13	0	0.65	0.888889		0.41	0.784314	0.65	0.980392				0.41	4.90196	simulation				0.92	0.980392						0.65	0.980392						0.41	906.303						0.41	906.303
		0.13	0	0.65	1.77778		0.41	2.35294	0.65	0.784314				0.41	3.72549	simulation				0.92	0.784314						0.65	0.784314						0.41	1092.61						0.41	1092.61
		0.13	0	0.65	1.77778		0.41	1.56863	0.65	0.392157				0.41	3.52941	simulation				0.92	0.784314						0.65	0.392157						0.41	1155.23						0.41	1155.23
		0.13	0	0.65	0.888889		0.41	0.784314	0.65	0.392157				0.41	3.13725	simulation				0.92	0.392157						0.65	0.392157						0.41	1306						0.41	1306
		0.13	0	0.65	0.888889		0.41	0.588235	0.82	2.15686				0.41	2.94118	simulation				0.92	0.392157						0.82	2.15686						0.41	988.103						0.41	988.103
		0.13	0	0.82	0		0.41	0.392157	0.82	1.56863				0.41	4.31373	simulation											0.82	1.56863						0.41	1156.59						0.41	1156.59
		0.13	0	0.82	0.888889		0.41	0.392157	0.82	0.588235				0.41	3.33333	simulation											0.82	0.588235						0.41	1224.78						0.41	1224.78
		0.13	0	0.82	0		0.41	0.588235	0.82	0.588235				0.41	2.94118	simulation											0.82	0.588235						0.41	1428.53						0.41	1428.53
		0.13	0	0.82	0.888889		0.51	15.6863	0.82	0.588235				0.41	1.56863	simulation											0.82	0.588235						0.41	697.421						0.41	697.421
		0.13	0	0.82	0.888889		0.51	12.3529	0.82	0.392157				0.41	1.37255	simulation											0.82	0.392157						0.41	1766.7						0.41	1766.7
		0.13	0	0.82	0		0.51	14.7059	0.82	0.784314				0.41	2.15686	simulation											0.82	0.784314						0.41	896.556						0.41	896.556
		0.13	0	0.82	0		0.51	13.1373	0.82	2.7451				0.41	1.17647	simulation											0.82	2.7451						0.41	1106.57						0.41	1106.57
		0.13	0	0.82	0		0.51	15.2941	0.82	2.7451				0.41	0.588235	simulation											0.82	2.7451						0.41	800.673						0.41	800.673
		0.13	0	0.82	0		0.51	16.2745	0.82	1.37255				0.41	0.784314	simulation											0.82	1.37255						0.41	756.315						0.41	756.315
		0.13	0	0.82	0		0.51	13.3333	0.82	1.17647				0.41	0.588235	simulation											0.82	1.17647						0.41	1470.88						0.41	1470.88
		0.13	0	0.82	0.888889		0.51	15.2941	0.82	1.96078				0.41	0.588235	simulation											0.82	1.96078						0.41	925.105						0.41	925.105
		0.13	0	0.82	0		0.51	10.3922	0.82	1.17647				0.41	0.588235	simulation											0.82	1.17647						0.41	866.366						0.41	866.366
		0.13	0	0.82	0		0.51	9.60784	0.82	1.96078				0.41	0.392157	simulation											0.82	1.96078						0.41	1603.61						0.41	1603.61
		0.13	0	0.82	0		0.51	11.5686	0.82	0.392157				0.51	13.1373	simulation											0.82	0.392157						0.41	1114.61						0.41	1114.61
		0.13	0	0.82	0.888889		0.51	9.21569	0.82	2.7451				0.51	9.21569	simulation											0.82	2.7451						0.41	760.179						0.41	760.179
		0.13	0	0.82	0.888889		0.51	7.45098	0.82	1.37255				0.51	9.41176	simulation											0.82	1.37255						0.41	1610.17						0.41	1610.17
		0.13	0.888889	0.82	0		0.51	8.23529	0.82	0.980392				0.51	5.88235	simulation											0.82	0.980392						0.41	531.84						0.41	531.84
		0.13	0.888889	0.82	0		0.51	9.80392	0.82	0.784314				0.51	6.27451	simulation											0.82	0.784314						0.41	913.475						0.41	913.475
		0.13	0	0.82	0		0.51	14.1176	0.82	0.784314				0.51	5.09804	simulation											0.82	0.784314						0.41	956.305						0.41	956.305
		0.13	0	0.82	0.888889		0.51	7.05882	0.82	1.76471				0.51	6.86275	simulation											0.82	1.76471						0.41	1286.64						0.41	1286.64
		0.13	0	0.82	0		0.51	14.5098	0.82	0.588235				0.51	2.35294	simulation											0.82	0.588235						0.41	1904.46						0.41	1904.46
		0.13	0	0.82	0		0.51	7.64706	0.92	1.76471				0.51	5.4902	simulation											0.92	1.76471						0.41	877.665						0.41	877.665
		0.13	1.77778	0.82	0.888889		0.51	10.7843	0.92	1.56863				0.51	2.15686	simulation											0.92	1.56863						0.41	939.465						0.41	939.465
		0.13	1.77778	0.82	0		0.51	8.43137	0.92	0.784314				0.51	0.980392	simulation											0.92	0.784314						0.41	1153.26						0.41	1153.26
		0.13	0.888889	0.82	1.77778		0.51	4.11765	0.92	0.392157				0.51	0.980392	simulation											0.92	0.392157						0.41	1073.98						0.41	1073.98
		0.13	0.888889	0.82	1.77778		0.51	4.5098	0.92	0.588235				0.51	0.588235	simulation											0.92	0.588235						0.41	1260.91						0.41	1260.91
		0.13	0.888889	0.82	1.77778		0.51	6.47059	0.92	0.392157				0.51	1.37255	simulation											0.92	0.392157						0.41	858.033						0.41	858.033
		0.13	0	0.82	1.77778		0.51	7.05882	0.92	1.56863				0.51	0.980392	simulation											0.92	1.56863						0.41	1486.25						0.41	1486.25
		0.13	0	0.92	0		0.51	5.88235	0.92	0.588235				0.51	0.784314	simulation											0.92	0.588235						0.41	1155.81						0.41	1155.81
		0.25	0.888889	0.92	0		0.51	3.72549	0.92	4.11765				0.51	0.588235	simulation											0.92	4.11765						0.41	845.59						0.41	845.59
		0.25	1.77778	0.92	0		0.51	2.35294	0.92	1.17647				0.51	0.980392	simulation											0.92	1.17647						0.41	776.034						0.41	776.034
		0.25	2.66667	0.92	0		0.51	1.76471	0.92	0.784314				0.51	0.392157	simulation											0.92	0.784314						0.41	882.314						0.41	882.314
		0.25	3.55556	0.92	0		0.51	5.68627	0.92	1.17647				0.51	9.41176	simulation											0.92	1.17647						0.41	1094.42						0.41	1094.42
		0.25	2.66667	0.92	0		0.51	2.7451	0.92	0.980392				0.51	9.01961	simulation											0.92	0.980392						0.41	1730.27						0.41	1730.27
		0.25	2.66667	0.92	0		0.51	1.56863	0.92	0.784314				0.51	4.90196	simulation											0.92	0.784314						0.41	1208.81						0.41	1208.81
		0.25	2.66667	0.92	0		0.51	1.56863	0.92	0.784314				0.51	6.66667	simulation											0.92	0.784314						0.41	2124.66						0.41	2124.66
		0.25	1.77778	0.92	0		0.51	1.56863	0.92	0.392157				0.51	4.11765	simulation											0.92	0.392157						0.41	916.525						0.41	916.525
		0.25	0	0.92	0.888889		0.51	1.17647	0.92	0.392157				0.51	4.5098	simulation											0.92	0.392157						0.41	951.215						0.41	951.215
		0.25	0	0.92	0		0.51	0.980392						0.51	2.35294	simulation																		0.41	1060.47						0.41	1060.47
		0.25	0	0.92	0.888889		0.51	0.980392						0.51	1.76471	simulation																		0.41	921.05						0.41	921.05
		0.25	0	0.92	0		0.51	0.784314						0.51	1.56863	simulation																		0.41	961.912						0.41	961.912
		0.25	0	0.92	0.888889		0.51	0.784314						0.51	1.96078	simulation																		0.51	1163.4						0.51	1163.4
		0.25	0	0.92	0.888889		0.51	0.588235						0.51	1.37255	simulation																		0.51	1460.71						0.51	1460.71
		0.25	0	0.92	0.888889		0.51	0.588235						0.51	0.980392	simulation																		0.51	1754.31						0.51	1754.31
		0.25	0	0.92	0.888889		0.51	0.588235						0.51	0.980392	simulation																		0.51	1139.74						0.51	1139.74
		0.25	1.77778	0.92	0.888889		0.51	0.392157						0.51	1.17647	simulation																		0.51	1208.66						0.51	1208.66
		0.25	1.77778	0.92	0.888889		0.51	0.784314						0.51	0.980392	simulation																		0.51	1595.66						0.51	1595.66
		0.25	3.55556	0.92	1.77778		0.51	0.784314						0.51	0.588235	simulation																		0.51	1470.67						0.51	1470.67
		0.25	2.66667	0.92	1.77778		0.51	16.2745						0.51	0.588235	simulation																		0.51	1123.66						0.51	1123.66
		0.25	2.66667	0.92	1.77778		0.51	16.2745						0.51	1.76471	simulation																		0.51	1301.67						0.51	1301.67
		0.25	2.66667	0.92	1.77778		0.51	13.1373						0.51	1.17647	simulation																		0.51	1405.34						0.51	1405.34
		0.25	1.77778	0.92	0.888889		0.51	13.1373						0.51	0.588235	simulation																		0.51	1437.95						0.51	1437.95
		0.25	0.888889	0.92	0		0.51	11.1765						0.51	0.392157	simulation																		0.51	1019.02						0.51	1019.02
		0.25	1.77778				0.51	10.9804						0.51	0.392157	simulation																		0.51	807.582						0.51	807.582
		0.25	2.66667				0.51	14.3137						0.51	0.588235	simulation																		0.51	1330.32						0.51	1330.32
		0.25	2.66667				0.51	11.3725						0.51	0.392157	simulation																		0.51	1017.69						0.51	1017.69
		0.25	2.66667				0.51	7.45098						0.51	0.392157	simulation																		0.51	1374.08						0.51	1374.08
		0.25	4.44444				0.51	11.9608						0.51	1.37255	simulation																		0.51	1022.8						0.51	1022.8
		0.25	4.44444				0.51	7.84314						0.51	0.392157	simulation																		0.51	1426.2						0.51	1426.2
		0.25	4.44444				0.51	14.1176						0.51	13.7255	simulation																		0.51	1165.7						0.51	1165.7
		0.25	5.33333				0.51	12.7451						0.51	12.7451	simulation																		0.51	1268.34						0.51	1268.34
		0.25	3.55556				0.51	7.2549						0.51	6.86275	simulation																		0.51	927.756						0.51	927.756
		0.25	3.55556				0.51	6.27451						0.51	7.2549	simulation																		0.51	1328						0.51	1328
		0.25	2.66667				0.51	5.68627						0.51	5.68627	simulation																		0.51	1612.86						0.51	1612.86
		0.25	2.66667				0.51	4.31373						0.51	5.09804	simulation																		0.51	1218.45						0.51	1218.45
		0.25	3.55556				0.51	5.09804						0.51	5.29412	simulation																		0.51	1771.28						0.51	1771.28
		0.25	3.55556				0.51	3.13725						0.51	3.72549	simulation																		0.51	1105.55						0.51	1105.55
		0.25	3.55556				0.51	6.27451						0.51	4.70588	simulation																		0.51	1146.92						0.51	1146.92
		0.25	2.66667				0.51	2.35294						0.51	2.35294	simulation																		0.51	1751.48						0.51	1751.48
		0.25	2.66667				0.51	2.94118						0.51	2.54902	simulation																		0.51	1057.24						0.51	1057.24
		0.25	1.77778				0.51	5.09804						0.51	3.13725	simulation																		0.51	1152.37						0.51	1152.37
		0.25	3.55556				0.51	4.31373						0.51	3.13725	simulation																		0.51	1009.51						0.51	1009.51
		0.25	2.66667				0.51	3.33333						0.51	1.56863	simulation																		0.51	1449.59						0.51	1449.59
		0.25	2.66667				0.51	1.37255						0.51	1.37255	simulation																		0.51	1010.08						0.51	1010.08
		0.25	1.77778				0.51	3.52941						0.51	0.980392	simulation																		0.51	756.587						0.51	756.587
		0.25	2.66667				0.51	1.37255						0.51	0.980392	simulation																		0.51	797.404						0.51	797.404
		0.25	1.77778				0.51	1.76471						0.51	0.980392	simulation																		0.51	1301.79						0.51	1301.79
		0.25	2.66667				0.51	1.17647						0.51	0.784314	simulation																		0.51	1555.03						0.51	1555.03
		0.25	4.44444				0.51	1.17647						0.51	0.784314	simulation																		0.51	1020.14						0.51	1020.14
		0.25	2.66667				0.51	0.980392						0.51	0.588235	simulation																		0.51	1415.52						0.51	1415.52
		0.25	4.44444				0.51	0.784314						0.51	1.17647	simulation																		0.51	1329.52						0.51	1329.52
		0.25	3.55556				0.51	1.37255						0.51	0.784314	simulation																		0.51	946.045						0.51	946.045
		0.25	1.77778				0.51	0.784314						0.51	1.37255	simulation																		0.51	993.907						0.51	993.907
		0.25	2.66667				0.51	0.784314						0.51	0.588235	simulation																		0.51	1404.44						0.51	1404.44
		0.25	2.66667				0.51	0.784314						0.51	0.588235	simulation																		0.51	1117.96						0.51	1117.96
		0.25	1.77778				0.51	0.980392						0.51	0.784314	simulation																		0.51	1463.02						0.51	1463.02
		0.25	1.77778				0.51	0.392157						0.51	8.82353	simulation																		0.51	1149.7						0.51	1149.7
		0.25	2.66667				0.51	0.392157						0.51	6.07843	simulation																		0.51	1999.31						0.51	1999.31
		0.25	1.77778				0.51	0.392157						0.51	5.88235	simulation																		0.51	2132.28						0.51	2132.28
		0.25	2.66667				0.51	15.8824						0.51	3.13725	simulation																		0.51	1346.56						0.51	1346.56
		0.25	1.77778				0.51	11.7647						0.51	5.09804	simulation																		0.51	1496.88						0.51	1496.88
		0.25	1.77778				0.51	11.7647						0.51	5.09804	simulation																		0.51	1273.41						0.51	1273.41
		0.25	1.77778				0.51	9.01961						0.51	3.92157	simulation																		0.51	1459.4						0.51	1459.4
		0.25	2.66667				0.51	10.5882						0.51	2.35294	simulation																		0.51	1101.78						0.51	1101.78
		0.25	2.66667				0.51	10.1961						0.51	1.76471	simulation																		0.51	1128.08						0.51	1128.08
		0.25	2.66667				0.51	10.3922						0.51	2.15686	simulation																		0.51	1067.07						0.51	1067.07
		0.25	1.77778				0.51	9.41176						0.51	1.56863	simulation																		0.51	1432						0.51	1432
		0.25	1.77778				0.51	9.41176						0.51	2.15686	simulation																		0.51	1415.04						0.51	1415.04
		0.25	1.77778				0.51	12.1569						0.51	3.92157	simulation																		0.51	1533.98						0.51	1533.98
		0.25	0.888889				0.51	12.9412						0.51	2.7451	simulation																		0.51	1577.16						0.51	1577.16
		0.25	0.888889				0.51	11.9608						0.51	2.94118	simulation																		0.51	796.851						0.51	796.851
		0.25	1.77778				0.51	9.01961						0.51	1.37255	simulation																		0.51	803.24						0.51	803.24
		0.25	2.66667				0.51	9.60784						0.51	0.980392	simulation																		0.51	2268.1						0.51	2268.1
		0.25	2.66667				0.51	8.62745						0.51	0.980392	simulation																		0.51	1000.44						0.51	1000.44
		0.25	3.55556				0.51	5.09804						0.51	0.980392	simulation																		0.51	897.421						0.51	897.421
		0.25	0.888889				0.51	5.29412						0.51	0.980392	simulation																		0.51	774.565						0.51	774.565
		0.25	0.888889				0.51	8.62745						0.51	1.37255	simulation																		0.51	879.063						0.51	879.063
		0.25	1.77778				0.51	4.70588						0.51	1.37255	simulation																		0.51	542.697						0.51	542.697
		0.25	1.77778				0.51	4.5098						0.51	0.588235	simulation																		0.51	1861.26						0.51	1861.26
		0.25	0.888889				0.51	4.70588						0.51	0.588235	simulation																		0.51	915.534						0.51	915.534
		0.25	0.888889				0.51	4.90196						0.51	0.588235	simulation																		0.51	2060.85						0.51	2060.85
		0.25	1.77778				0.51	4.11765						0.51	8.03922	simulation																		0.51	823.885						0.51	823.885
		0.25	2.66667				0.51	1.96078						0.51	7.2549	simulation																		0.51	1020.73						0.51	1020.73
		0.25	2.66667				0.51	3.13725						0.51	6.66667	simulation																		0.51	1585						0.51	1585
		0.25	1.77778				0.51	0.980392						0.51	6.47059	simulation																		0.51	1860.91						0.51	1860.91
		0.25	0.888889				0.51	0.980392						0.51	4.5098	simulation																		0.51	1463.36						0.51	1463.36
		0.25	0.888889				0.51	0.980392						0.51	4.5098	simulation																		0.51	1054.82						0.51	1054.82
		0.25	1.77778				0.51	2.54902						0.51	7.64706	simulation																		0.51	1226.32						0.51	1226.32
		0.25	1.77778				0.51	1.56863						0.51	4.5098	simulation																		0.51	1204.92						0.51	1204.92
		0.25	1.77778				0.51	1.96078						0.51	2.35294	simulation																		0.51	756.971						0.51	756.971
		0.25	1.77778				0.51	0.784314						0.51	1.96078	simulation																		0.51	1143.95						0.51	1143.95
		0.25	3.55556				0.51	0.588235						0.51	2.15686	simulation																		0.51	1932.45						0.51	1932.45
		0.25	2.66667				0.51	0.784314						0.51	1.56863	simulation																		0.51	1474.2						0.51	1474.2
		0.25	1.77778				0.51	0.392157						0.51	1.76471	simulation																		0.51	1327.15						0.51	1327.15
		0.25	1.77778				0.51	0.392157						0.51	1.17647	simulation																		0.51	1637.33						0.51	1637.33
		0.25	2.66667				0.51	1.17647						0.51	1.37255	simulation																		0.51	1093.73						0.51	1093.73
		0.25	2.66667				0.51	10.5882						0.51	0.980392	simulation																		0.51	2042.16						0.51	2042.16
		0.25	2.66667				0.51	11.5686						0.51	0.980392	simulation																		0.51	1268.2						0.51	1268.2
		0.25	0.888889				0.51	12.9412						0.51	0.784314	simulation																		0.51	900.775						0.51	900.775
		0.25	1.77778				0.51	12.7451						0.51	0.588235	simulation																		0.51	1417.67						0.51	1417.67
		0.25	2.66667				0.51	6.27451						0.51	0.784314	simulation																		0.51	1711.28						0.51	1711.28
		0.25	1.77778				0.51	10.1961						0.51	0.392157	simulation																		0.51	767.38						0.51	767.38
		0.25	0.888889				0.51	6.07843						0.51	1.37255	simulation																		0.51	2112.44						0.51	2112.44
		0.25	3.55556				0.51	3.72549						0.51	6.27451	simulation																		0.51	1249.01						0.51	1249.01
		0.25	3.55556				0.51	4.90196						0.51	8.62745	simulation																		0.51	910.642						0.51	910.642
		0.25	2.66667				0.51	3.72549						0.51	6.27451	simulation																		0.51	807.948						0.51	807.948
		0.25	1.77778				0.51	4.11765						0.51	4.5098	simulation																		0.51	1259.46						0.51	1259.46
		0.25	2.66667				0.51	4.70588						0.51	4.70588	simulation																		0.51	1296.35						0.51	1296.35
		0.25	1.77778				0.51	2.35294						0.51	3.72549	simulation																		0.51	1507.79						0.51	1507.79
		0.25	0.888889				0.51	2.54902						0.51	3.92157	simulation																		0.51	678.469						0.51	678.469
		0.25	1.77778				0.51	1.76471						0.51	4.11765	simulation																		0.51	1255.86						0.51	1255.86
		0.25	3.55556				0.51	2.54902						0.51	4.11765	simulation																		0.51	1650.74						0.51	1650.74
		0.25	1.77778				0.51	2.35294						0.51	2.15686	simulation																		0.51	1358.77						0.51	1358.77
		0.25	3.55556				0.51	0.980392						0.51	1.56863	simulation																		0.51	757.313						0.51	757.313
		0.25	3.55556				0.51	1.37255						0.51	1.37255	simulation																		0.51	1034.46						0.51	1034.46
		0.25	1.77778				0.51	2.15686						0.51	1.56863	simulation																		0.51	1461.74						0.51	1461.74
		0.25	2.66667				0.51	0.980392						0.51	1.76471	simulation																		0.51	1673.43						0.51	1673.43
		0.25	3.55556				0.51	0.588235						0.51	1.17647	simulation																		0.51	1379.45						0.51	1379.45
		0.25	2.66667				0.51	0.784314						0.51	1.37255	simulation																		0.51	1544.07						0.51	1544.07
		0.25	1.77778				0.51	0.980392						0.51	1.37255	simulation																		0.51	1062.03						0.51	1062.03
		0.25	3.55556				0.51	0.588235						0.51	0.784314	simulation																		0.51	1529.82						0.51	1529.82
		0.25	3.55556				0.51	0.588235						0.51	0.784314	simulation																		0.51	1549.77						0.51	1549.77
		0.25	2.66667				0.51	0.588235						0.51	0.784314	simulation																		0.51	1101.11						0.51	1101.11
		0.25	3.55556				0.51	0.392157						0.51	0.588235	simulation																		0.51	1065.64						0.51	1065.64
		0.25	2.66667				0.51	0.588235						0.51	0.588235	simulation																		0.51	874.37						0.51	874.37
		0.25	3.55556				0.51	0.588235						0.51	0.588235	simulation																		0.51	871.649						0.51	871.649
		0.25	4.44444				0.51	11.9608						0.51	0.588235	simulation																		0.51	1131.81						0.51	1131.81
		0.25	1.77778				0.51	6.86275						0.51	0.588235	simulation																		0.51	1245.84						0.51	1245.84
		0.25	4.44444				0.51	3.92157						0.51	0.784314	simulation																		0.51	1507.69						0.51	1507.69
		0.25	4.44444				0.51	4.11765						0.51	0.392157	simulation																		0.51	1166						0.51	1166
		0.25	3.55556				0.51	4.70588						0.51	10.3922	simulation																		0.51	921.934						0.51	921.934
		0.25	4.44444				0.51	3.72549						0.51	14.5098	simulation																		0.51	726.381						0.51	726.381
		0.25	4.44444				0.51	3.13725						0.51	9.21569	simulation																		0.51	1231.34						0.51	1231.34
		0.25	5.33333				0.51	4.90196						0.51	4.70588	simulation																		0.51	785.219						0.51	785.219
		0.25	5.33333				0.51	1.76471						0.51	8.23529	simulation																		0.51	1693.31						0.51	1693.31
		0.25	4.44444				0.51	2.94118						0.51	4.11765	simulation																		0.51	1441.95						0.51	1441.95
		0.25	5.33333				0.51	2.94118						0.51	3.33333	simulation																		0.51	1304.2						0.51	1304.2
		0.25	2.66667				0.51	1.37255						0.51	3.13725	simulation																		0.51	984.711						0.51	984.711
		0.25	2.66667				0.51	3.13725						0.51	3.72549	simulation																		0.51	1519.08						0.51	1519.08
		0.25	1.77778				0.51	1.17647						0.51	3.13725	simulation																		0.51	1683.13						0.51	1683.13
		0.25	1.77778				0.51	1.96078						0.51	1.76471	simulation																		0.51	1191.92						0.51	1191.92
		0.25	2.66667				0.51	3.52941						0.51	1.96078	simulation																		0.51	802.556						0.51	802.556
		0.25	0.888889				0.51	3.13725						0.51	1.56863	simulation																		0.51	1237.94						0.51	1237.94
		0.25	0.888889				0.51	0.980392						0.51	3.72549	simulation																		0.51	1339.22						0.51	1339.22
		0.25	0.888889				0.51	2.54902						0.51	1.17647	simulation																		0.51	1284.89						0.51	1284.89
		0.25	0.888889				0.51	2.35294						0.51	0.980392	simulation																		0.51	1372.38						0.51	1372.38
		0.25	0.888889				0.51	1.17647						0.51	1.96078	simulation																		0.51	1328.31						0.51	1328.31
		0.25	1.77778				0.51	0.980392						0.51	0.588235	simulation																		0.51	1312.83						0.51	1312.83
		0.25	0.888889				0.51	0.784314						0.51	0.980392	simulation																		0.51	1649.34						0.51	1649.34
		0.25	0.888889				0.51	0.588235						0.51	0.784314	simulation																		0.51	901.546						0.51	901.546
		0.25	0.888889				0.51	0.588235						0.51	0.588235	simulation																		0.51	733.454						0.51	733.454
		0.25	0.888889				0.51	1.37255						0.51	0.392157	simulation																		0.51	1429.4						0.51	1429.4
		0.25	1.77778				0.51	0.588235						0.51	0.392157	simulation																		0.51	864.394						0.51	864.394
		0.25	0.888889				0.51	0.588235						0.51	0.784314	simulation																		0.51	1221.8						0.51	1221.8
		0.25	0.888889				0.51	0.588235						0.51	0.392157	simulation																		0.51	1868.94						0.51	1868.94
		0.25	1.77778				0.51	0.392157						0.51	0.980392	simulation																		0.51	1305.34						0.51	1305.34
		0.25	1.77778				0.51	0.588235						0.51	0.392157	simulation																		0.51	1372.38						0.51	1372.38
		0.25	1.77778				0.51	0.392157						0.51	0.392157	simulation																		0.51	1296.15						0.51	1296.15
		0.25	1.77778				0.51	0.784314						0.51	1.17647	simulation																		0.51	1411.11						0.51	1411.11
		0.25	1.77778				0.65	8.23529						0.51	15.4902	simulation																		0.51	1633.15						0.51	1633.15
		0.25	1.77778				0.65	4.70588						0.51	6.66667	simulation																		0.51	1801.23						0.51	1801.23
		0.25	1.77778				0.65	2.54902						0.51	9.21569	simulation																		0.51	1157.84						0.51	1157.84
		0.25	1.77778				0.65	3.52941						0.51	7.45098	simulation																		0.51	1526.29						0.51	1526.29
		0.25	1.77778				0.65	6.07843						0.51	8.23529	simulation																		0.51	1582.23						0.51	1582.23
		0.25	1.77778				0.65	2.7451						0.51	9.01961	simulation																		0.51	1152.13						0.51	1152.13
		0.25	2.66667				0.65	3.13725						0.51	4.31373	simulation																		0.51	963.575						0.51	963.575
		0.25	1.77778				0.65	2.35294						0.51	5.29412	simulation																		0.51	793.517						0.51	793.517
		0.25	2.66667				0.65	2.7451						0.51	3.13725	simulation																		0.51	1526.26						0.51	1526.26
		0.25	2.66667				0.65	3.92157						0.51	3.72549	simulation																		0.51	1879.6						0.51	1879.6
		0.25	4.44444				0.65	0.980392						0.51	3.13725	simulation																		0.51	1405.21						0.51	1405.21
		0.25	2.66667				0.65	1.17647						0.51	3.33333	simulation																		0.51	1063.79						0.51	1063.79
		0.25	3.55556				0.65	0.588235						0.51	6.66667	simulation																		0.51	1128.79						0.51	1128.79
		0.25	2.66667				0.65	0.588235						0.51	3.13725	simulation																		0.51	1442.78						0.51	1442.78
		0.25	2.66667				0.65	0.980392						0.51	2.35294	simulation																		0.51	1052.99						0.51	1052.99
		0.25	2.66667				0.65	0.784314						0.51	1.37255	simulation																		0.51	1183.64						0.51	1183.64
		0.25	3.55556				0.65	0.784314						0.51	3.13725	simulation																		0.51	1265.56						0.51	1265.56
		0.25	1.77778				0.65	0.392157						0.51	1.56863	simulation																		0.51	1368.49						0.51	1368.49
		0.25	4.44444				0.65	0.588235						0.51	1.17647	simulation																		0.51	1237.59						0.51	1237.59
		0.25	1.77778				0.65	0.392157						0.51	1.17647	simulation																		0.51	945.366						0.51	945.366
		0.25	2.66667				0.65	0.392157						0.51	1.56863	simulation																		0.51	1213.85						0.51	1213.85
		0.25	3.55556				0.65	1.17647						0.51	0.588235	simulation																		0.51	763.604						0.51	763.604
		0.25	4.44444				0.65	0.392157						0.51	0.588235	simulation																		0.51	672.533						0.51	672.533
		0.25	1.77778				0.65	0.588235						0.51	0.588235	simulation																		0.51	1849.33						0.51	1849.33
		0.25	3.55556				0.65	0.392157						0.51	0.392157	simulation																		0.51	1223.51						0.51	1223.51
		0.25	3.55556				0.65	9.01961						0.51	5.29412	simulation																		0.51	1091.92						0.51	1091.92
		0.25	4.44444				0.65	11.5686						0.51	8.03922	simulation																		0.51	1280.61						0.51	1280.61
		0.25	5.33333				0.65	2.15686						0.51	5.88235	simulation																		0.51	1347.72						0.51	1347.72
		0.25	6.22222				0.65	4.90196						0.51	9.60784	simulation																		0.51	1003.96						0.51	1003.96
		0.25	6.22222				0.65	3.92157						0.51	3.92157	simulation																		0.51	876.928						0.51	876.928
		0.25	6.22222				0.65	2.35294						0.51	3.13725	simulation																		0.51	1233.62						0.51	1233.62
		0.25	5.33333				0.65	2.94118						0.51	1.37255	simulation																		0.51	670.366						0.51	670.366
		0.25	5.33333				0.65	2.15686						0.51	1.17647	simulation																		0.51	1379.88						0.51	1379.88
		0.25	4.44444				0.65	2.7451						0.51	1.17647	simulation																		0.51	1411.68						0.51	1411.68
		0.25	5.33333				0.65	1.37255						0.51	0.784314	simulation																		0.51	1424.75						0.51	1424.75
		0.25	3.55556				0.65	1.17647						0.51	1.37255	simulation																		0.51	1374.7						0.51	1374.7
		0.25	5.33333				0.65	0.980392						0.51	0.588235	simulation																		0.51	1072.64						0.51	1072.64
		0.25	4.44444				0.65	0.784314						0.51	0.588235	simulation																		0.51	1400.47						0.51	1400.47
		0.25	3.55556				0.65	0.588235						0.51	0.392157	simulation																		0.51	1893.31						0.51	1893.31
		0.25	4.44444				0.65	0.784314						0.51	1.17647	simulation																		0.51	1335.95						0.51	1335.95
		0.25	3.55556				0.65	0.980392						0.51	0.588235	simulation																		0.51	892.686						0.51	892.686
		0.25	3.55556				0.65	0.588235						0.51	0.784314	simulation																		0.51	1485.27						0.51	1485.27
		0.25	2.66667				0.65	0.588235						0.51	3.52941	simulation																		0.51	1033.46						0.51	1033.46
		0.25	2.66667				0.65	1.56863						0.51	4.11765	simulation																		0.51	1149.75						0.51	1149.75
		0.25	2.66667				0.65	0.588235						0.51	3.72549	simulation																		0.51	1047.31						0.51	1047.31
		0.25	2.66667				0.65	0.392157						0.51	3.92157	simulation																		0.51	1425.82						0.51	1425.82
		0.25	3.55556				0.65	0.392157						0.51	4.70588	simulation																		0.51	1223.08						0.51	1223.08
		0.25	2.66667				0.65	7.05882						0.51	2.15686	simulation																		0.51	801.375						0.51	801.375
		0.25	2.66667				0.65	6.66667						0.51	1.76471	simulation																		0.51	1554.08						0.51	1554.08
		0.25	2.66667				0.65	2.94118						0.51	1.76471	simulation																		0.51	801.736						0.51	801.736
		0.25	1.77778				0.65	2.7451						0.51	2.94118	simulation																		0.51	1547.48						0.51	1547.48
		0.25	0.888889				0.65	2.35294						0.51	3.52941	simulation																		0.51	753.827						0.51	753.827
		0.25	1.77778				0.65	4.70588						0.51	1.96078	simulation																		0.51	1235.77						0.51	1235.77
		0.25	1.77778				0.65	2.35294						0.51	1.17647	simulation																		0.51	1328.58						0.51	1328.58
		0.25	1.77778				0.65	1.76471						0.51	2.94118	simulation																		0.51	1027.05						0.51	1027.05
		0.25	2.66667				0.65	2.54902						0.51	0.980392	simulation																		0.51	1242.41						0.51	1242.41
		0.25	3.55556				0.65	3.52941						0.51	0.784314	simulation																		0.51	1177.28						0.51	1177.28
		0.25	2.66667				0.65	1.76471						0.51	0.784314	simulation																		0.51	1547						0.51	1547
		0.25	3.55556				0.65	1.37255						0.51	0.784314	simulation																		0.51	1199.93						0.51	1199.93
		0.25	2.66667				0.65	0.980392						0.51	0.588235	simulation																		0.51	1148.07						0.51	1148.07
		0.25	2.66667				0.65	0.980392						0.51	0.784314	simulation																		0.51	1258.07						0.51	1258.07
		0.25	3.55556				0.65	0.784314						0.51	0.392157	simulation																		0.51	1127.87						0.51	1127.87
		0.25	3.55556				0.65	0.784314						0.51	0.980392	simulation																		0.51	1102.95						0.51	1102.95
		0.25	3.55556				0.65	0.588235						0.51	0.784314	simulation																		0.51	1595.6						0.51	1595.6
		0.25	2.66667				0.65	0.784314						0.51	0.588235	simulation																		0.51	945.511						0.51	945.511
		0.25	3.55556				0.65	0.588235						0.51	0.588235	simulation																		0.51	1583.48						0.51	1583.48
		0.25	2.66667				0.65	0.392157						0.51	1.56863	simulation																		0.51	1878.64						0.51	1878.64
		0.25	4.44444				0.82	7.84314						0.51	0.392157	simulation																		0.51	1266.53						0.51	1266.53
		0.25	4.44444				0.82	1.56863						0.51	0.784314	simulation																		0.51	1591.39						0.51	1591.39
		0.25	2.66667				0.82	0.980392						0.65	12.9412	simulation																		0.51	1140.22						0.51	1140.22
		0.25	3.55556				0.82	0.784314						0.65	12.3529	simulation																		0.51	1612.81						0.51	1612.81
		0.25	5.33333				0.82	1.37255						0.65	4.70588	simulation																		0.51	1342.33						0.51	1342.33
		0.25	3.55556				0.82	0.588235						0.65	10.5882	simulation																		0.51	841.559						0.51	841.559
		0.25	3.55556				0.82	0.588235						0.65	5.29412	simulation																		0.51	964.238						0.51	964.238
		0.25	5.33333				0.82	0.588235						0.65	2.15686	simulation																		0.51	1348.54						0.51	1348.54
		0.25	4.44444				0.82	0.392157						0.65	1.56863	simulation																		0.51	1097.66						0.51	1097.66
		0.25	3.55556				0.92	1.17647						0.65	2.7451	simulation																		0.51	1303.83						0.51	1303.83
		0.25	3.55556				0.92	0.588235						0.65	1.17647	simulation																		0.51	1525.59						0.51	1525.59
		0.25	3.55556				0.92	1.37255						0.65	0.784314	simulation																		0.51	1128.36						0.51	1128.36
		0.25	1.77778				0.92	0.392157						0.65	0.588235	simulation																		0.51	1285.59						0.51	1285.59
		0.25	1.77778				0.92	0.392157						0.65	0.588235	simulation																		0.51	571.619						0.51	571.619
		0.25	1.77778				0.92	0.392157						0.65	0.784314	simulation																		0.51	1471.59						0.51	1471.59
		0.25	1.77778				0.92	0.588235						0.65	0.392157	simulation																		0.51	1345.53						0.51	1345.53
		0.25	1.77778				0.05	0						0.65	0.588235	simulation																		0.51	1778.15						0.51	1778.15
		0.25	2.66667											0.65	0.588235	simulation																		0.51	1807.81						0.51	1807.81
		0.25	2.66667											0.65	0.980392	simulation																		0.51	1835.37						0.51	1835.37
		0.25	3.55556											0.65	8.82353	simulation																		0.51	1197.06						0.51	1197.06
		0.25	3.55556											0.65	3.92157	simulation																		0.51	1011.6						0.51	1011.6
		0.25	3.55556											0.65	2.35294	simulation																		0.51	1092.78						0.51	1092.78
		0.25	3.55556											0.65	3.52941	simulation																		0.51	1350.51						0.51	1350.51
		0.25	3.55556											0.65	1.76471	simulation																		0.51	1182.25						0.51	1182.25
		0.25	4.44444											0.65	1.76471	simulation																		0.51	798.819						0.51	798.819
		0.25	3.55556											0.65	1.17647	simulation																		0.51	1037.36						0.51	1037.36
		0.25	2.66667											0.65	1.17647	simulation																		0.51	938.27						0.51	938.27
		0.25	3.55556											0.65	0.980392	simulation																		0.51	1026.61						0.51	1026.61
		0.25	4.44444											0.65	0.980392	simulation																		0.51	1309.02						0.51	1309.02
		0.25	4.44444											0.65	1.37255	simulation																		0.51	1496.63						0.51	1496.63
		0.25	6.22222											0.65	0.784314	simulation																		0.51	1715.53						0.51	1715.53
		0.25	5.33333											0.65	0.392157	simulation																		0.51	1154.24						0.51	1154.24
		0.25	5.33333											0.65	0.980392	simulation																		0.51	1163.54						0.51	1163.54
		0.25	5.33333											0.65	0.392157	simulation																		0.51	411.201						0.51	411.201
		0.25	5.33333											0.65	0.392157	simulation																		0.51	727.492						0.51	727.492
		0.25	6.22222											0.65	0.392157	simulation																		0.51	1161.64						0.51	1161.64
		0.25	4.44444											0.65	0.392157	simulation																		0.51	990.596						0.51	990.596
		0.25	5.33333											0.65	10.1961	simulation																		0.51	1098.31						0.51	1098.31
		0.25	4.44444											0.65	4.70588	simulation																		0.51	626.035						0.51	626.035
		0.25	6.22222											0.65	2.35294	simulation																		0.51	1080.01						0.51	1080.01
		0.25	4.44444											0.65	2.15686	simulation																		0.51	956.218						0.51	956.218
		0.25	4.44444											0.65	2.15686	simulation																		0.51	983.919						0.51	983.919
		0.25	3.55556											0.65	1.76471	simulation																		0.51	1225.31						0.51	1225.31
		0.25	4.44444											0.65	2.54902	simulation																		0.51	1142.59						0.51	1142.59
		0.25	4.44444											0.65	1.37255	simulation																		0.51	600.284						0.51	600.284
		0.25	4.44444											0.65	2.15686	simulation																		0.51	761.181						0.51	761.181
		0.25	5.33333											0.65	0.980392	simulation																		0.51	1200.77						0.51	1200.77
		0.25	5.33333											0.65	0.980392	simulation																		0.51	723.298						0.51	723.298
		0.25	5.33333											0.65	0.784314	simulation																		0.65	2130.21						0.65	2130.21
		0.25	4.44444											0.65	1.56863	simulation																		0.65	1144.5						0.65	1144.5
		0.25	5.33333											0.65	2.15686	simulation																		0.65	1431.07						0.65	1431.07
		0.25	5.33333											0.65	0.784314	simulation																		0.65	1515.94						0.65	1515.94
		0.25	5.33333											0.65	0.980392	simulation																		0.65	1342.79						0.65	1342.79
		0.25	0											0.65	0.588235	simulation																		0.65	1318.57						0.65	1318.57
		0.25	0.888889											0.65	0.392157	simulation																		0.65	2121.75						0.65	2121.75
		0.25	0.888889											0.65	0.392157	simulation																		0.65	1167.89						0.65	1167.89
		0.25	1.77778											0.65	0.588235	simulation																		0.65	821.942						0.65	821.942
		0.25	1.77778											0.65	0.392157	simulation																		0.65	1446.82						0.65	1446.82
		0.25	1.77778											0.65	0.980392	simulation																		0.65	1507.17						0.65	1507.17
		0.25	2.66667											0.65	2.7451	simulation																		0.65	1634.94						0.65	1634.94
		0.25	3.55556											0.65	1.17647	simulation																		0.65	1211.48						0.65	1211.48
		0.25	3.55556											0.65	2.54902	simulation																		0.65	1130.67						0.65	1130.67
		0.25	2.66667											0.65	0.588235	simulation																		0.65	1410.12						0.65	1410.12
		0.25	2.66667											0.65	0.980392	simulation																		0.65	1693.25						0.65	1693.25
		0.25	2.66667											0.65	0.392157	simulation																		0.65	1206.54						0.65	1206.54
		0.25	3.55556											0.65	6.47059	simulation																		0.65	1527.92						0.65	1527.92
		0.25	2.66667											0.65	3.92157	simulation																		0.65	1214.59						0.65	1214.59
		0.25	3.55556											0.65	3.13725	simulation																		0.65	2548.53						0.65	2548.53
		0.25	3.55556											0.65	3.52941	simulation																		0.65	1355.18						0.65	1355.18
		0.25	4.44444											0.65	4.90196	simulation																		0.65	1389.84						0.65	1389.84
		0.25	3.55556											0.65	2.7451	simulation																		0.65	1568.31						0.65	1568.31
		0.25	4.44444											0.65	1.56863	simulation																		0.65	1391.24						0.65	1391.24
		0.25	4.44444											0.65	1.37255	simulation																		0.65	1085.54						0.65	1085.54
		0.25	4.44444											0.65	2.7451	simulation																		0.65	1650.69						0.65	1650.69
		0.25	5.33333											0.65	1.17647	simulation																		0.65	1346.4						0.65	1346.4
		0.25	3.55556											0.65	1.17647	simulation																		0.65	1676.55						0.65	1676.55
		0.25	3.55556											0.65	0.784314	simulation																		0.65	869.971						0.65	869.971
		0.25	4.44444											0.65	1.56863	simulation																		0.65	1245.29						0.65	1245.29
		0.25	3.55556											0.65	0.784314	simulation																		0.65	1768.74						0.65	1768.74
		0.25	4.44444											0.65	0.784314	simulation																		0.65	1502.36						0.65	1502.36
		0.25	3.55556											0.65	0.588235	simulation																		0.65	1861.03						0.65	1861.03
		0.25	2.66667											0.65	0.588235	simulation																		0.65	965.663						0.65	965.663
		0.25	2.66667											0.65	1.76471	simulation																		0.65	1685.89						0.65	1685.89
		0.25	3.55556											0.65	1.56863	simulation																		0.65	1446.9						0.65	1446.9
		0.25	2.66667											0.65	0.392157	simulation																		0.65	876.177						0.65	876.177
		0.25	1.77778											0.65	0.588235	simulation																		0.65	692.674						0.65	692.674
		0.25	0.888889											0.65	0.588235	simulation																		0.65	1088.46						0.65	1088.46
		0.25	1.77778											0.65	0.392157	simulation																		0.65	981.995						0.65	981.995
		0.25	0.888889											0.65	0.588235	simulation																		0.65	1871.41						0.65	1871.41
		0.25	1.77778											0.65	1.56863	simulation																		0.65	830.278						0.65	830.278
		0.25	0.888889											0.65	1.56863	simulation																		0.65	1622.31						0.65	1622.31
		0.25	0											0.65	0.784314	simulation																		0.65	1887.24						0.65	1887.24
		0.25	0											0.65	11.9608	simulation																		0.65	1390.77						0.65	1390.77
		0.25	0.888889											0.65	3.13725	simulation																		0.65	1394.23						0.65	1394.23
		0.25	0.888889											0.65	2.54902	simulation																		0.65	1431.83						0.65	1431.83
		0.25	1.77778											0.65	3.13725	simulation																		0.65	747.789						0.65	747.789
		0.25	1.77778											0.65	5.09804	simulation																		0.65	1753.33						0.65	1753.33
		0.25	1.77778											0.65	2.15686	simulation																		0.65	1589.84						0.65	1589.84
		0.25	1.77778											0.65	2.15686	simulation																		0.65	1005.97						0.65	1005.97
		0.25	1.77778											0.65	1.56863	simulation																		0.65	1045.8						0.65	1045.8
		0.25	2.66667											0.65	1.17647	simulation																		0.65	1346.98						0.65	1346.98
		0.25	2.66667											0.65	0.784314	simulation																		0.65	1094.73						0.65	1094.73
		0.25	2.66667											0.65	0.784314	simulation																		0.65	992.213						0.65	992.213
		0.25	1.77778											0.65	2.54902	simulation																		0.65	1148.48						0.65	1148.48
		0.25	2.66667											0.65	0.980392	simulation																		0.65	1164.41						0.65	1164.41
		0.25	3.55556											0.65	0.588235	simulation																		0.65	1538.03						0.65	1538.03
		0.25	2.66667											0.65	0.588235	simulation																		0.65	1401.77						0.65	1401.77
		0.25	3.55556											0.65	0.588235	simulation																		0.65	1096.36						0.65	1096.36
		0.25	2.66667											0.65	0.980392	simulation																		0.65	1167.96						0.65	1167.96
		0.25	3.55556											0.65	0.392157	simulation																		0.65	1362.34						0.65	1362.34
		0.25	4.44444											0.65	0.588235	simulation																		0.65	1306.32						0.65	1306.32
		0.25	3.55556											0.65	0.588235	simulation																		0.65	576.284						0.65	576.284
		0.25	3.55556											0.65	5.09804	simulation																		0.65	1691.64						0.65	1691.64
		0.25	3.55556											0.65	2.94118	simulation																		0.65	1306.92						0.65	1306.92
		0.25	3.55556											0.65	2.35294	simulation																		0.65	1409.19						0.65	1409.19
		0.25	5.33333											0.65	3.92157	simulation																		0.65	930.241						0.65	930.241
		0.25	5.33333											0.65	5.68627	simulation																		0.65	1753.52						0.65	1753.52
		0.25	4.44444											0.65	2.54902	simulation																		0.65	993.794						0.65	993.794
		0.25	3.55556											0.65	2.15686	simulation																		0.65	1597.16						0.65	1597.16
		0.25	4.44444											0.65	1.56863	simulation																		0.65	1576.14						0.65	1576.14
		0.25	5.33333											0.65	3.52941	simulation																		0.65	1667.56						0.65	1667.56
		0.25	5.33333											0.65	1.17647	simulation																		0.65	1685.84						0.65	1685.84
		0.25	5.33333											0.65	1.56863	simulation																		0.65	1992.7						0.65	1992.7
		0.41	3.55556											0.65	2.15686	simulation																		0.65	1256.95						0.65	1256.95
		0.41	4.44444											0.65	1.17647	simulation																		0.65	1170.03						0.65	1170.03
		0.41	4.44444											0.65	1.56863	simulation																		0.65	1065.15						0.65	1065.15
		0.41	3.55556											0.65	1.17647	simulation																		0.65	1111.26						0.65	1111.26
		0.41	3.55556											0.65	1.96078	simulation																		0.65	1336.54						0.65	1336.54
		0.41	3.55556											0.65	0.784314	simulation																		0.65	1163.17						0.65	1163.17
		0.41	3.55556											0.65	0.784314	simulation																		0.65	1174.22						0.65	1174.22
		0.41	5.33333											0.65	0.784314	simulation																		0.65	814.803						0.65	814.803
		0.41	4.44444											0.65	0.588235	simulation																		0.65	674.938						0.65	674.938
		0.41	5.33333											0.65	0.980392	simulation																		0.65	925.862						0.65	925.862
		0.41	6.22222											0.65	1.17647	simulation																		0.65	1170.5						0.65	1170.5
		0.41	7.11111											0.65	0.588235	simulation																		0.65	792.905						0.65	792.905
		0.41	5.33333											0.65	0.588235	simulation																		0.65	1714.02						0.65	1714.02
		0.41	5.33333											0.65	0.392157	simulation																		0.65	1019.57						0.65	1019.57
		0.41	6.22222											0.65	0.392157	simulation																		0.65	1631.16						0.65	1631.16
		0.41	6.22222											0.65	7.64706	simulation																		0.65	1985.03						0.65	1985.03
		0.41	6.22222											0.65	10.5882	simulation																		0.65	813.433						0.65	813.433
		0.41	7.11111											0.65	4.90196	simulation																		0.65	1165.98						0.65	1165.98
		0.41	4.44444											0.65	5.09804	simulation																		0.65	1986.3						0.65	1986.3
		0.41	4.44444											0.65	4.11765	simulation																		0.65	1785.26						0.65	1785.26
		0.41	5.33333											0.65	1.96078	simulation																		0.65	1129.3						0.65	1129.3
		0.41	6.22222											0.65	1.96078	simulation																		0.65	1665.18						0.65	1665.18
		0.41	4.44444											0.65	0.980392	simulation																		0.65	1181.77						0.65	1181.77
		0.41	5.33333											0.65	1.56863	simulation																		0.65	1099.75						0.65	1099.75
		0.41	4.44444											0.65	1.37255	simulation																		0.65	1335.62						0.65	1335.62
		0.41	3.55556											0.65	1.76471	simulation																		0.65	1308.75						0.65	1308.75
		0.41	4.44444											0.65	1.37255	simulation																		0.65	1155.02						0.65	1155.02
		0.41	3.55556											0.65	0.784314	simulation																		0.65	712.613						0.65	712.613
		0.41	4.44444											0.65	2.15686	simulation																		0.65	1918.86						0.65	1918.86
		0.41	5.33333											0.65	1.17647	simulation																		0.65	1964.04						0.65	1964.04
		0.41	4.44444											0.65	0.784314	simulation																		0.65	1087.72						0.65	1087.72
		0.41	6.22222											0.65	0.588235	simulation																		0.65	1305.03						0.65	1305.03
		0.41	5.33333											0.65	0.392157	simulation																		0.65	869.877						0.65	869.877
		0.41	5.33333											0.65	0.588235	simulation																		0.65	1136.38						0.65	1136.38
		0.41	3.55556											0.65	0.588235	simulation																		0.65	1127.3						0.65	1127.3
		0.41	2.66667											0.65	0.392157	simulation																		0.65	2143.58						0.65	2143.58
		0.41	2.66667											0.82	1.17647	simulation																		0.65	995.827						0.65	995.827
		0.41	3.55556											0.82	0.784314	simulation																		0.65	1243.52						0.65	1243.52
		0.41	5.33333											0.82	1.37255	simulation																		0.65	1407						0.65	1407
		0.41	3.55556											0.82	0.392157	simulation																		0.65	1338.65						0.65	1338.65
		0.41	6.22222											0.82	0.392157	simulation																		0.65	871.59						0.65	871.59
		0.41	6.22222											0.82	0.784314	simulation																		0.65	1320.04						0.65	1320.04
		0.41	5.33333											0.92	2.35294	simulation																		0.65	1146.8						0.65	1146.8
		0.41	7.11111											0.92	0.980392	simulation																		0.65	1289.01						0.65	1289.01
		0.41	6.22222											0.92	0.392157	simulation																		0.65	1308.78						0.65	1308.78
		0.41	4.44444											0.92	3.92157	simulation																		0.65	1570.22						0.65	1570.22
		0.41	5.33333											0.92	0.588235	simulation																		0.65	926.425						0.65	926.425
		0.41	4.44444											0.92	0.392157	simulation																		0.65	913.88						0.65	913.88
		0.41	5.33333											0.05	0	experiment																		0.65	1307.5						0.65	1307.5
		0.41	4.44444											0.13	0.25	experiment																		0.65	779.896						0.65	779.896
		0.41	5.33333											0.13	0.106	experiment																		0.65	1337.21						0.65	1337.21
		0.41	6.22222											0.13	0.398	experiment																		0.65	1179.56						0.65	1179.56
		0.41	5.33333											0.25	0.23	experiment																		0.65	1163.47						0.65	1163.47
		0.41	6.22222											0.25	0.25	experiment																		0.65	1289.97						0.65	1289.97
		0.41	6.22222											0.25	0.43	experiment																		0.65	1063.48						0.65	1063.48
		0.41	7.11111											0.25	0.33	experiment																		0.65	1736.56						0.65	1736.56
		0.41	7.11111											0.25	0.78	experiment																		0.65	1250.46						0.65	1250.46
		0.41	6.22222											0.25	0.4	experiment																		0.65	1245.63						0.65	1245.63
		0.41	5.33333											0.25	0.35	experiment																		0.65	1295.7						0.65	1295.7
		0.41	6.22222											0.25	0.1	experiment																		0.65	1241.01						0.65	1241.01
		0.41	4.44444											0.25	0.15	experiment																		0.65	759.232						0.65	759.232
		0.41	4.44444											0.25	0.35	experiment																		0.65	1136.92						0.65	1136.92
		0.41	4.44444											0.25	0.38	experiment																		0.65	1469.18						0.65	1469.18
		0.41	4.44444											0.25	0.46	experiment																		0.65	1337.34						0.65	1337.34
		0.41	4.44444											0.25	0.15	experiment																		0.65	1555.2						0.65	1555.2
		0.41	5.33333											0.25	0.66	experiment																		0.65	1846.15						0.65	1846.15
		0.41	5.33333											0.25	1.01	experiment																		0.65	958.233						0.65	958.233
		0.41	3.55556											0.25	0.33	experiment																		0.65	1977.46						0.65	1977.46
		0.41	4.44444											0.25	0.76	experiment																		0.65	1640.19						0.65	1640.19
		0.41	3.55556											0.25	0.86	experiment																		0.65	1176.18						0.65	1176.18
		0.41	7.11111											0.25	0.46	experiment																		0.65	1220.39						0.65	1220.39
		0.41	6.22222											0.25	0.4	experiment																		0.65	1402.56						0.65	1402.56
		0.41	6.22222											0.25	0.2	experiment																		0.65	623.504						0.65	623.504
		0.41	7.11111											0.25	0.3	experiment																		0.65	1942.29						0.65	1942.29
		0.41	5.33333											0.25	0.18	experiment																		0.65	1414.07						0.65	1414.07
		0.41	6.22222											0.25	0.3	experiment																		0.65	2125.29						0.65	2125.29
		0.41	7.11111											0.41	11.536	experiment																		0.65	1637.47						0.65	1637.47
		0.41	6.22222											0.41	2.598	experiment																		0.65	1507.75						0.65	1507.75
		0.41	7.11111											0.41	7.461	experiment																		0.65	1069.71						0.65	1069.71
		0.41	7.11111											0.41	3.412	experiment																		0.65	1636.06						0.65	1636.06
		0.41	6.22222											0.41	4.3035	experiment																		0.65	1401.35						0.65	1401.35
		0.41	4.44444											0.41	2.088	experiment																		0.65	1455.08						0.65	1455.08
		0.41	4.44444											0.41	2.928	experiment																		0.65	1345.87						0.65	1345.87
		0.41	3.55556											0.41	1.7316	experiment																		0.65	1307.98						0.65	1307.98
		0.41	3.55556											0.41	2.572	experiment																		0.65	1856.42						0.65	1856.42
		0.41	3.55556											0.41	1.553	experiment																		0.65	1435.56						0.65	1435.56
		0.41	4.44444											0.41	3.03	experiment																		0.65	1646.61						0.65	1646.61
		0.41	5.33333											0.41	2.57	experiment																		0.65	2089.25						0.65	2089.25
		0.41	5.33333											0.41	3	experiment																		0.65	958.384						0.65	958.384
		0.41	4.44444											0.41	2.21	experiment																		0.65	1611.22						0.65	1611.22
		0.41	7.11111											0.41	3.38	experiment																		0.65	1315.95						0.65	1315.95
		0.41	6.22222											0.41	4.813	experiment																		0.65	1045.01						0.65	1045.01
		0.41	6.22222											0.41	2.85	experiment																		0.65	923.029						0.65	923.029
		0.41	7.11111											0.41	1.53	experiment																		0.65	1380.39						0.65	1380.39
		0.41	6.22222											0.41	1.17	experiment																		0.65	938.335						0.65	938.335
		0.41	6.22222											0.41	2.29	experiment																		0.65	939.3						0.65	939.3
		0.41	6.22222											0.41	1.04	experiment																		0.65	1372.8						0.65	1372.8
		0.41	7.11111											0.41	1.27	experiment																		0.65	1026.63						0.65	1026.63
		0.41	6.22222											0.41	0.611	experiment																		0.65	1197.57						0.65	1197.57
		0.41	6.22222											0.41	3.285	experiment																		0.65	871.212						0.65	871.212
		0.41	5.33333											0.41	1.222	experiment																		0.65	1181.4						0.65	1181.4
		0.41	4.44444											0.41	1.502	experiment																		0.65	1019.19						0.65	1019.19
		0.41	3.55556											0.41	3.26	experiment																		0.65	1072.32						0.65	1072.32
		0.41	2.66667											0.41	1.73	experiment																		0.65	1039.41						0.65	1039.41
		0.41	4.44444											0.41	2.77	experiment																		0.65	796.357						0.65	796.357
		0.41	2.66667											0.41	3.18	experiment																		0.65	1655.41						0.65	1655.41
		0.41	1.77778											0.41	2.189	experiment																		0.65	1232.26						0.65	1232.26
		0.41	2.66667											0.51	2.2918	experiment																		0.82	1298.7						0.82	1298.7
		0.41	3.55556											0.51	1.6552	experiment																		0.82	1871.8						0.82	1871.8
		0.41	2.66667											0.51	2.0117	experiment																		0.82	1694.39						0.82	1694.39
		0.41	2.66667											0.51	2.2664	experiment																		0.82	1451.62						0.82	1451.62
		0.41	2.66667											0.51	2.34276	experiment																		0.82	1194.23						0.82	1194.23
		0.41	3.55556											0.51	5.755	experiment																		0.82	1276.51						0.82	1276.51
		0.41	3.55556											0.51	6.3662	experiment																		0.92	942.807						0.92	942.807
		0.41	4.44444											0.51	4.0489	experiment																		0.92	1220.95						0.92	1220.95
		0.41	3.55556											0.51	4.0234	experiment																		0.92	1371.25						0.92	1371.25
		0.41	4.44444											0.51	2.5719	experiment																		0.92	1096.4						0.92	1096.4
		0.41	3.55556											0.51	2.699	experiment																		0.92	1790.66						0.92	1790.66
		0.41	2.66667											0.51	1.986	experiment																		0.92	1091.69						0.92	1091.69
		0.41	2.66667											0.51	3.18	experiment																		0.92	1616.55						0.92	1616.55
		0.41	3.55556											0.51	3.41	experiment
		0.41	4.44444											0.51	2.979	experiment
		0.41	3.55556											0.51	2.8	experiment
		0.41	4.44444											0.51	2.445	experiment
		0.41	3.55556											0.51	3.336	experiment
		0.41	3.55556											0.51	3.819	experiment
		0.41	4.44444											0.51	2.496	experiment
		0.41	5.33333											0.51	1.273	experiment
		0.41	3.55556											0.51	4.584	experiment
		0.41	5.33333											0.51	2.648	experiment
		0.41	4.44444											0.51	4.304	experiment
		0.41	4.44444											0.51	3.896	experiment
		0.41	4.44444											0.51	4.864	experiment
		0.41	5.33333											0.51	5.27	experiment
		0.41	4.44444											0.51	3.845	experiment
		0.41	4.44444											0.51	2.368	experiment
		0.41	4.44444											0.51	3.412	experiment
		0.41	4.44444											0.65	4.27	experiment
		0.41	5.33333											0.65	2.55	experiment
		0.41	4.44444											0.65	0.92	experiment
		0.41	2.66667											0.65	2.19	experiment
		0.41	5.33333											0.65	4.99	experiment
		0.41	3.55556											0.65	2.85	experiment
		0.41	4.44444											0.65	1.81	experiment
		0.41	5.33333											0.65	3.18	experiment
		0.41	5.33333											0.65	3.14	experiment
		0.41	5.33333											0.65	4.57	experiment
		0.41	4.44444											0.65	2.49	experiment
		0.41	3.55556											0.65	4.81	experiment
		0.41	3.55556											0.65	4.21	experiment
		0.41	3.55556											0.65	4.84	experiment
		0.41	5.33333											0.65	4.75	experiment
		0.41	5.33333											0.65	5.16	experiment
		0.41	4.44444											0.65	2.19	experiment
		0.41	4.44444											0.82	0	experiment
		0.41	4.44444											0.92	0	experiment
		0.41	2.66667
		0.41	0.888889
		0.41	1.77778
		0.41	0.888889
		0.41	2.66667
		0.41	1.77778
		0.41	4.44444
		0.41	3.55556
		0.41	5.33333
		0.41	4.44444
		0.41	2.66667
		0.41	2.66667
		0.41	1.77778
		0.41	5.33333
		0.41	3.55556
		0.41	4.44444
		0.41	4.44444
		0.41	5.33333
		0.41	4.44444
		0.41	6.22222
		0.41	5.33333
		0.41	6.22222
		0.41	5.33333
		0.41	7.11111
		0.41	5.33333
		0.41	6.22222
		0.41	6.22222
		0.41	6.22222
		0.41	6.22222
		0.41	7.11111
		0.41	5.33333
		0.41	5.33333
		0.41	4.44444
		0.41	5.33333
		0.41	2.66667
		0.41	5.33333
		0.41	4.44444
		0.41	3.55556
		0.41	3.55556
		0.41	5.33333
		0.41	5.33333
		0.41	5.33333
		0.41	5.33333
		0.41	6.22222
		0.41	6.22222
		0.41	5.33333
		0.41	6.22222
		0.41	4.44444
		0.41	5.33333
		0.41	6.22222
		0.41	6.22222
		0.41	3.55556
		0.41	4.44444
		0.41	4.44444
		0.41	0
		0.41	0
		0.41	0
		0.41	1.77778
		0.41	1.77778
		0.41	1.77778
		0.41	0.888889
		0.41	0.888889
		0.41	0.888889
		0.41	0.888889
		0.41	0
		0.41	0.888889
		0.41	0.888889
		0.41	0.888889
		0.41	0.888889
		0.41	0
		0.41	1.77778
		0.41	0.888889
		0.41	1.77778
		0.41	0.888889
		0.41	1.77778
		0.41	0.888889
		0.41	0.888889
		0.41	0.888889
		0.41	0.888889
		0.41	1.77778
		0.41	1.77778
		0.41	1.77778
		0.41	1.77778
		0.41	1.77778
		0.41	1.77778
		0.41	3.55556
		0.41	3.55556
		0.41	2.66667
		0.41	3.55556
		0.41	3.55556
		0.41	3.55556
		0.41	4.44444
		0.41	4.44444
		0.41	4.44444
		0.41	5.33333
		0.41	6.22222
		0.41	4.44444
		0.41	6.22222
		0.41	6.22222
		0.41	5.33333
		0.41	5.33333
		0.41	3.55556
		0.41	4.44444
		0.41	3.55556
		0.41	3.55556
		0.41	4.44444
		0.41	5.33333
		0.41	5.33333
		0.41	7.11111
		0.41	4.44444
		0.41	3.55556
		0.41	4.44444
		0.41	6.22222
		0.41	6.22222
		0.41	6.22222
		0.41	6.22222
		0.41	4.44444
		0.41	3.55556
		0.41	6.22222
		0.41	5.33333
		0.41	4.44444
		0.41	5.33333
		0.41	4.44444
		0.41	4.44444
		0.41	1.77778
		0.41	1.77778
		0.41	4.44444
		0.41	4.44444
		0.41	1.77778
		0.41	1.77778
		0.41	3.55556
		0.41	4.44444
		0.41	2.66667
		0.41	2.66667
		0.41	2.66667
		0.41	0.888889
		0.41	2.66667
		0.41	2.66667
		0.41	3.55556
		0.41	3.55556
		0.41	5.33333
		0.41	4.44444
		0.41	5.33333
		0.41	6.22222
		0.41	5.33333
		0.41	3.55556
		0.41	4.44444
		0.41	5.33333
		0.41	5.33333
		0.41	5.33333
		0.41	5.33333
		0.41	4.44444
		0.41	3.55556
		0.41	3.55556
		0.41	3.55556
		0.41	2.66667
		0.41	3.55556
		0.41	7.11111
		0.41	6.22222
		0.41	6.22222
		0.41	4.44444
		0.41	4.44444
		0.41	5.33333
		0.41	6.22222
		0.41	5.33333
		0.41	2.66667
		0.41	5.33333
		0.41	2.66667
		0.41	4.44444
		0.41	6.22222
		0.41	3.55556
		0.41	3.55556
		0.41	3.55556
		0.41	4.44444
		0.41	1.77778
		0.41	2.66667
		0.41	1.77778
		0.41	2.66667
		0.41	1.77778
		0.41	1.77778
		0.41	2.66667
		0.41	2.66667
		0.41	4.44444
		0.41	3.55556
		0.41	4.44444
		0.41	3.55556
		0.41	3.55556
		0.41	3.55556
		0.41	4.44444
		0.41	3.55556
		0.41	5.33333
		0.41	4.44444
		0.41	4.44444
		0.41	4.44444
		0.51	0.888889
		0.51	0.888889
		0.51	0.888889
		0.51	1.77778
		0.51	1.77778
		0.51	1.77778
		0.51	4.44444
		0.51	1.77778
		0.51	3.55556
		0.51	4.44444
		0.51	2.66667
		0.51	5.33333
		0.51	4.44444
		0.51	4.44444
		0.51	5.33333
		0.51	5.33333
		0.51	6.22222
		0.51	4.44444
		0.51	3.55556
		0.51	5.33333
		0.51	2.66667
		0.51	4.44444
		0.51	4.44444
		0.51	4.44444
		0.51	1.77778
		0.51	1.77778
		0.51	1.77778
		0.51	1.77778
		0.51	0.888889
		0.51	0.888889
		0.51	1.77778
		0.51	1.77778
		0.51	1.77778
		0.51	0.888889
		0.51	1.77778
		0.51	1.77778
		0.51	1.77778
		0.51	0
		0.51	0.888889
		0.51	0
		0.51	0.888889
		0.51	0
		0.51	0
		0.51	0.888889
		0.51	2.66667
		0.51	2.66667
		0.51	1.77778
		0.51	3.55556
		0.51	2.66667
		0.51	3.55556
		0.51	4.44444
		0.51	3.55556
		0.51	2.66667
		0.51	0.888889
		0.51	1.77778
		0.51	2.66667
		0.51	1.77778
		0.51	2.66667
		0.51	1.77778
		0.51	1.77778
		0.51	1.77778
		0.51	0.888889
		0.51	1.77778
		0.51	1.77778
		0.51	1.77778
		0.51	2.66667
		0.51	2.66667
		0.51	2.66667
		0.51	1.77778
		0.51	1.77778
		0.51	5.33333
		0.51	5.33333
		0.51	4.44444
		0.51	6.22222
		0.51	5.33333
		0.51	4.44444
		0.51	5.33333
		0.51	5.33333
		0.51	3.55556
		0.51	2.66667
		0.51	6.22222
		0.51	6.22222
		0.51	4.44444
		0.51	6.22222
		0.51	6.22222
		0.51	7.11111
		0.51	7.11111
		0.51	5.33333
		0.51	2.66667
		0.51	2.66667
		0.51	2.66667
		0.51	3.55556
		0.51	2.66667
		0.51	3.55556
		0.51	2.66667
		0.51	4.44444
		0.51	3.55556
		0.51	3.55556
		0.51	3.55556
		0.51	4.44444
		0.51	5.33333
		0.51	3.55556
		0.51	4.44444
		0.51	6.22222
		0.51	5.33333
		0.51	5.33333
		0.51	6.22222
		0.51	5.33333
		0.51	6.22222
		0.51	5.33333
		0.51	5.33333
		0.51	5.33333
		0.51	3.55556
		0.51	2.66667
		0.51	4.44444
		0.51	4.44444
		0.51	3.55556
		0.51	4.44444
		0.51	4.44444
		0.51	3.55556
		0.51	3.55556
		0.51	1.77778
		0.51	3.55556
		0.51	2.66667
		0.51	2.66667
		0.51	6.22222
		0.51	5.33333
		0.51	3.55556
		0.51	3.55556
		0.51	3.55556
		0.51	4.44444
		0.51	4.44444
		0.51	3.55556
		0.51	3.55556
		0.51	4.44444
		0.51	4.44444
		0.51	3.55556
		0.51	3.55556
		0.51	4.44444
		0.51	3.55556
		0.51	0.888889
		0.51	1.77778
		0.51	1.77778
		0.51	2.66667
		0.51	1.77778
		0.51	1.77778
		0.51	2.66667
		0.51	2.66667
		0.51	2.66667
		0.51	1.77778
		0.51	2.66667
		0.51	1.77778
		0.51	1.77778
		0.51	2.66667
		0.51	2.66667
		0.51	3.55556
		0.51	3.55556
		0.51	3.55556
		0.51	4.44444
		0.51	5.33333
		0.51	2.66667
		0.51	2.66667
		0.51	1.77778
		0.51	3.55556
		0.51	1.77778
		0.51	2.66667
		0.51	1.77778
		0.51	2.66667
		0.51	2.66667
		0.51	2.66667
		0.51	1.77778
		0.51	0.888889
		0.51	2.66667
		0.51	2.66667
		0.51	3.55556
		0.51	3.55556
		0.51	4.44444
		0.51	3.55556
		0.51	3.55556
		0.51	2.66667
		0.51	4.44444
		0.51	2.66667
		0.51	4.44444
		0.51	4.44444
		0.51	3.55556
		0.51	4.44444
		0.51	5.33333
		0.51	2.66667
		0.51	5.33333
		0.51	4.44444
		0.51	2.66667
		0.51	4.44444
		0.51	3.55556
		0.51	2.66667
		0.51	4.44444
		0.51	4.44444
		0.51	2.66667
		0.51	4.44444
		0.51	4.44444
		0.51	2.66667
		0.51	2.66667
		0.51	2.66667
		0.51	2.66667
		0.51	2.66667
		0.51	2.66667
		0.51	0.888889
		0.51	2.66667
		0.51	2.66667
		0.51	3.55556
		0.51	1.77778
		0.51	2.66667
		0.51	4.44444
		0.51	3.55556
		0.51	2.66667
		0.51	2.66667
		0.51	1.77778
		0.51	4.44444
		0.51	4.44444
		0.51	4.44444
		0.51	2.66667
		0.51	3.55556
		0.51	0.888889
		0.51	3.55556
		0.51	3.55556
		0.51	4.44444
		0.51	5.33333
		0.51	5.33333
		0.51	3.55556
		0.51	3.55556
		0.51	2.66667
		0.51	3.55556
		0.51	4.44444
		0.51	2.66667
		0.51	3.55556
		0.51	3.55556
		0.51	5.33333
		0.51	4.44444
		0.51	4.44444
		0.51	5.33333
		0.51	4.44444
		0.51	2.66667
		0.51	3.55556
		0.51	2.66667
		0.51	2.66667
		0.51	3.55556
		0.51	4.44444
		0.51	4.44444
		0.51	2.66667
		0.51	3.55556
		0.51	4.44444
		0.51	3.55556
		0.51	3.55556
		0.51	3.55556
		0.51	5.33333
		0.51	3.55556
		0.51	4.44444
		0.51	6.22222
		0.51	5.33333
		0.51	3.55556
		0.51	2.66667
		0.51	4.44444
		0.51	3.55556
		0.51	1.77778
		0.51	4.44444
		0.51	3.55556
		0.51	3.55556
		0.51	4.44444
		0.51	2.66667
		0.51	3.55556
		0.51	4.44444
		0.51	3.55556
		0.51	3.55556
		0.51	4.44444
		0.51	4.44444
		0.51	5.33333
		0.51	3.55556
		0.51	3.55556
		0.51	4.44444
		0.51	5.33333
		0.51	4.44444
		0.51	3.55556
		0.51	3.55556
		0.51	6.22222
		0.51	4.44444
		0.51	2.66667
		0.51	4.44444
		0.51	5.33333
		0.51	6.22222
		0.51	8
		0.51	4.44444
		0.51	4.44444
		0.51	4.44444
		0.51	4.44444
		0.51	3.55556
		0.51	2.66667
		0.51	4.44444
		0.51	2.66667
		0.51	2.66667
		0.51	2.66667
		0.51	3.55556
		0.51	2.66667
		0.51	3.55556
		0.51	4.44444
		0.51	2.66667
		0.51	2.66667
		0.51	3.55556
		0.51	1.77778
		0.51	0.888889
		0.51	0.888889
		0.51	1.77778
		0.51	2.66667
		0.51	1.77778
		0.51	1.77778
		0.51	0.888889
		0.51	2.66667
		0.51	3.55556
		0.51	2.66667
		0.51	1.77778
		0.51	1.77778
		0.51	0
		0.51	0
		0.51	0
		0.51	0
		0.51	1.77778
		0.51	0.888889
		0.51	0
		0.51	0
		0.51	0.888889
		0.51	1.77778
		0.51	0.888889
		0.51	0.888889
		0.51	1.77778
		0.51	2.66667
		0.51	1.77778
		0.51	1.77778
		0.51	2.66667
		0.51	0.888889
		0.51	0
		0.51	0
		0.51	0
		0.51	0.888889
		0.51	0.888889
		0.51	0.888889
		0.51	0.888889
		0.51	0
		0.51	0.888889
		0.51	0.888889
		0.51	0.888889
		0.51	0.888889
		0.51	0.888889
		0.65	0
		0.65	0.888889
		0.65	0
		0.65	0.888889
		0.65	0.888889
		0.65	0.888889
		0.65	0
		0.65	0
		0.65	0.888889
		0.65	0
		0.65	0
		0.65	0
		0.65	0
		0.65	0
		0.65	0.888889
		0.65	0.888889
		0.65	0.888889
		0.65	0.888889
		0.65	1.77778
		0.65	1.77778
		0.65	1.77778
		0.65	1.77778
		0.65	1.77778
		0.65	1.77778
		0.65	1.77778
		0.65	0.888889
		0.65	0.888889
		0.65	0.888889
		0.65	0.888889
		0.65	0.888889
		0.65	0.888889
		0.65	0.888889
		0.65	0.888889
		0.65	0.888889
		0.65	0.888889
		0.65	0.888889
		0.65	1.77778
		0.65	1.77778
		0.65	1.77778
		0.65	1.77778
		0.65	1.77778
		0.65	0.888889
		0.65	1.77778
		0.65	0.888889
		0.65	0
		0.65	0
		0.65	0.888889
		0.65	0
		0.65	0
		0.65	0
		0.65	1.77778
		0.65	0.888889
		0.65	1.77778
		0.65	0.888889
		0.65	0.888889
		0.65	2.66667
		0.65	1.77778
		0.65	0.888889
		0.65	2.66667
		0.65	1.77778
		0.65	1.77778
		0.65	1.77778
		0.65	0.888889
		0.65	0.888889
		0.65	0.888889
		0.65	0.888889
		0.65	0.888889
		0.65	0.888889
		0.65	1.77778
		0.65	1.77778
		0.65	0
		0.65	0
		0.65	0
		0.65	0
		0.65	0
		0.65	0
		0.65	0
		0.65	0
		0.65	0.888889
		0.65	1.77778
		0.65	1.77778
		0.65	1.77778
		0.65	0.888889
		0.65	0
		0.65	0.888889
		0.65	0.888889
		0.65	0.888889
		0.65	0
		0.65	0.888889
		0.65	0.888889
		0.65	1.77778
		0.65	0.888889
		0.65	0
		0.65	0.888889
		0.65	0
		0.65	0.888889
		0.65	0
		0.65	0
		0.65	0.888889
		0.65	0
		0.65	0.888889
		0.65	0.888889
		0.65	0.888889
		0.65	0.888889
		0.65	0.888889
		0.65	0
		0.65	1.77778
		0.65	0
		0.65	1.77778
		0.65	1.77778
		0.65	0.888889
		0.65	0
		0.65	0
		0.65	0.888889
		0.65	0.888889
		0.65	0.888889
		0.65	0.888889
		0.65	0.888889
		0.65	0.888889
		0.65	0.888889
		0.65	0.888889
		0.65	0.888889
		0.65	0.888889
		0.65	0.888889
		0.65	0.888889
		0.65	0.888889
		0.65	0
		0.65	0
		0.65	0
		0.65	0
		0.65	0.888889
		0.65	0.888889
		0.65	0
		0.65	1.77778
		0.65	0.888889
		0.65	0.888889
		0.65	1.77778
		0.65	0.888889
		0.65	1.77778
		0.65	1.77778
		0.82	0
		0.82	0.888889
		0.82	0.888889
		0.82	1.77778
		0.82	0.888889
		0.82	1.77778
		0.82	1.77778
		0.82	0.888889
		0.82	1.77778
		0.82	0.888889
		0.82	1.77778
		0.82	0.888889
		0.82	0
		0.82	0
		0.82	0.888889
		0.82	0.888889
		0.82	0
		0.82	0.888889
		0.82	1.77778
		0.82	0.888889
		0.82	0.888889
		0.82	0
		0.82	0.888889
		0.82	0
		0.82	0
		0.82	0
		0.82	0.888889
		0.82	0
		0.82	0
		0.82	0
		0.82	0
		0.82	0
		0.82	0
		0.82	0
		0.82	0
		0.82	0
		0.82	0
		0.82	0
		0.82	0
		0.82	0
		0.82	0
		0.82	0
		0.82	0
		0.82	0
		0.82	0
		0.82	0
		0.82	0
		0.82	0
		0.82	0
		0.82	0
		0.82	0
		0.82	0
		0.82	0
		0.82	0
		0.82	0
		0.82	0.888889
		0.82	0.888889
		0.82	0.888889
		0.82	0
		0.82	0
		0.82	0
		0.82	0
		0.82	0
		0.82	0
		0.82	0
		0.82	0
		0.82	0
		0.82	0
		0.82	0
		0.82	0
		0.82	0
		0.82	0
		0.82	0
		0.82	0
		0.82	0
		0.82	0
		0.82	0
		0.82	0
		0.82	0
		0.82	0
		0.82	0
		0.82	0
		0.82	0
		0.82	0
		0.82	0
		0.82	0
		0.82	0
		0.82	0
		0.82	0
		0.82	0
		0.82	0
		0.82	0
		0.82	0
		0.82	0
		0.82	0
		0.82	0
		0.82	0
		0.82	0
		0.82	0
		0.82	0
		0.82	0
		0.82	0
		0.82	0
		0.82	0
		0.82	0.888889
		0.82	0
		0.82	0.888889
		0.82	0
		0.82	0
		0.82	0.888889
		0.82	0
		0.82	0
		0.82	1.77778
		0.82	1.77778
		0.82	1.77778
		0.82	0
		0.82	0
		0.82	0.888889
		0.82	0.888889
		0.82	0
		0.82	0.888889
		0.82	0.888889
		0.82	0
		0.82	0
		0.82	0
		0.82	0
		0.82	0
		0.82	0
		0.82	0
		0.82	0
		0.82	0
		0.82	0
		0.82	0
		0.82	0
		0.82	0
		0.82	0
		0.82	0
		0.82	0
		0.82	0
		0.82	0
		0.82	0
		0.82	0
		0.82	0
		0.82	0
		0.82	0
		0.82	0
		0.82	0
		0.82	0
		0.82	0
		0.82	0
		0.82	0
		0.82	0
		0.82	0
		0.82	0
		0.82	0.888889
		0.82	0.888889
		0.82	0
		0.82	0.888889
		0.82	0.888889
		0.82	0.888889
		0.82	0.888889
		0.82	0.888889
		0.82	0.888889
		0.82	0
		0.82	0.888889
		0.82	0.888889
		0.82	0
		0.82	0
		0.82	0
		0.82	0
		0.82	0
		0.82	0
		0.82	0
		0.82	0
		0.82	0
		0.82	0
		0.82	0.888889
		0.82	0.888889
		0.82	0.888889
		0.82	0
		0.82	0
		0.82	0
		0.82	0
		0.82	0
		0.82	0.888889
		0.82	0.888889
		0.82	1.77778
		0.82	1.77778
		0.82	0.888889
		0.82	0.888889
		0.82	0
		0.82	0
		0.82	0
		0.82	0
		0.82	0
		0.82	0
		0.82	0
		0.82	0
		0.82	0
		0.82	0
		0.82	0
		0.82	0
		0.82	0
		0.82	0
		0.82	0
		0.82	0
		0.82	0
		0.82	0.888889
		0.82	0
		0.82	1.77778
		0.82	1.77778
		0.82	0
		0.82	1.77778
		0.82	0.888889
		0.82	0
		0.82	0
		0.82	0
		0.82	0
		0.82	0
		0.82	0
		0.82	0.888889
		0.82	0
		0.82	0.888889
		0.82	1.77778
		0.82	1.77778
		0.82	0.888889
		0.82	0.888889
		0.82	0.888889
		0.82	1.77778
		0.82	0.888889
		0.82	0.888889
		0.82	0
		0.82	0
		0.82	0
		0.82	0.888889
		0.82	0.888889
		0.82	0
		0.82	0
		0.82	0.888889
		0.82	0
		0.82	0
		0.82	0
		0.82	0
		0.82	0.888889
		0.82	0
		0.82	0
		0.82	0
		0.82	0
		0.82	0
		0.82	0
		0.82	0
		0.82	0
		0.82	0.888889
		0.82	0
		0.82	0
		0.82	0
		0.82	0.888889
		0.82	0.888889
		0.82	0.888889
		0.82	0.888889
		0.82	0.888889
		0.82	0.888889
		0.92	0
		0.92	0
		0.92	0
		0.92	0
		0.92	0
		0.92	0
		0.92	0
		0.92	0
		0.92	0
		0.92	0
		0.92	0
		0.92	0
		0.92	0
		0.92	0
		0.92	0.888889
		0.92	0.888889
		0.92	0.888889
		0.92	0
		0.92	0
		0.92	0
		0.92	0
		0.92	0
		0.92	0.888889
		0.92	0.888889
		0.92	0
		0.92	0.888889
		0.92	0.888889
		0.92	0.888889
		0.92	0.888889
		0.92	0.888889
		0.92	0.888889
		0.92	0.888889
		0.92	0.888889
		0.92	0.888889
		0.92	0
		0.92	0
		0.92	0
		0.92	0
		0.92	0
		0.92	0
		0.92	0
		0.92	0
		0.92	0
		0.92	0
		0.92	0
		0.92	0
		0.92	0
		0.92	0
		0.92	0
		0.92	0
		0.92	0
		0.92	0
		0.92	0
		0.92	0
		0.92	0
		0.92	0
		0.92	0
		0.92	0
		0.92	0
		0.92	0
		0.92	0
		0.92	0.888889
		0.92	0.888889
		0.92	0.888889
		0.92	0.888889
		0.92	0.888889
		0.92	0.888889
		0.92	0.888889
		0.92	0
		0.92	0.888889
		0.92	0
		0.92	0
		0.92	0
		0.92	0
		0.92	0
		0.92	0
		0.92	0
		0.92	0
		0.92	0
		0.92	0
		0.92	0
		0.92	0
		0.92	0
		0.92	0
		0.92	0
		0.92	0
		0.92	0
		0.92	0
		0.92	0
		0.92	0
		0.92	0
		0.92	0
		0.92	0
		0.92	0.888889
		0.92	0.888889
		0.92	0.888889
		0.92	0
		0.92	0.888889
		0.92	0
		0.92	0
		0.92	0
		0.92	0
		0.92	0
		0.92	0
		0.92	0
		0.92	0
		0.92	0.888889
		0.92	1.77778
		0.92	1.77778
		0.92	1.77778
		0.92	0.888889
		0.92	0.888889
		0.92	0.888889
		0.92	0.888889
		0.92	0.888889
		0.92	0.888889
		0.92	0.888889
		0.92	0
		0.92	0.888889
		0.92	0
		0.92	0.888889
		0.92	1.77778
		0.92	0.888889
		0.92	1.77778
		0.92	0.888889
[truncated: 155 more rows]

## Sheet: Extended Data Fig. 4k-p
Extended Data Fig. 4k Local curvature histogram					Extended Data Fig. 4m Ring diameter distributions			Extended Data Fig. 4n Collision histogram				Extended Data Fig. 4o Collision distribution mean			Extended Data Fig. 4p Velocity of filaments
bin	frequency	Gaussian fit			Peclet number	Normalized ring diameter		Collision angle	Simulation	Experiment		Curvature	Distribution mean		Packing fraction	Flexure number 200		Flexure number 40		Flexure number 5
-0.687086	0.00139437	Equation	a * exp(-(x - x0)2 / (2 * sigma2))		500	0.97087		0	0	0		0	180.091			Mean velocity	CI	Mean velocity	CI	Mean velocity	CI
-0.667961	0.00191725	a	3.83942		500	2.24242		45	0	0		2.07	182.76		0.05	38.4522	0.130758	38.1232	0.120071	42.916	0.297487
-0.648837	0.00249461	x0	-0.0320288		500	0.566782		90	0.412			3.4	185.232		0.13	38.0263	0.092742	38.0655	0.0869032	41.4249	0.212713
-0.629712	0.00310465	sigma	0.102328		500	1.67638		135	1			4.61	212.885		0.25	37.1858	0.073441	37.3096	0.0680288	40.4051	0.158748
-0.610588	0.0040197				500	0.65033		180	1			Experiment	183.132		0.41	36.7237	0.057079	36.3413	0.0558373	38.6771	0.123908
-0.591463	0.00500011				500	0.725699		225	1						0.51	35.3399	0.057978	35.9048	0.0505708	37.1951	0.111134
-0.572338	0.00654699				500	1.45436		270	0.648						0.65	33.9298	0.061635	35.192	0.0460057	35.8084	0.0977779
-0.553214	0.00817012				500	0.748061		315	0						0.82	34.2417	0.04983	33.7298	0.0512864	33.6678	0.0830695
-0.534089	0.00989129				500	0.928786		360	0						0.92	34.444	0.045764	34.6064	0.0488947	34.0579	0.0789166
-0.514965	0.0119284				500	1.45382
-0.49584	0.0146735				500	0.834841									* full datasets can be found at the online repository (https://doi.org/10.15479/AT:ISTA:13116) in files: EDFig4p_F5.csv ; EDFig4p_F40.csv and EDFig4p_F200.csv
-0.476716	0.0175821				500	0.718893
-0.457591	0.0215255				500	1.26845
-0.438466	0.0261226				500	0.642061
-0.419342	0.0316565				500	0.623774
-0.400217	0.0399682				500	0.738345
-0.381093	0.0490752				500	0.71344
-0.361968	0.0645766				500	0.613246
-0.342844	0.0843156				500	0.846813
-0.323719	0.115918				500	0.662331
-0.304594	0.162967				500	1.12145
-0.28547	0.234482				500	0.739631
-0.266345	0.338853				500	0.953034
-0.247221	0.490861				500	1.56625
-0.228096	0.708785				500	0.654218
-0.208972	0.982811				500	1.07849
-0.189847	1.30915				500	0.774139
-0.170722	1.71113				500	0.957308
-0.151598	2.14719				500	1.2587
-0.132473	2.59192				500	0.727774
-0.113349	3.00323				500	0.847679
-0.0942241	3.36871				500	0.852372
-0.0750995	3.63181				500	1.77126
-0.0559749	3.78612				500	0.615657
-0.0368504	3.81868				500	0.596376
-0.0177258	3.71581				500	0.780585
0.00139878	3.49006				500	2.66185
0.0205234	3.17533				500	1.01628
0.0396479	2.77602				500	0.445263
0.0587725	2.35174				500	0.780127
0.0778971	1.91426				500	0.801069
0.0970216	1.51694				500	0.796857
0.116146	1.16242				500	1.4004
0.135271	0.861708				500	0.89206
0.154395	0.631517				500	1.0491
0.17352	0.448387				500	1.4004
0.192645	0.31565				500	0.743114
0.211769	0.22665				500	0.70189
0.230894	0.157498				500	0.623651
0.250018	0.113369				500	0.814809
0.269143	0.085296				500	0.639077
0.288267	0.0637487				500	0.844693
0.307392	0.0494891				500	7.89087
0.326517	0.0404257				500	0.63996
0.345641	0.033748				500	0.820679
0.364766	0.0270812				500	0.624654
0.38389	0.0227674				500	1.13112
0.403015	0.0192161				500	0.854367
0.422139	0.0155232				500	0.705377
0.441264	0.0129306				500	1.37319
0.460389	0.0107954				500	0.70737
0.479513	0.00872569				500	1.11368
0.498638	0.0075274				500	0.462131
0.517762	0.00607857				500	0.770348
0.536887	0.00429203				500	1.15252
0.556011	0.0038563				500	0.822196
0.575136	0.00252729				500	0.690938
0.594261	0.00229853				500	0.921776
0.613385	0.00160134				500	1.12782
0.63251	0.0011765				500	0.84364
0.651634	0.000849692				500	0.934995
0.670759	0.000620929				500	0.952346
0.689883	0.000511994				500	0.639077
					500	0.806408
					500	2.26118
					500	0.833614
					500	0.764506
					500	1.35641
					500	0.715249
					500	1.32321
					500	0.850883
					500	0.617673
					500	0.700929
					500	1.16133
					500	0.605148
					500	0.633247
					500	0.760478
					500	0.733994
					500	0.562506
					500	0.974352
					500	0.836091
					500	0.893873
					500	0.716507
					500	0.627108
					500	1.01062
					500	0.53638
					500	1.32431
					500	1.31356
					500	1.07138
					500	0.844693
					700	0.921542
					700	2.24531
					700	0.81274
					700	0.742788
					700	0.751756
					700	0.71385
					700	0.634121
					700	1.20864
					700	1.0433
					700	0.718147
					700	1.09269
					700	0.879594
					700	0.966393
					700	0.908838
					700	0.843275
					700	1.31502
					700	0.890553
					700	1.66996
					700	1.21434
					700	0.767425
					700	1.39219
					700	1.82511
					700	0.837067
					700	0.911275
					700	0.859279
					700	0.811289
					700	0.860478
					700	0.650514
					700	0.887811
					700	0.700942
					700	0.995983
					700	0.918649
					700	0.85999
					700	1.23169
					700	0.619286
					700	0.890553
					700	1.66996
					700	0.692842
					700	0.815035
					700	1.46866
					700	0.875155
					700	0.783125
					700	1.04155
					700	0.5787
					700	1.14846
					700	0.795459
					700	1.02225
					700	0.562054
					700	1.37236
					700	0.699522
					700	0.940686
					700	0.859279
					700	0.985863
					700	1.40436
					700	0.521674
					700	0.786995
					700	1.2961
					700	0.879953
					700	0.964953
					700	0.979031
					700	0.86409
					700	0.856658
					700	0.888738
					700	1.51391
					700	0.982052
					700	0.78536
					700	0.921052
					700	1.17834
					700	0.877797
					700	0.932095
					700	0.692951
					700	0.937495
					700	1.2721
					700	0.865135
					700	0.62471
					700	1.58216
					700	1.08038
					700	0.888428
					700	0.746148
					700	0.843495
					700	0.627104
					700	0.955755
					700	1.31502
					700	0.766259
					700	2.71887
					700	0.915276
					700	2.41256
					700	1.01091
					700	0.799095
					700	1.35178
					700	1.45444
					700	0.835346
					700	0.762917
					700	0.694172
					700	1.23187
					700	1.03793
					700	0.538809
					700	0.791986
					700	0.536783
					700	1.17364
					900	0.770414
					900	1.10812
					900	0.943563
					900	0.739002
					900	0.92275
					900	1.05256
					900	0.898724
					900	0.950916
					900	1.114
					900	1.52349
					900	1.1522
					900	0.684497
					900	1.14047
					900	0.845663
					900	1.22552
					900	0.707879
					900	1.53562
					900	0.624441
					900	0.717781
					900	0.891361
					900	0.977846
					900	1.76688
					900	1.17245
					900	0.75949
					900	1.14152
					900	0.820304
					900	1.83011
					900	1.08547
					900	0.741885
					900	0.822443
					900	1.28861
					900	0.746294
					900	0.721378
					900	0.805005
					900	0.684325
					900	0.750698
					900	1.13528
					900	1.04771
					900	0.828564
					900	1.13389
					900	1.05665
					900	0.574565
					900	0.586537
					900	1.04116
					900	1.7399
					900	0.836236
					900	1.06649
					900	1.05373
					900	0.72658
					900	2.35843
					900	1.18145
					900	1.56023
					900	0.819402
					900	0.914745
					900	0.905732
					900	1.02581
					900	0.756608
					900	0.870861
					900	0.808139
					900	1.22481
					900	0.854223
					900	0.856049
					900	0.887107
					900	0.882792
					900	0.773454
					900	0.707879
					900	0.762863
					900	0.898831
					900	0.816823
					900	1.04897
					900	0.994453
					900	1.35869
					900	0.976529
					900	0.608879
					900	0.878277
					900	1.03189
					900	1.03467
					900	1.64054
					900	1.56586
					900	1.07085
					900	1.01621
					900	0.866647
					900	0.841413
					900	1.02101
					900	0.686134
					900	0.821705
					900	0.694384
					900	0.676232
					900	0.85392
					900	1.04771
					900	1.55539
					900	0.977846
					900	0.917081
					900	0.892085
					900	0.728656
					900	1.64054
					900	1.71755
					900	0.797252
					900	0.857746
					900	0.823665
					1300	0.798303
					1300	0.919659
					1300	0.799686
					1300	0.845926
					1300	0.671479
					1300	0.757999
					1300	1.02812
					1300	0.852599
					1300	1.20578
					1300	1.13536
					1300	1.05127
					1300	0.768362
					1300	0.817732
					1300	1.21259
					1300	1.12355
					1300	1.9745
					1300	0.634277
					1300	0.965619
					1300	1.11391
					1300	0.766341
					1300	0.915565
					1300	0.980689
					1300	1.09061
					1300	1.22575
					1300	0.88937
					1300	1.12541
					1300	0.942213
					1300	0.934603
					1300	0.665653
					1300	0.76412
					1300	0.910661
					1300	1.23331
					1300	1.42314
					1300	0.743677
					1300	1.12183
					1300	0.953298
					1300	0.996968
					1300	2.42594
					1300	0.995766
					1300	0.839946
					1300	1.28128
					1300	1.28291
					1300	0.924721
					1300	0.798627
					1300	1.02298
					1300	0.886247
					1300	0.760912
					1300	0.757972
					1300	1.37204
					1300	0.873407
					1300	1.1848
					1300	0.904567
					1300	0.649034
					1300	1.02216
					1300	1.33047
					1300	1.09061
					1300	0.899139
					1300	1.51915
					1300	0.771403
					1300	0.720594
					1300	0.904567
					1300	1.0527
					1300	1.45775
					1300	1.19837
					1300	0.993091
					1300	1.47523
					1300	0.911742
					1300	0.959956
					1300	0.822674
					1300	0.759575
					1300	0.995771
					1300	0.764782
					1300	0.810056
					1300	0.747218
					1300	0.755906
					1300	0.759721
					1300	1.12562
					1300	0.645212
					1300	0.7844
					1300	1.05697
					1300	0.974282
					1300	1.70926
					1300	0.934933
					1300	0.664603
					1300	1.26502
					1300	0.784629
					1300	0.789524
					1300	1.60636
					1300	0.845475
					1300	0.957281
					1300	0.890789
					1300	1.18398
					1300	0.86136
					1300	0.80336
					1300	0.929983
					1300	1.08932
					1300	0.86108
					1300	1.05039
					1300	1.3734
					1300	0.769043
					3000	1.00014
					3000	0.896659
					3000	0.916483
					3000	0.935867
					3000	0.869421
					3000	0.89122
					3000	1.17494
					3000	0.933199
					3000	0.926341
					3000	1.11312
					3000	0.97108
					3000	0.989317
					3000	0.922621
					3000	1.1172
					3000	0.841538
					3000	0.95452
					3000	1.00472
					3000	1.03371
					3000	0.894507
					3000	0.947912
					3000	0.831792
					3000	0.999286
					3000	0.888237
					3000	1.32817
					3000	1.51526
					3000	0.952656
					3000	0.95452
					3000	1.19262
					3000	0.887028
					3000	0.894367
					3000	0.84105
					3000	1.15003
					3000	0.878388
					3000	1.12726
					3000	1.07656
					3000	0.875535
					3000	0.949224
					3000	0.906184
					3000	0.736638
					3000	1.12036
					3000	0.898616
					3000	1.00192
					3000	0.887028
					3000	0.843295
					3000	0.894984
					3000	0.916483
					3000	1.13652
					3000	1.63229
					3000	0.8874
					3000	1.07823
					3000	1.23947
					3000	0.955026
					3000	0.916686
					3000	0.862168
					3000	1.0858
					3000	1.05619
					3000	0.86257
					3000	0.950372
					3000	1.0405
					3000	1.00467
					3000	0.993306
					3000	0.916988
					3000	0.900274
					3000	1.06262
					3000	1.01385
					3000	1.08489
					3000	1.15003
					3000	0.927248
					3000	1.07123
					3000	1.03736
					3000	0.944769
					3000	1.14323
					3000	1.01316
					3000	1.08062
					3000	0.86571
					3000	1.20325
					3000	0.911883
					3000	1.02078
					3000	0.991755
					3000	0.907991
					3000	0.843295
					3000	1.17422
					3000	1.09354
					3000	1.05114
					3000	1.11833
					3000	1.01935
					3000	1.10138
					3000	0.861584
					3000	0.90409
					3000	1.10895
					3000	1.0167
					3000	0.928897
					3000	1.03797
					3000	1.32817
					3000	0.963414
					3000	1.02851
					3000	0.891269
					3000	0.877456
					3000	0.866774
					3000	0.954094
					Exp	0.913838
					Exp	0.639687
					Exp	0.548303
					Exp	0.822454
					Exp	0.548303
					Exp	0.822454
					Exp	0.73107
					Exp	0.548303
					Exp	0.73107
					Exp	0.822454
					Exp	1.00522
					Exp	0.822454
					Exp	0.913838
					Exp	0.913838
					Exp	1.09661
					Exp	1.55352
					Exp	1.27937
					Exp	1.00522
					Exp	0.73107
					Exp	0.73107
					Exp	0.73107
					Exp	1.00522
					Exp	0.73107
					Exp	0.822454
					Exp	0.913838
					Exp	0.822454
					Exp	1.00522
					Exp	1.18799
					Exp	0.822454
					Exp	0.913838
					Exp	0.639687
					Exp	1.73629
					Exp	0.73107
					Exp	0.913838
					Exp	1.00522
					Exp	0.73107
					Exp	0.822454
					Exp	0.913838
					Exp	1.09661
					Exp	1.18799
					Exp	0.822454
					Exp	1.00522
					Exp	1.00522
					Exp	1.00522
					Exp	1.18799
					Exp	0.913838
					Exp	1.00522
					Exp	1.09661
					Exp	1.00522
					Exp	0.639687
					Exp	0.913838
					Exp	0.913838
					Exp	1.09661
					Exp	0.73107
					Exp	1.09661
					Exp	0.548303
					Exp	1.18799
					Exp	0.73107
					Exp	1.55352
					Exp	1.27937
					Exp	1.00522
					Exp	1.09661
					Exp	1.09661
					Exp	1.00522
					Exp	1.00522
					Exp	1.18799
					Exp	1.37076
					Exp	0.913838
					Exp	1.37076
					Exp	1.55352
					Exp	1.18799
					Exp	1.18799
					Exp	1.18799
					Exp	1.18799
					Exp	1.18799
					Exp	2.19321
					Exp	1.46214
					Exp	1.18799
					Exp	1.09661
					Exp	1.27937
					Exp	1.46214
					Exp	0.913838
					Exp	1.27937
					Exp	1.37076
					Exp	1.37076
					Exp	1.00522
					Exp	0.822454
					Exp	1.18799
					Exp	1.64491
					Exp	1.18799
					Exp	1.00522
					Exp	1.46214
					Exp	1.37076
					Exp	1.09661
					Exp	1.18799
					Exp	0.548303
					Exp	0.456919
					Exp	0.73107
					Exp	0.548303
					Exp	0.548303
					Exp	0.639687
					Exp	0.639687
					Exp	0.73107
					Exp	0.73107
					Exp	0.639687
