# Supplementary material for: Chiral and nematic phases of flexible active filaments
Source: Nat Phys. 2023 Oct 9;19(12):1916–26. doi: 10.1038/s41567-023-02218-w (PMC10709145; doi:10.1038/s41567-023-02218-w)
Supplement: Supplementary file 23 — Statistical source data. [file 41567_2023_2218_MOESM23_ESM.xlsx]

## Sheet: Sheet1
Extended Data Fig. 5c Lifetime of nematic defects			Extended Data Fig. 5d Lifetime of integer defects			Extended Data Fig. 5e MSD of nematic defects
Flexure number	Lifetime of defects [s]		Flexure number	Lifetime of defects [s]		Lag time [s]	MSD (+1/2) [µm2]	MSD (-1/2) [µm2]
5	211.236		5	79.9273		2.85455	0.0293246	0.0306405
5	54.2364		5	17.1273		5.70909	0.0520275	0.0539704
5	77.0727		5	19.9818		8.56364	0.0745004	0.0760073
5	39.9636		5	14.2727		11.4182	0.0941231	0.0947444
5	225.509		5	22.8364		14.2727	0.112727	0.112479
5	97.0545		5	8.56364		17.1273	0.130842	0.129082
5	51.3818		5	28.5455		19.9818	0.148384	0.145127
5	34.2545		5	311.145		22.8364	0.164932	0.159597
5	139.873		5	11.4182		25.6909	0.181445	0.173687
5	54.2364		5	473.855		28.5455	0.198002	0.1858
5	31.4		5	17.1273		31.4	0.212777	0.197349
5	65.6545		5	1784.09		34.2545	0.227307	0.207123
5	154.145		5	48.5273		37.1091	0.243157	0.219914
5	171.273		5	119.891		39.9636	0.257821	0.232402
5	145.582		5	48.5273		42.8182	0.270122	0.243864
5	82.7818		5	1903.98		45.6727	0.286024	0.259656
5	125.6		5	1547.16		48.5273	0.296956	0.266047
5	199.818		5	953.418		51.3818	0.312369	0.275332
5	82.7818		5	1547.16		54.2364	0.321663	0.287762
5	77.0727		5	119.891		57.0909	0.334772	0.297313
5	68.5091		5	713.636		59.9455	0.346649	0.314223
5	148.436		5	473.855		62.8	0.358545	0.322393
5	48.5273		10	17.1273		65.6545	0.369634	0.335833
5	31.4		10	11.4182		68.5091	0.378306	0.350678
5	151.291		10	8.56364		71.3636	0.388192	0.363836
5	99.9091		10	14.2727		74.2182	0.406234	0.371838
5	54.2364		10	8.56364		77.0727	0.417373	0.385813
5	157		10	8.56364		79.9273	0.426787	0.403952
5	102.764		10	31.4		82.7818	0.440937	0.412239
5	57.0909		10	117.036		85.6364	0.449138	0.426598
5	74.2182		10	19.9818		88.4909	0.462013	0.430032
5	88.4909		10	856.364		91.3455	0.471904	0.436287
5	45.6727		10	456.727		94.2	0.478946	0.449762
5	345.4		10	214.091		97.0545	0.485744	0.456182
5	82.7818		10	570.909		99.9091	0.499593	0.445153
5	57.0909		10	285.455		102.764	0.512688	0.45245
5	54.2364		10	99.9091		105.618	0.518209	0.452531
5	74.2182		25	8.56364		108.473	0.524421	0.466466
5	74.2182		25	14.2727		111.327	0.541502	0.47022
5	74.2182		25	17.1273		114.182	0.551758	0.472474
5	39.9636		40	14.2727		117.036	0.544518	0.476239
10	71.3636		100	19.9818		119.891	0.547	0.484003
10	71.3636		100	8.56364		122.745	0.549212	0.498238
10	37.1091		100	8.56364		125.6	0.560561	0.500793
10	48.5273		100	11.4182		128.455	0.565462	0.501532
10	65.6545		200	14.2727		131.309	0.572639	0.515708
10	122.745		200	17.1273		134.164	0.571675	0.518501
10	105.618		200	11.4182		137.018	0.577162	0.517551
10	37.1091		200	8.56364		139.873	0.58691	0.533416
10	48.5273					142.727	0.600939	0.541213
10	77.0727					145.582	0.594966	0.548582
10	151.291					148.436	0.600978	0.535971
10	57.0909					151.291	0.605148	0.533034
10	65.6545					154.145	0.608902	0.53407
10	31.4					157	0.603901	0.547015
10	51.3818					159.855	0.605409	0.551014
10	88.4909					162.709	0.615596	0.537409
10	97.0545					165.564	0.621755	0.51332
10	65.6545					168.418	0.61999	0.524067
10	39.9636					171.273	0.611111	0.532225
10	34.2545					174.127	0.614129	0.517594
10	34.2545					176.982	0.638978	0.499082
10	79.9273					179.836	0.59847	0.486789
10	114.182					182.691	0.615567	0.496841
10	45.6727					185.545	0.635446	0.504236
10	54.2364					188.4	0.634592	0.508061
10	111.327					191.255	0.634527	0.5154
10	68.5091					194.109	0.641669	0.523738
10	65.6545					196.964	0.595312	0.537698
10	296.873					199.818	0.613077	0.538166
10	45.6727
10	191.255
10	137.018
10	37.1091
10	479.564
10	188.4
10	62.8
10	48.5273
10	176.982
10	105.618
10	65.6545
10	205.527
10	48.5273
10	154.145
10	202.673
10	31.4
10	191.255
10	131.309
25	99.9091
25	91.3455
25	37.1091
25	51.3818
25	79.9273
25	57.0909
25	65.6545
25	185.545
25	37.1091
25	65.6545
25	31.4
25	205.527
25	105.618
25	57.0909
25	74.2182
25	62.8
25	148.436
25	34.2545
25	157
25	62.8
25	42.8182
25	51.3818
25	48.5273
25	111.327
25	74.2182
25	42.8182
25	82.7818
25	39.9636
25	31.4
25	31.4
25	51.3818
25	77.0727
25	51.3818
25	54.2364
25	74.2182
25	34.2545
25	59.9455
25	77.0727
25	85.6364
25	51.3818
25	79.9273
25	45.6727
25	74.2182
25	39.9636
25	37.1091
25	37.1091
25	59.9455
25	102.764
25	31.4
25	45.6727
25	31.4
25	57.0909
25	54.2364
25	48.5273
25	51.3818
25	39.9636
25	97.0545
25	39.9636
25	102.764
25	59.9455
25	54.2364
40	57.0909
40	48.5273
40	42.8182
40	37.1091
40	37.1091
40	37.1091
40	37.1091
40	171.273
40	94.2
40	176.982
40	142.727
40	134.164
40	51.3818
40	59.9455
40	48.5273
40	45.6727
40	94.2
40	102.764
40	77.0727
40	42.8182
40	94.2
40	65.6545
40	42.8182
40	34.2545
40	31.4
40	51.3818
40	48.5273
40	39.9636
40	119.891
40	51.3818
40	34.2545
40	68.5091
40	99.9091
100	34.2545
100	34.2545
100	42.8182
100	31.4
100	42.8182
100	37.1091
100	37.1091
100	176.982
100	31.4
100	39.9636
100	157
100	39.9636
100	82.7818
100	79.9273
100	94.2
100	59.9455
100	74.2182
100	48.5273
100	94.2
100	39.9636
100	42.8182
100	62.8
100	39.9636
100	31.4
100	42.8182
100	154.145
100	71.3636
100	34.2545
100	59.9455
100	88.4909
100	68.5091
100	37.1091
100	57.0909
100	45.6727
100	65.6545
100	57.0909
100	65.6545
100	48.5273
100	39.9636
100	111.327
100	45.6727
100	48.5273
100	102.764
100	79.9273
200	79.9273
200	59.9455
200	39.9636
200	51.3818
200	51.3818
200	88.4909
200	42.8182
200	88.4909
200	142.727
200	108.473
200	134.164
200	51.3818
200	74.2182
200	34.2545
200	31.4
200	31.4
200	48.5273
200	45.6727
200	157
200	42.8182
200	62.8
200	62.8
200	34.2545
200	71.3636
200	34.2545
200	111.327
200	71.3636
200	42.8182
200	71.3636
200	74.2182
200	154.145
200	37.1091
200	57.0909
200	105.618
200	99.9091
200	51.3818
200	91.3455
200	154.145
200	134.164
200	85.6364
200	45.6727
200	48.5273
200	59.9455
200	34.2545
200	82.7818
200	74.2182
200	128.455
200	68.5091
200	59.9455
200	71.3636
200	31.4
200	45.6727
200	99.9091
200	54.2364
200	37.1091
200	31.4
200	51.3818
200	85.6364
200	54.2364
200	34.2545
200	59.9455
200	34.2545
200	42.8182
200	37.1091
