# Supplementary material for: Chiral and nematic phases of flexible active filaments
Source: Nat Phys. 2023 Oct 9;19(12):1916–26. doi: 10.1038/s41567-023-02218-w (PMC10709145; doi:10.1038/s41567-023-02218-w)
Supplement: Supplementary file 24 — Statistical source data. [file 41567_2023_2218_MOESM24_ESM.xlsx]

## Sheet: ED Fig 6 experimental data
Extended Data Fig. 6a FtsZ WT Interfilament distance			Extended Data Fig. 6b FtsZ L169R Interfilament distance			Extended Data Fig. 6c FtsZ WT/L169R Height histograms			Extended Data Fig. 6i FtsZ L169R FRAP recovery times						Extended Data Fig. 6j FtsZ WT vs L169R intensity										Extended Data Fig. 6k GTPase assay FtsZ WT vs L169R					Extended Data Fig. 6k_Rates
Concentration [µM]	Interfilament distance [nm]		Concentration [µM]	Interfilament distance [nm]		FtsZ WT Height [nm]	FtsZ L169R Height [nm]		FtsZ L169R [µM]	Halftime recovery [s]	FtsZ L169R [µM]	mean	std.dev		FtsZ concentration[µM]	FtsZ variant	Intensity [a.u.]	Normalized intensity [a.u.]	FtsZ concentration[µM]	WT mean	WT std.dev	L169R mean	L169R std.dev		Time [min]	WT mean	WT sd	L169R mean	L169R sd	What	WT_Exp1	WT_Exp 2	L169R_Exp 1	L169R_Exp 2
1.5	50		1.25	48		26.48	10.6411		<0.625	7.14	<0.625	4.81	1.77994		0.625	WT	557.03	0.15	0.625	0.125	0.025	0.05	0		0	2.67072	0.318407	3.63773	1.16749	Minute 0	2.98912	2.35231	4.80522	2.47024
1.5	50		1.25	21.333		17.81	10.4915		<0.625	2.82	0.625	13.785	8.2429		0.625	WT	363.81	0.1	1.25	0.41	0.05	0.245	0.005		0.166667	4.86418	0.990598	5.19438	0.801913	Minute 5	57.4484	58.1324	25.1832	21.1265
1.5	25		1.25	58.666		12.76	11.4016		<0.625	4.47	0.9	9.05167	1.99898		1.25	WT	1700.79	0.46	1.5	0.51	0	0.425	0.005		0.333333	6.4916	1.00239	5.57176	0.530678	Difference	54.4593	55.7801	20.378	18.6563
1.5	35		1.25	53.333		12.75	11.013		0.625	18.93	1.25	21.369	4.5139		1.25	WT	1322.51	0.36	3	0.82	0.11	0.825	0.065		0.5	8.30769	0.695777	5.67789	0.943427	/min	10.8919	11.156	4.0756	3.73125
1.5	35		1.25	21.333		12.62	9.8644		0.625	19.36	1.5	26.0967	6.42854		1.5	WT	1884.38	0.51	5	0.92	0.08	0.92	0.08		0.666667	11.2441	0.330199	6.19678	0.70757	/µM FtsZ	2.17837	2.2312	0.815121	0.746251
1.5	45		1.25	26.667		12.46	10.2604		0.625	2.67	2	31.0411	1.03437		1.5	WT	1875.36	0.51							0.833333	13.6498	1.54486	6.84538	0.919841	Mean	2.20479		0.780686
1.5	70		1.25	16		12.41	11.0628		0.625	13.65	3	22.5988	4.86985		3	WT	2615.97	0.71							1	15.5013	0.967013	7.35247	1.14391	sd	0.026416		0.0344351
1.5	80		1.25	32		12.33	10.036		0.625	24.69	5	29.9625	3.55511		3	WT	3419.7	0.93							1.16667	17.683	1.03777	7.64729	1.28542
1.5	40		1.25	47.999		12.11	10.0941		0.625	3.41					5	WT	3080.05	0.84							1.33333	19.5227	1.309	7.88315	1.41514		t-test	0.000927462
1.5	50		1.25	53.333		11.89	10.7367		0.9	11.63					5	WT	3673.72	1							1.5	20.7727	0.884463	8.36666	1.94582
1.5	45		1.25	32		11.88	11.0476		0.9	9.13333					0.625	L169R	287.08	0.05							1.66667	21.9756	1.13211	8.81479	2.42932
1.5	30		1.25	26.667		11.87	10.4882		0.9	6.02					0.625	L169R	276.2	0.05							1.83333	23.603	0.754742	9.03885	2.34677
1.5	40		1.25	31.999		11.35	13.4242		0.9	9.42333					1.25	L169R	1342.54	0.24							2	25.8554	0.884463	10.3007	2.28781
1.5	65		1.25	37.333		10.86	15.8928		1.15	21.68					1.25	L169R	1406.79	0.25							2.16667	27.931	0.613228	11.0554	2.15809
1.5	100		1.25	48		10.76	15.7182		1.15	28.42					1.5	L169R	2399.06	0.43							2.33333	29.1221	0.530678	11.5153	1.83968
1.5	20		1.25	10.667		10.55	14.1694		1.15	28.31					1.5	L169R	2347.23	0.42							2.5	31.575	0.424542	12.0578	2.27602
1.5	45		1.25	10.666		10.51	11.974		1.15	13.72					3	L169R	4181.38	0.76							2.66667	33.4618	0.306614	13.0366	2.52367
1.5	20		1.25	32		10.47	12.5027		1.15	25.33					3	L169R	4900.88	0.89							2.83333	34.877	0.353785	13.2135	2.34677
1.5	40		1.25	16		10.44	11.6648		1.15	19.27					5	L169R	4656.26	0.84							3	36.9289	0.719363	14.098	2.41753
1.5	50		1.25	31.999		10.4	10.9907		1.15	18.51					5	L169R	5523.7	1							3.16667	38.403	0.660399	15.3008	2.1345
1.5	65		1.25	26.667		10.32	15.0002		1.15	19.12															3.33333	41.1979	0.648606	16.0438	2.19347
1.5	40		1.25	26.666		10.32	10.4596		1.15	17.65															3.5	42.7664	0.577849	16.4212	2.34677
1.5	55		1.25	21.334		10.27	9.3375		1.15	21.68															3.66667	44.8183	0.530678	16.657	1.9694
1.5	45		1.25	47.999		10.16	10.786		1.25	34.37															3.83333	46.2806	0.518885	17.7066	2.34677
1.5	30		1.25	26.667		10.16	12.297		1.25	16.42															4	46.6698	0	18.8741	2.48829
1.5	20		1.25	37.333		10.13	11.017		1.25	24.83															4.16667	49.96	0.224064	19.2986	2.32319
1.5	70		1.25	21.333		10.13	9.80683		1.25	23.54															4.33333	51.3162	0.412749	20.3954	2.08733
1.5	30		1.25	48		10.08	12.1743		1.25	34.37															4.5	52.5898	1.01418	20.8081	2.60622
1.5	20		1.25	26.666		9.94	11.4044		1.25	23.05															4.66667	54.5356	0.106136	22.4591	2.27602
1.5	40		1.25	10.667		9.92	11.0767		1.5	20.62															4.83333	56.3871	0.070757	22.978	2.20526
1.5	15		1.25	58.666		9.89	11.2951		1.5	28.37															5	57.7904	0.341992	23.1549	2.02837
1.5	55		1.25	32		9.83	12.3719		1.5	14.65															5.16667	59.123	0.318407	24.1337	2.26422
1.5	30		1.25	42.666		9.79	13.7309		1.5	19.09															5.33333	60.2316	0.0471713	25.5488	2.15809
1.5	45		1.25	26.667		9.61	14.7188		1.5	18.7															5.5	61.3519	0.200478	25.8318	2.41753
1.5	15		1.25	32		9.56	15.322		1.5	24.64															5.66667	63.1208	0.377371	26.9522	2.06375
1.5	15		1.25	37.333		9.52	15.0331		1.5	24.88															5.83333	65.9629	0.507092	28.8508	2.33498
1.5	25		1.25	37.333		9.42	15.0492		1.5	29.84															6	66.6233	0.188685	28.9687	2.27602
1.5	60		1.25	32		9.42	14.4981		2	32.2667															6.16667	67.5667	0.801913	29.9829	2.18167
1.5	15		1.25	26.666		9.36	11.9773		2	31.12															6.33333	69.8191	0.176893	30.7141	2.6298
1.5	15		1.25	32		9.36	11.1966		2	29.7367															6.5	70.3734	0.436335	31.3745	2.3114
1.5	25		1.25	53.333		9.33	11.5854		3	28.78															6.66667	72.0598	0.0943427	32.0821	2.21705
1.5	60		1.25	21.333		9.18	9.57853		3	34.48															6.83333	72.4961	0.601435	33.4382	2.41753
1.5	50		1.25	21.334		9.16	10.8801		3	31.7															7	73.4042	0.070757	33.0727	2.6416
1.5	20		1.25	26.666		9.14	11.1732		3	24.89															7.16667	74.949	0.070757	34.5585	2.2996
1.5	40		1.25	32		9.13	13.5713																		7.33333	77.0717	0.507092	36.0209	2.3114
1.5	35		1.25	32		9.11	15.1502																		7.5	77.6614	0.908048	36.528	2.39395
1.5	60		1.25	21.333		9.09	14.1684																		7.66667	78.5576	0.070757	37.1884	2.38215
1.5	15		1.25	26.666		9.09	15.0957																		7.83333	79.9492	1.20287	38.2733	2.45291
1.5	35		1.25	37.334		9.08	16.9628																		8	80.7157	0.79012	39.0044	2.71235
1.5	30		1.25	37.333		9.08	13.9115																		8.16667	80.9752	1.43873	39.9007	2.4647
1.5	25		1.25	31.999		9.01	11.407																		8.33333	82.8384	0.919841	40.1484	2.4765
1.5	90		1.25	10.667		8.91	11.3285																		8.5	82.6615	1.01418	41.4102	2.19347
1.5	30		1.25	16		8.91	11.352																		8.66667	84.0177	0.459921	42.7782	2.3114
1.5	45		1.25	16		8.86	17.6854																		8.83333	85.4211	0.87267	43.3206	3.08972
1.5	60		1.25	26.666		8.85	11.9016																		9	86.7065	0.79012	43.698	3.06614
1.5	15		1.25	26.667		8.83	11.6191																		9.16667	86.848	0.636813	44.0518	3.07793
1.5	55		1.25	21.333		8.83	11.052																		9.33333	87.131	1.17928	45.7853	2.28781
1.5	40		1.25	37.333		8.81	11.8427																		9.5	88.6051	1.66279	46.5754	2.91283
1.5	50		1.25	48		8.79	11.2103																		9.66667	89.7019	0.801913	47.8373	2.94821
1.5	30		1.25	48		8.78	11.0322																		9.83333	89.9377	1.83968	48.1321	2.4647
1.5	25		1.25	37.333		8.76	11.6555																		10	90.8104	1.14391	49.2406	3.01897
1.5	30		1.25	42.666		8.72	11.1572																		10.1667	91.4	0.837291	50.0897	2.8067
1.5	25		1.25	26.667		8.7	11.9538																		10.3333	92.4142	1.37976	50.0307	2.51187
1.5	15		1.25	42.666		8.65	12.1553																		10.5	93.0982	1.26183	51.5049	3.18407
1.5	75		1.25	32		8.63	9.92635																		10.6667	93.2161	2.02837	52.2242	2.97179
1.5	15		1.25	32		8.6	8.36743																		10.8333	94.5133	0.377371	52.7667	3.13689
1.5	40		1.25	26.666		8.55	9.80655																		11	95.0912	1.29721	54.2762	2.81849
1.5	75		1.25	26.667		8.54	10.9633																		11.1667	96.2233	1.69817	54.63	2.53546
1.5	55		1.25	32		8.54	9.13629																		11.3333	97.3908	1.54486	55.7621	2.34677
1.5	25		1.25	15.999		8.52	10.6774																		11.5	97.5087	1.76893	55.9743	3.37275
1.5	15		1.25	21.334		8.51	10.456																		11.6667	97.6031	1.07315	57.3777	3.01897
1.5	45		1.25	26.666		8.51	9.55828																		11.8333	98.5347	1.13211	58.215	3.24303
1.5	35		1.25	32		8.5	10.6944																		12	98.5937	0.70757	58.2975	3.59682
1.5	30		1.25	26.666		8.48	9.81729																		12.1667	99.372	0.908048	59.123	3.08972
1.5	30		1.25	16		8.47	12.2364																		12.3333	100.28	1.08494	60.6207	2.74773
1.5	45		1.25	21.334		8.45	12.2791																		12.5	99.9498	1.651	60.7151	3.38454
1.5	35		1.25	10.667		8.43	13.5552																		12.6667	101.129	1.08494	61.7528	2.77132
1.5	50		1.25	10.666		8.41	15.2904																		12.8333	101.353	0.943427	62.0477	2.11092
1.5	65		1.25	10.667		8.38	10.4334																		13	101.707	0.990598	62.8967	2.7949
1.5	30		1.25	42.666		8.37	12.5112																		13.1667	102.238	1.4741	63.451	3.96239
1.5	45		1.25	21.333		8.35	12.0785																		13.3333	102.332	1.12032	64.2883	2.98359
1.5	40		1.25	48		8.35	12.675																		13.5	102.544	0.365578	64.8543	3.6204
1.5	15		1.25	42.666		8.32	14.7194																		13.6667	104.136	1.52128	65.5737	3.19586
1.5	55		1.25	32		8.31	15.7901																		13.8333	103.452	0.353785	65.9629	3.38454
1.5	25		1.25	37.333		8.29	10.5043																		14	104.62	1.03777	67.5431	3.49068
1.5	50		1.25	42.667		8.29	9.72329																		14.1667	104.915	1.19108	68.1917	3.07793
1.5	10		1.25	37.333		8.28	8.76697																		14.3333	103.441	1.33259	68.8285	2.4765
1.5	15		1.25	21.333		8.27	10.04																		14.5	105.422	0.896256	69.5833	3.2902
1.5	75		1.25	37.333		8.27	20.3656																		14.6667	106.235	1.36797	70.3852	3.25482
1.5	10		1.25	21.333		8.26	11.8591																		14.8333	107.25	1.46231	71.3404	3.7855
1.5	40		1.25	26.667		8.24	13.9482																		15	106.53	1.03777	71.6824	2.86566
1.5	40		1.25	48		8.24	10.2256																		15.1667	107.108	0.554263	72.2602	2.85387
1.5	25		1.25	10.666		8.23	12.8553																		15.3333	107.344	1.02598	73.2273	3.53785
1.5	20		1.25	21.333		8.22	6.15884																		15.5	107.12	0.412749	73.6518	3.66757
1.5	45		1.25	26.667		8.21	7.55059																		15.6667	107.957	0.695777	74.9372	3.2902
1.5	55		1.25	26.666		8.19	9.16818																		15.8333	108.299	1.34438	75.1967	3.4553
1.5	15		1.25	16		8.19	8.26126																		16	108.594	0.459921	75.0316	3.38454
1.5	40		1.25	21.334		8.18	5.96743																		16.1667	108.323	0.54247	76.5882	3.59682
1.5	45		1.25	10.666		8.16	8.27476																		16.3333	109.089	0.117928	77.0246	3.36096
1.5	35		1.25	26.666		8.13	6.36205																		16.5	110.292	0.754742	77.8618	3.89164
1.5	30		1.25	10.667		8.12	4.6995																		16.6667	109.467	1.20287	77.9916	3.73833
1.5	35		1.25	10.666		8.12	5.27389																		16.8333	110.481	0	78.935	3.31379
1.5	30		1.25	16		8.11	4.62454																		17	109.832	0.200478	79.8077	3.54964
1.5	35		1.25	26.667		8.1	2.57314																		17.1667	110.894	1.23825	79.4657	3.20765
1.5	30		1.25	32		8.1	6.32261																		17.3333	110.846	0.377371	81.3289	3.85626
1.5	50		1.25	26.666		8.09	8.06683																		17.5	111.424	0.400956	81.6591	3.58502
1.5	70		1.25	32		8.07	4.82638																		17.6667	111.33	0.224064	81.7299	3.19586
1.5	25		1.25	26.666		8.06	6.84214																		17.8333	112.262	0.0825499	83.4752	3.75012
1.5	50		1.25	48		8.05	6.39381																		18	111.365	0.24765	83.8172	3.17227
1.5	30		1.25	26.667		8.04	5.98095																		18.1667	112.238	0.719363	83.6167	3.08972
1.5	25		1.25	42.666		8.03	7.01576																		18.3333	111.648	1.28542	83.9116	2.98359
1.5	30		1.25	21.333		8.02	5.7481																		18.5	112.096	0.683985	84.4776	2.97179
1.5	10		1.25	32		8	7.35864																		18.6667	112.321	0.483506	86.1522	3.82088
1.5	40		1.25	16		7.98	6.05493																		18.8333	112.78	0.318407	86.105	3.03076
1.5	30		1.25	26.666		7.97	6.01722																		19	111.766	0.62502	86.6829	3.16048
1.5	80		1.25	26.667		7.95	5.8939																		19.1667	112.344	0.188685	86.907	4.04494
1.5	20		1.25	21.333		7.95	7.22346																		19.3333	113.24	0.778327	86.8598	3.76191
1.5	15		1.25	31.999		7.92	6.13456																		19.5	112.957	0.200478	87.2018	3.85626
1.5	25		1.25	32		7.92	2.87725																		19.6667	113.818	0.318407	88.5344	3.7855
1.5	90		1.25	10.667		7.9	6.5011																		19.8333	113.24	0.141514	88.723	3.33737
1.5	30		1.25	37.333		7.9	5.9876																		20	114.196	0.117928	89.6547	4.02136
1.5	45		1.25	26.666		7.88	4.53076																		20.1667	113.747	0.224064	90.5156	3.80909
1.5	30		1.25	37.334		7.88	5.03238																		20.3333	114.29	0.318407	90.775	3.87984
1.5	45		1.25	21.333		7.87	7.57089																		20.5	114.986	0.0589642	91.2349	3.69116
1.5	15		1.25	21.333		7.87	5.85382																		20.6667	115.139	0.54247	92.3317	3.63219
1.5	25		1.25	37.333		7.86	8.09868																		20.8333	114.337	0.341992	92.2845	2.96
1.5	40		1.25	32		7.84	6.8942																		21	115.245	0.400956	92.9449	3.6204
1.5	35		1.25	48		7.83	4.85516																		21.1667	114.679	0.400956	93.0746	3.77371
1.5	45		1.25	26.666		7.82	6.99022																		21.3333	114.832	0.341992	92.827	3.24303
1.5	30		1.25	48		7.82	4.41319																		21.5	114.974	0.389164	93.9473	3.86805
1.5	20		1.25	32		7.79	7.10867																		21.6667	114.88	0.330199	94.1478	3.37275
1.5	25		1.25	21.333		7.79	4.48125																		21.8333	116.012	0.400956	95.9992	3.14869
1.5	75		1.25	21.333		7.78	5.23293																		22	115.634	0.754742	95.7398	2.93642
1.5	40		1.25	42.667		7.78	7.04204																		22.1667	116.259	0.613228	95.4214	3.07793
1.5	35		1.25	31.999		7.77	7.55251																		22.3333	115.056	1.03777	96.7658	3.43172
1.5	45		1.25	32		7.76	7.93891																		22.5	117.663	0.365578	96.9191	3.56144
1.5	35		1.25	26.667		7.75	6.97678																		22.6667	116.59	0.530678	97.8389	4.02136
1.5	30		1.25	21.333		7.74	6.44975																		22.8333	116.625	0.294821	97.6502	4.00956
1.5	15		1.25	42.666		7.74	6.7782																		23	116.483	0.919841	97.4969	4.33976
1.5	35		1.25	10.667		7.73	5.80237																		23.1667	117.085	0.318407	99.0654	3.2902
1.5	60		1.25	48		7.73	8.43731																		23.3333	116.401	0.825499	98.1809	4.18646
1.5	20		1.25	21.333		7.71	8.04978																		23.5	117.486	0.176893	99.3602	3.30199
1.5	10		1.25	16		7.71	9.43696																		23.6667	116.354	0.235857	100.08	3.32558
1.5	60		1.25	31.999		7.7	10.8827																		23.8333	117.262	0.0471713	99.6668	2.52367
1.5	30		1.25	26.667		7.69	10.2822																		24	117.545	0.495299	100.315	3.54964
1.5	30		1.25	21.333		7.68	9.84451																		24.1667	117.156	0.377371	101.164	2.97179
1.5	55		1.25	26.667		7.67	10.8621																		24.3333	117.297	0.70757	101.624	3.10152
1.5	15		1.25	21.333		7.64	8.84984																		24.5	117.45	0.294821	101.176	3.05434
1.5	15		1.25	21.333		7.64	10.2347																		24.6667	117.533	0.495299	102.391	3.49068
1.5	30		1.25	26.667		7.63	9.98686																		24.8333	118.087	1.39155	102.462	2.88925
1.5	40		1.25	37.333		7.62	7.2323																		25	117.403	0.483506	101.978	3.40813
1.5	50		1.25	26.666		7.62	8.243																		25.1667	117.733	0.837291	103.393	3.24303
1.5	30		1.25	26.667		7.61	5.83752																		25.3333	118.064	0.24765	102.874	3.80909
1.5	55		1.25	26.666		7.61	7.05997																		25.5	117.651	0.660399	103.912	4.37514
1.5	40		1.25	21.333		7.61	8.17981																		25.6667	117.132	0.436335	103.7	3.65578
1.5	40		1.25	26.667		7.6	6.60869																		25.8333	118.641	0.412749	104.537	2.88925
1.5	35		1.25	21.333		7.6	7.73087																		26	117.427	0.742949	104.384	2.70056
1.5	20		1.25	21.333		7.59	6.74392																		26.1667	117.851	0.943427	104.985	2.22885
1.5	35		1.25	21.334		7.57	7.55423																		26.3333	117.58	1.26183	105.08	3.21944
1.5	15		1.25	26.666		7.57	7.93318																		26.5	117.922	0.200478	105.551	3.01897
1.5	65		1.25	42.666		7.56	7.02641																		26.6667	118.441	0.62502	105.174	2.61801
1.5	50		1.25	16		7.56	6.29931																		26.8333	118.358	0.341992	105.127	3.07793
1.5	55		1.25	21.334		7.56	6.38774																		27	118.5	0.424542	106.035	3.40813
1.5	55		1.25	53.332		7.56	7.09287																		27.1667	117.934	0.813706	106.401	2.6298
1.5	25		1.25	16		7.55	6.48574																		27.3333	118.241	2.02837	107.662	3.52606
1.5	35		1.25	32		7.54	3.31357																		27.5	119.208	1.06136	107.356	3.24303
1.5	90		1.25	16		7.54	5.60297																		27.6667	117.757	1.17928	106.872	2.96
1.5	50		1.25	16		7.52	4.51564																		27.8333	117.899	1.55665	106.412	2.92462
1.5	60		1.25	26.667		7.52	4.627																		28	119.679	0.931634	108.382	2.96
1.5	35		1.25	26.666		7.52	3.56938																		28.1667	118.288	0.566056	107.839	2.6416
1.5	35		1.25	26.666		7.52	9.64102																		28.3333	119.149	1.49769	107.721	2.21705
1.5	20		1.25	10.667		7.5	9.4244																		28.5	118.229	1.09673	108.912	2.25243
1.5	30		1.25	16		7.5	7.50065																		28.6667	119.066	1.29721	108.488	3.21944
1.5	15		1.25	32		7.49	9.35651																		28.8333	118.877	1.07315	109.832	2.78311
1.5	40		1.25	32		7.49	6.96572																		29	118.052	0.754742	108.806	2.61801
1.5	30		1.25	26.666		7.48	6.85849																		29.1667	119.361	0.943427	110.28	2.92462
1.5	35		1.25	16		7.46	5.38924																		29.3333	119.054	0.436335	109.361	2.06375
1.5	50		1.25	37.333		7.46	4.91296																		29.5	119.219	0.731156	109.714	2.24064
1.5	25		1.25	26.667		7.44	4.11712																		29.6667	118.618	0.990598	109.927	4.04494
1.5	65		1.25	16		7.44	6.74741																		29.8333	119.325	1.27363	109.478	2.2996
1.5	30		1.25	26.666		7.43	9.21655																		30	119.125	0.978805	110.658	1.6392
1.5	45		1.25	32		7.42	5.88326																		30.1667	118.901	0.554263	110.457	2.53546
1.5	65		1.25	26.666		7.41	9.85545																		30.3333	118.583	0.577849	110.316	1.58024
1.5	15		1.25	21.333		7.41	6.14766																		30.5	118.759	0.79012	111.082	2.21705
1.5	65		1.25	37.334		7.4	9.1099																		30.6667	118.288	0.601435	111.259	1.85148
1.5	40		1.25	26.666		7.4	6.18164																		30.8333	118.417	2.01658	110.257	1.04956
1.5	35		1.25	26.667		7.4	5.50253																		31	119.337	1.41514	111.554	2.78311
1.5	40		1.25	31.999		7.38	5.71101																		31.1667	119.785	1.14391	111.648	2.51187
1.5	25		1.25	37.333		7.38	6.67533																		31.3333	119.278	1.83968	111.967	1.69817
1.5	15		1.25	37.334		7.37	6.20549																		31.5	119.726	1.67458	112.521	2.34677
1.5	35		1.25	53.332		7.37	6.20293																		31.6667	119.526	1.14391	112.226	2.28781
1.5	40		1.25	21.334		7.37	5.15545																		31.8333	120.057	1.53307	111.059	0.483506
1.5	35		1.25	21.333		7.37	5.69565																		32	119.88	1.3208	112.332	1.93403
1.5	40		1.25	32		7.37	9.8852																		32.1667	120.623	0.566056	113.771	2.06375
1.5	55		1.25	32		7.36	9.78978																		32.3333	118.901	2.60622	112.934	2.37036
1.5	50		1.25	58.666		7.36	7.57428																		32.5	119.62	1.10853	113.7	2.09912
1.5	25		1.25	10.666		7.35	8.34011																		32.6667	118.913	1.01418	112.851	1.74534
1.5	65		1.25	21.334		7.35	3.58947																		32.8333	119.974	0.87267	113.606	2.07554
1.5	35		1.25	21.333		7.32	5.7592																		33	120.222	1.82789	113.323	1.79251
1.5	50		1.25	26.666		7.32	4.58159																		33.1667	119.054	2.34677	114.137	1.74534
1.5	60		1.25	26.667		7.32	7.27901																		33.3333	119.856	2.21705	113.606	2.68877
1.5	60		1.25	26.666		7.32	5.69746																		33.5	120.328	1.46231	113.854	1.66279
1.5	30		1.25	32		7.32	3.93554																		33.6667	119.844	2.24064	113.594	2.28781
1.5	15		1.25	32		7.31	8.14208																		33.8333	119.125	1.54486	114.054	1.89865
1.5	20		1.25	21.333		7.31	4.81736																		34	119.986	0.448128	114.325	1.46231
1.5	10		1.25	48		7.31	5.59632																		34.1667	119.703	0.95522	114.538	1.92223
1.5	35		1.25	21.333		7.31	6.17394																		34.3333	119.432	1.33259	114.502	1.45052
1.5	15		1.25	21.333		7.3	6.18118																		34.5	120.363	1.10853	113.96	1.73355
1.5	80		1.25	26.667		7.29	5.18959																		34.6667	120.422	0.648606	113.358	0.967013
1.5	60		1.25	10.666		7.28	6.67317																		34.8333	120.234	1.49769	113.594	0.990598
1.5	25		1.25	32		7.28	6.77759																		35	120.186	1.3208	114.148	2.16988
1.5	25		1.25	10.667		7.27	7.24802																		35.1667	120.245	1.10853	114.479	0.884463
1.5	25		1.25	21.333		7.26	7.93566																		35.3333	120.493	1.41514	116.071	1.40335
1.5	35		1.25	32		7.26	5.22208																		35.5	120.8	0.660399	114.738	0.660399
1.5	25		1.25	21.333		7.25	6.12286																		35.6667	120.446	1.8161	115.705	0.754742
1.5	50		1.25	32		7.25	5.75831																		35.8333	118.677	0.967013	115.186	0.754742
1.5	55		1.25	31.999		7.25	6.44303																		36	120.67	1.59203	115.953	1.28542
1.5	70		1.25	32		7.24	8.27894																		36.1667	120.033	2.00478	114.891	1.29721
1.5	50		1.25	32		7.23	8.79649																		36.3333	120.811	1.14391	115.163	0.636813
1.5	40		1.25	21.333		7.22	8.15684																		36.5	120.127	1.70996	114.986	0.931634
1.5	60		1.25	48		7.21	5.87499																		36.6667	119.927	1.4741	115.21	0.837291
1.5	55		1.25	16		7.21	9.80553																		36.8333	119.762	0.87267	115.858	0.860877
1.5	75		1.25	37.333		7.21	8.07147																		37	121.071	0.589642	115.481	0.87267
1.5	60		1.25	16		7.21	7.83779																		37.1667	119.738	1.78072	115.316	0.589642
1.5	40		1.25	26.666		7.2	6.86423																		37.3333	119.797	1.91044	115.799	1.23825
1.5	35		1.25	26.667		7.2	8.60959																		37.5	120.67	1.22646	115.092	1.59203
1.5	35		1.25	16		7.18	7.8656																		37.6667	119.337	1.309	115.186	0.459921
1.5	60		1.25	26.666		7.17	6.78848																		37.8333	120.564	0.778327	116.519	1.56845
1.5	45		1.25	26.667		7.16	7.34022																		38	120.469	1.23825	114.49	0.0235857
1.5	30		1.25	26.666		7.16	7.25551																		38.1667	120.222	1.26183	116.413	0.778327
1.5	30		1.25	21.333		7.16	7.58275																		38.3333	120.517	1.75713	116.648	1.12032
1.5	75		1.25	26.667		7.16	9.84506																		38.5	120.021	1.8043	117.049	0.577849
1.5	45		1.25	32		7.15	12.5826																		38.6667	120.116	2.27602	115.658	0.908048
1.5	20		1.25	32		7.15	12.3789																		38.8333	120.953	1.13211	116.684	0.636813
1.5	45		1.25	21.333		7.14	6.5851																		39	120.705	0.660399	115.623	0.719363
1.5	35		1.25	26.666		7.13	8.65168																		39.1667	120.646	1.36797	116.861	0.294821
1.5	25		1.25	16		7.13	8.46537																		39.3333	119.644	0.919841	115.104	1.21466
1.5	20		1.25	58.666		7.12	8.82896																		39.5	120.929	0.919841	115.375	0.365578
1.5	30		1.25	42.667		7.12	9.53468																		39.6667	120.988	0.87267	116.755	0.837291
1.5	45		1.25	37.333		7.11	8.44561																		39.8333	120.634	1.10853	115.988	0.377371
1.5	15		1.25	26.667		7.11	9.67234																		40	120.469	1.4859	116.825	0.200478
1.5	25		1.25	21.333		7.11	10.7837																		40.1667	120.34	1.74534	117.58	0.919841
1.5	65		1.25	26.666		7.11	9.00904																		40.3333	121.248	1.88685	117.049	0.070757
1.5	55		1.25	48		7.09	7.6102																		40.5	120.363	1.91044	116.071	1.06136
1.5	25		1.25	10.667		7.09	7.25933																		40.6667	120.363	1.36797	117.45	0.908048
1.5	55		1.25	15.999		7.08	6.7899																		40.8333	120.67	1.87506	116.542	0.106136
1.5	25		1.25	16		7.08	6.38982																		41	120.976	1.651	117.745	1.60383
1.5	35		1.25	32		7.07	5.02013																		41.1667	120.965	1.62741	116.719	0.589642
1.5	20		1.25	32		7.07	5.05157																		41.3333	120.245	1.61562	116.094	1.02598
1.5	45		1.25	21.333		7.06	6.76408																		41.5	120.587	1.61562	116.967	0.377371
1.5	45		1.25	53.333		7.06	6.58467																		41.6667	121.212	1.55665	117.309	0.176893
1.5	30		1.25	16		7.06	5.91844																		41.8333	120.127	1.08494	116.943	0.731156
1.5	80		1.25	42.666		7.04	6.966																		42	120.528	2.12271	117.309	0.577849
1.5	35		1.25	26.667		7.04	6.86709																		42.1667	121.436	1.55665	117.604	0.341992
1.5	25		1.25	26.667		7.04	4.74065																		42.3333	121.106	1.39155	117.474	0.448128
1.5	25		1.25	26.666		7.04	7.23684																		42.5	120.611	1.61562	117.474	0.0117928
1.5	45		1.25	26.667		7.04	4.57878																		42.6667	120.234	1.69817	118.205	0
1.5	15		1.25	26.666		7.03	4.50524																		42.8333	120.469	1.17928	118.111	0.87267
1.5	65		1.25	16		7.03	1.78436																		43	121.201	1.309	117.686	0.766534
1.5	45		1.25	42.666		7.01	3.47536																		43.1667	120.917	1.4859	117.156	0.837291
1.5	15		1.25	16		7	6.63281																		43.3333	119.809	0.412749	117.71	0.106136
1.5	15		1.25	42.667		7	3.94401																		43.5	119.844	1.62741	116.495	0.0943427
1.5	40		1.25	10.666		7	2.63058																		43.6667	120.882	0.24765	118.311	0.0825499
1.5	35		1.25	21.333		6.99	7.3044																		43.8333	119.88	1.58024	117.686	0.1651
1.5	40		1.25	58.667		6.98	6.99502																		44	120.788	1.21466	117.415	0.884463
1.5	30		1.25	37.333		6.97	7.91371																		44.1667	120.469	1.29721	117.309	0.613228
1.5	25		1.25	26.666		6.97	9.37094																		44.3333	120.87	1.52128	118.134	0.931634
1.5	25		1.25	32		6.96	5.44492																		44.5	120.941	1.4859	117.627	0.24765
1.5	20		1.25	16		6.96	8.17062																		44.6667	120.658	1.6392	117.568	0.176893
1.5	15		1.25	42.666		6.96	6.77135																		44.8333	120.835	0.967013	117.651	0.283028
1.5	25		1.25	42.667		6.95	3.61853																		45	120.292	1.46231	117.344	0.424542
1.5	10		1.25	26.666		6.95	8.62365																		45.1667	121.425	1.9812	117.769	0.448128
1.5	50		1.25	26.667		6.94	5.86269																		45.3333	121.66	1.79251	117.651	0.070757
1.5	25		1.25	53.333		6.94	6.39284																		45.5	121.719	2.2996	117.674	0.0943427
1.5	15		1.25	16		6.93	6.60123																		45.6667	119.986	1.68638	118.123	0.153307
1.5	40		1.25	31.999		6.92	6.4613																		45.8333	121.495	2.11092	118.099	0.106136
1.5	60		1.25	16		6.92	7.09299																		46	120.54	1.08494	116.814	0.943427
1.5	35		1.25	53.333		6.91	6.24715																		46.1667	120.764	0.95522	116.684	1.6392
1.5	45		1.25	16		6.91	7.66751																		46.3333	121.118	1.55665	117.38	0.0117928
1.5	35		1.25	58.667		6.91	8.53204																		46.5	119.715	2.52367	117.663	0.589642
1.5	30		1.25	16		6.91	3.23344																		46.6667	121.767	2.21705	118.099	0.294821
1.5	50		1.25	26.666		6.91	6.43453																		46.8333	120.092	1.4859	118.028	0.695777
1.5	35		1.25	26.667		6.9	4.3835																		47	121.012	1.89865	117.191	1.07315
1.5	10		1.25	37.333		6.9	6.85879																		47.1667	120.847	1.9812	116.755	1.56845
1.5	45		1.25	74.666		6.9	10.5202																		47.3333	119.88	0.636813	117.828	0.306614
1.5	25		1.25	16		6.89	12.4189																		47.5	121.13	2.00478	118.17	0.224064
1.5	90		1.25	26.667		6.89	14.0377																		47.6667	120.599	1.53307	117.45	0.224064
1.5	15		1.25	10.666		6.89	10.2278																		47.8333	120.599	1.94582	117.439	0.129721
1.5	25		1.25	37.333		6.89	2.51122																		48	121.094	1.55665	118.087	0.106136
1.5	55		1.25	32		6.89	6.52904																		48.1667	120.599	1.74534	117.144	0.129721
1.5	10		1.25	26.667		6.88	8.11268																		48.3333	121.719	1.14391	118.111	0.742949
1.5	65		1.25	26.666		6.87	9.43194																		48.5	120.564	1.08494	117.816	0.766534
1.5	45		1.25	26.667		6.87	5.56951																		48.6667	120.611	0.648606	118.406	0.141514
1.5	30		1.25	26.666		6.86	14.2418																		48.8333	120.599	2.53546	118.264	0.129721
1.5	35		1.25	26.667		6.86	14.2418																		49	121.283	1.82789	118.347	0.070757
1.5	45		1.25	26.666		6.85	14.0464																		49.1667	121.059	1.72175	117.486	0.0825499
1.5	50		1.25	21.333		6.85	14.4819																		49.3333	120.34	1.94582	118.134	0.448128
1.5	55		1.25	10.667		6.85	12.1773																		49.5	120.705	1.35618	117.969	0.601435
1.5	50		1.25	42.666		6.85	11.2364																		49.6667	119.715	2.8067	117.309	0.0235857
1.5	70		1.25	37.333		6.84	10.9255																		49.8333	120.823	1.00239	117.733	0.507092
1.5	25		1.25	26.667		6.84	10.6505																		50	121.92	1.70996	117.957	1.68638
1.5	25		1.25	16		6.83	13.6866																		50.1667	120.469	0.0235857	118.512	0.87267
1.5	15		1.25	26.666		6.83	11.5513																		50.3333	121.554	2.18167	118.759	0.778327
1.5	50		1.25	16		6.83	10.7121																		50.5	120.021	2.1345	117.828	0.577849
1.5	65		1.25	37.333		6.81	10.4733																		50.6667	120.257	2.1345	117.179	0.825499
1.5	40		1.25	37.333		6.81	11.8414																		50.8333	121.743	1.03777	118.311	0.389164
1.5	40		1.25	10.667		6.81	11.5435																		51	121.236	1.8043	117.568	0.259442
1.5	30		1.25	26.666		6.81	10.954																		51.1667	121.106	1.39155	119.137	0.129721
1.5	55		1.25	37.333		6.8	13.9391																		51.3333	120.222	2.6416	119.137	0.377371
1.5	20		1.25	32		6.8	11.966																		51.5	120.752	0.54247	116.743	0.400956
1.5	20		1.25	10.667		6.8	7.80281																		51.6667	120.623	1.04956	118.099	0.153307
1.5	20		1.25	48		6.8	13.2253																		51.8333	121.436	1.04956	117.828	0.294821
1.5	60		1.25	42.666		6.79	10.5014																		52	121.354	2.59442	118.559	0.719363
1.5	20		1.25	32		6.79	10.5466																		52.1667	120.422	1.19108	117.179	0.259442
1.5	15		1.25	21.333		6.79	10.9586																		52.3333	121	1.17928	117.568	0.0117928
1.5	30		1.25	21.333		6.79	11.2103																		52.5	120.693	2.20526	117.191	0.330199
1.5	45		1.25	32		6.78	13.8247																		52.6667	121.094	1.04956	117.922	0.377371
1.5	10		1.25	26.666		6.78	11.0496
1.5	25		1.25	26.667		6.78	10.3847
1.5	55		1.25	21.333		6.78	10.189
1.5	15		1.25	37.333		6.78	10.3994
1.5	15		1.25	48		6.78	11.6265
1.5	20		1.25	21.333		6.77	12.0595
1.5	50		1.25	26.667		6.77	14.7549
1.5	30		1.25	16		6.75	11.8616
1.5	10		1.25	31.999		6.74	10.8666
1.5	55		1.25	26.667		6.74	14.473
1.5	15		1.25	31.999		6.74	13.953
1.5	45		1.25	21.333		6.74	10.8862
1.5	20		1.25	48		6.73	10.3684
1.5	10		1.25	53.333		6.73	10.0427
1.5	40		1.25	26.667		6.73	7.93533
1.5	20		1.25	42.666		6.73	9.82155
1.5	15		1.25	37.333		6.73	11.162
1.5	10		1.25	32		6.72	11.9682
1.5	65		1.25	32		6.72	10.5751
1.5	35		1.25	42.666		6.72	9.98743
1.5	30		1.25	16		6.72	11.9808
1.5	60		1.25	21.333		6.72	12.3227
1.5	10		1.25	26.667		6.72	11.0518
1.5	65		1.25	21.333		6.71	11.4052
1.5	20		1.25	21.333		6.71	10.8188
1.5	20		1.25	26.667		6.71	10.7865
1.5	10		1.25	21.333		6.71	13.0458
1.5	20		1.25	37.333		6.7	10.4792
1.5	40		1.25	26.667		6.7	11.1684
1.5	15		1.25	16		6.7	7.26254
1.5	70		1.25	10.666		6.7	13.2577
1.5	40		1.25	16		6.7	12.8676
1.5	35		1.25	10.667		6.69	12.2064
1.5	45		1.25	16		6.69	11.1348
1.5	20		1.25	10.666		6.69	10.2932
1.5	40		1.25	21.334		6.68	9.28873
1.5	10		1.25	47.999		6.68	10.2068
1.5	65		1.25	21.333		6.67	11.1631
1.5	40		1.25	21.334		6.67	9.08651
1.5	50		1.25	26.666		6.67	11.5999
1.5	30		1.25	37.333		6.66	10.6838
1.5	10		1.25	21.333		6.66	12.4486
1.5	70		1.25	37.333		6.66	10.1101
1.5	40		1.25	26.667		6.65	10.0018
1.5	45		1.25	10.667		6.65	9.67996
1.5	35		1.25	31.999		6.64	11.1416
1.5	20		1.25	10.667		6.64	10.52
1.5	55		1.25	21.333		6.64	8.69261
1.5	20		1.25	26.667		6.64	10.0786
1.5	45		1.25	26.666		6.63	11.0797
1.5	10		1.25	26.667		6.63	13.537
1.5	20		1.25	21.333		6.63	12.1342
1.5	65		1.25	26.666		6.63	9.61958
1.5	60		1.25	31.999		6.62	8.30625
1.5	30		1.25	21.334		6.62	11.6963
1.5	50		1.25	31.999		6.62	10.6386
1.5	45		1.25	32		6.62	9.64101
1.5	30		1.25	10.667		6.61	10.8908
1.5	10		1.25	42.666		6.61	10.1661
1.5	70		1.25	10.667		6.61	10.848
1.5	35		1.25	37.333		6.61	9.75591
1.5	45		1.25	37.333		6.61	9.73892
1.5	45		1.25	10.667		6.6	6.07281
1.5	15		1.25	37.333		6.6	8.85017
1.5	60		1.25	37.333		6.6	7.42592
1.5	35		1.25	42.666		6.6	4.57583
1.5	25		1.25	32		6.6	6.56011
1.5	55		1.25	32		6.6	6.54832
1.5	30		1.25	16		6.6	3.9612
1.5	45		1.25	32		6.6	5.66039
1.5	35		1.25	21.333		6.6	4.34588
1.5	95		1.25	26.666		6.59	5.03097
1.5	30		1.25	21.333		6.59	8.48066
1.5	45		1.25	16		6.59	6.05577
1.5	85		1.25	10.667		6.59	6.23772
1.5	20		1.25	16		6.59	6.02452
1.5	15		1.25	26.666		6.59	6.83954
1.5	20		1.25	21.333		6.58	6.42879
1.5	40		1.25	21.334		6.58	6.14536
1.5	25		1.25	53.333		6.58	7.36543
1.5	15		1.25	10.666		6.58	7.88064
1.5	35		1.25	26.666		6.58	6.38644
1.5	25		1.25	37.333		6.57	4.67712
1.5	25		1.25	21.333		6.57	5.68001
1.5	80		1.25	48		6.57	5.99433
1.5	45		1.25	53.333		6.57	6.54779
1.5	30		1.25	21.333		6.57	7.69599
1.5	20		1.25	26.667		6.57	5.15496
1.5	15		1.25	42.666		6.57	8.81551
1.5	35		1.25	26.667		6.57	9.7631
1.5	20		1.25	26.666		6.56	9.17551
1.5	10		1.25	10.667		6.56	7.39177
1.5	25		1.25	42.666		6.56	5.42982
1.5	70		1.25	16		6.56	6.5134
1.5	40		1.25	16		6.55	8.96878
1.5	65		1.25	10.667		6.55	6.85943
1.5	20		1.25	16		6.55	5.82255
1.5	55		1.25	26.666		6.55	8.26354
1.5	35		1.25	32		6.54	4.69905
1.5	35		1.25	32		6.54	4.86633
1.5	90		1.25	21.333		6.54	2.4409
1.5	15		1.25	21.333		6.54	5.18833
1.5	10		1.25	26.667		6.53	2.33996
1.5	45		1.25	26.666		6.53	7.89388
1.5	35		1.25	26.666		6.53	7.51726
1.5	120		1.25	21.334		6.53	6.68789
1.5	90		1.25	42.666		6.52	7.20056
1.5	35		1.25	21.333		6.52	6.22895
1.5	25		1.25	37.333		6.52	4.79235
1.5	40		1.25	10.666		6.52	3.00509
1.5	25		1.25	16		6.52	11.1339
1.5	35		1.25	21.333		6.52	11.4498
1.5	45		1.25	16		6.51	11.5206
1.5	25		1.25	32		6.51	12.1288
1.5	10		1.25	42.666		6.51	10.3102
1.5	30		1.25	10.667		6.51	10.1706
1.5	15		1.25	16		6.51	10.1151
1.5	55		1.25	21.333		6.51	8.84907
1.5	65		1.25	37.333		6.51	8.6369
1.5	30		1.25	48		6.51	9.31222
1.5	90		1.25	16		6.5	6.85998
1.5	25		1.25	16		6.5	8.3239
1.5	20		1.25	47.999		6.5	7.7901
1.5	80		1.25	16		6.5	10.1027
1.5	20		1.25	10.667		6.49	10.5379
1.5	40		1.25	16		6.49	8.63438
1.5	40		1.25	26.666		6.49	9.09735
1.5	60		1.25	32		6.49	9.49893
1.5	55		1.25	58.667		6.49	9.28161
1.5	30		1.25	26.666		6.49	7.70682
1.5	15		1.25	21.333		6.49	7.47069
1.5	45		1.25	26.667		6.49	8.34985
1.5	105		1.25	21.333		6.48	8.06608
1.5	75		1.25	10.666		6.48	6.76454
1.5	25		1.25	21.334		6.47	6.52874
1.5	20		1.25	53.333		6.47	3.53671
1.5	95		1.25	32		6.47	3.52103
1.5	25		1.25	26.666		6.47	3.73118
1.5	85		1.25	37.333		6.47	7.65375
1.5	10		1.25	16		6.46	7.39228
1.5	45		1.25	21.334		6.46	8.9975
1.5	35		1.25	26.666		6.46	9.08892
1.5	15		1.25	26.666		6.46	7.07174
1.5	20		1.25	32		6.45	6.96869
1.5	20		1.25	21.334		6.45	7.77415
1.5	50		1.25	31.999		6.45	3.63348
1.5	105		1.25	16		6.45	5.94363
1.5	20		1.25	64		6.45	6.35379
1.5	80		1.25	32		6.45	6.17875
1.5	20		1.25	26.666		6.45	6.51184
1.5	35		1.25	10.667		6.44	7.78284
1.5	10		1.25	58.666		6.44	8.51518
1.5	50		1.25	26.667		6.44	5.46073
1.5	40		1.25	15.999		6.44	10.4214
1.5	55		1.25	32		6.44	5.63053
1.5	15		1.25	26.667		6.43	7.10968
1.5	50		1.25	10.666		6.43	6.62422
1.5	65		1.25	16		6.43	4.705
1.5	25		1.25	26.667		6.43	4.58813
1.5	20		1.25	26.666		6.43	3.23529
1.5	15		1.25	37.333		6.42	1.85452
1.5	20		1.25	10.667		6.42	5.21853
1.5	25		1.25	26.666		6.42	8.43709
1.5	95		1.25	16		6.42	6.10825
1.5	40		1.25	48		6.42	8.33402
1.5	70		1.25	26.666		6.42	8.77442
1.5	25		1.25	32		6.42	5.69889
1.5	30		1.25	37.333		6.41	7.76041
1.5	60		1.25	32		6.41	8.14927
1.5	35		1.25	32		6.41	8.88368
1.5	65		1.25	26.666		6.41	7.7817
1.5	15		1.25	21.333		6.41	6.35522
1.5	45		1.25	74.666		6.41	8.80523
1.5	80		1.25	32		6.41	7.88602
1.5	20		1.25	32		6.4	6.3149
1.5	80		1.25	16		6.4	8.05808
1.5	40		1.25	32		6.4	5.77482
1.5	25		1.25	26.666		6.4	5.8918
1.5	25		1.25	32		6.4	5.24677
1.5	55		1.25	37.333		6.39	8.4777
1.5	30		1.25	26.667		6.39	4.47814
1.5	25		1.25	16		6.39	4.55368
1.5	40		1.25	42.666		6.38	6.26138
1.5	35		1.25	16		6.38	4.12971
1.5	15		1.25	21.333		6.38	6.02822
1.5	25		1.25	26.667		6.38	5.0794
1.5	15		1.25	37.333		6.38	6.54753
1.5	35		1.25	16		6.38	6.72699
1.5	40		1.25	32		6.37	6.35423
1.5	70		1.25	31.999		6.37	6.01183
1.5	45		1.25	37.334		6.37	6.51553
1.5	60		1.25	26.666		6.37	7.48536
1.5	30		1.25	32		6.36	11.0274
1.5	70		1.25	26.666		6.36	10.0539
1.5	50		1.25	42.667		6.36	5.23359
1.5	55		1.25	37.333		6.36	7.96281
1.5	55		1.25	21.333		6.36	6.76041
1.5	50		1.25	53.333		6.36	6.11478
1.5	85		1.25	26.666		6.36	6.79307
1.5	45		1.25	32		6.35	6.99253
1.5	45		1.25	26.667		6.35	6.42834
1.5	25		1.25	21.333		6.35	7.27936
1.5	75		1.25	32		6.35	7.58835
1.5	50		1.25	21.333		6.34	5.92801
1.5	50		1.25	26.667		6.34	6.17309
1.5	55		1.25	37.333		6.33	6.78348
1.5	10		1.25	16		6.33	4.33494
1.5	80		1.25	26.666		6.33	4.88062
1.5	35		1.25	21.333		6.33	4.65365
1.5	35		1.25	26.667		6.33	5.19721
1.5	45		1.25	16		6.33	5.59591
1.5	60		1.25	10.666		6.33	5.42836
1.5	60		1.25	26.667		6.33	3.7935
1.5	30		1.25	37.333		6.32	3.21373
1.5	60		1.25	58.667		6.32	6.68041
1.5	20		1.25	21.333		6.32	7.64244
1.5	70		1.25	16		6.32	5.33911
1.5	55		1.25	10.666		6.32	7.49446
1.5	25		1.25	21.334		6.32	8.68948
1.5	50		1.25	31.999		6.31	6.86926
1.5	75		1.25	26.667		6.31	10.708
1.5	40		1.25	21.333		6.31	9.24026
1.5	25		1.25	10.667		6.3	9.76889
1.5	60		1.25	16		6.3	9.18906
1.5	25		1.25	26.666		6.3	8.32557
1.5	25		1.25	42.666		6.3	10.7419
1.5	20		1.25	32		6.3	7.49312
1.5	55		1.25	32		6.3	8.67796
1.5	60		1.25	53.333		6.3	7.2657
1.5	45		1.25	37.333		6.29	5.11049
1.5	50		1.25	32		6.29	5.42895
1.5	65		1.25	32		6.29	6.0695
1.5	55		1.25	10.666		6.29	6.80494
1.5	25		1.25	48		6.28	6.22079
1.5	15		1.25	37.333		6.28	4.06609
1.5	30		1.25	10.667		6.28	5.72814
1.5	75		1.25	16		6.28	6.88664
1.5	60		1.25	26.666		6.28	7.43977
1.5	80		1.25	26.667		6.27	6.37964
1.5	45		1.25	31.999		6.27	9.9095
1.5	35		1.25	21.334		6.27	5.73211
1.5	55		1.25	37.333		6.27	6.60525
1.5	35		1.25	26.666		6.26	4.98894
1.5	50		1.25	42.667		6.26	8.28839
1.5	25		1.25	37.333		6.26	6.43914
1.5	15		1.25	26.666		6.26	7.13993
1.5	90		1.25	21.334		6.26	5.70144
1.5	70		1.25	21.333		6.26	8.33481
1.5	45		1.25	26.666		6.26	9.50157
1.5	80		1.25	26.667		6.26	6.37019
1.5	30		1.25	10.666		6.26	6.29645
1.5	40		1.25	21.333		6.25	8.23553
1.5	60		1.25	42.667		6.25	4.80636
1.5	40		1.25	21.333		6.25	3.84052
1.5	60		1.25	21.333		6.25	-1.01272
1.5	25		1.25	26.667		6.25	1.51425
1.5	30		1.25	37.333		6.25	1.2263
1.5	55		1.25	16		6.25	3.48211
1.5	70		1.25	26.666		6.24	1.04993
1.5	20		1.25	21.333		6.24	5.20097
1.5	15		1.25	10.667		6.24	10.4905
1.5	60		1.25	26.666		6.24	10.9101
1.5	40		1.25	64		6.23	11.3377
1.5	90		1.25	42.666		6.23	11.0256
1.5	10		1.25	32		6.23	9.67505
1.5	20		1.25	32		6.23	9.67623
1.5	75		1.25	10.667		6.22	8.82164
1.5	65		1.25	10.666		6.22	8.98081
1.5	25		1.25	26.667		6.22	9.47825
1.5	50		1.25	26.666		6.22	7.52167
1.5	75		1.25	26.667		6.22	8.83343
1.5	55		1.25	21.333		6.22	8.44168
1.5	50		1.25	32		6.22	9.40025
1.5	45		1.25	26.666		6.21	8.48928
1.5	60		1.25	32		6.21	7.73216
1.5	45		1.25	16		6.21	6.25202
1.5	35		1.25	10.666		6.21	7.85325
1.5	30		1.25	21.334		6.21	7.15868
1.5	80		1.25	37.333		6.21	8.21231
1.5	60		1.25	26.666		6.21	6.58156
1.5	70		1.25	32		6.21	6.95138
1.5	45		1.25	26.666		6.21	3.82682
1.5	25		1.25	21.334		6.2	3.64208
1.5	15		1.25	31.999		6.2	3.903
1.5	45		1.25	21.334		6.2	6.92734
1.5	60		1.25	31.999		6.2	7.22143
1.5	30		1.25	42.667		6.2	5.94964
1.5	60		1.25	16		6.2	5.02361
1.5	30		1.25	26.666		6.2	5.0658
1.5	85		1.25	21.333		6.2	5.03464
1.5	30		1.25	26.667		6.2	4.80647
1.5	60		1.25	26.666		6.2	7.05615
1.5	40		1.25	21.334		6.2	5.77478
1.5	35		1.25	31.999		6.19	5.43977
1.5	20		1.25	32		6.18	5.38961
1.5	15		1.25	26.667		6.18	8.06461
1.5	45		1.25	21.333		6.18	10.1128
1.5	30		1.25	26.666		6.18	6.69284
1.5	30		1.25	32		6.18	7.19375
1.5	45		1.25	21.333		6.17	7.00612
1.5	20		1.25	16		6.17	7.21653
1.5	65		1.25	21.333		6.17	7.4336
1.5	60		1.25	21.333		6.16	4.91325
1.5	40		1.25	32		6.16	7.06032
1.5	30		1.25	32		6.16	8.58051
1.5	50		1.25	21.333		6.16	6.9741
1.5	35		1.25	53.333		6.16	7.3881
1.5	45		1.25	48		6.16	6.65407
1.5	45		1.25	32		6.16	8.31447
1.5	75		1.25	42.666		6.16	7.45716
1.5	35		1.25	26.666		6.15	6.50487
1.5	30		1.25	53.333		6.15	7.00812
1.5	20		1.25	26.667		6.15	5.84206
1.5	95		1.25	32		6.15	6.21365
1.5	25		1.25	26.666		6.15	6.38361
1.5	80		1.25	21.333		6.15	5.80749
1.5	30		1.25	37.334		6.15	5.12304
1.5	45		1.25	42.666		6.14	9.07785
1.5	15		1.25	26.666		6.14	7.8744
1.5	25		1.25	37.334		6.14	5.45089
1.5	25		1.25	21.333		6.14	7.35709
1.5	35		1.25	63.999		6.13	5.49936
1.5	35		1.25	21.333		6.13	5.88631
1.5	65		1.25	32		6.13	4.1131
1.5	35		1.25	21.333		6.13	4.90029
1.5	45		1.25	42.667		6.13	5.95143
1.5	15		1.25	37.333		6.12	5.19479
1.5	15		1.25	26.666		6.12	7.36307
1.5	10		1.25	37.333		6.12	5.62425
1.5	15		1.25	21.334		6.12	5.93359
1.5	60		1.25	47.999		6.12	9.73776
1.5	35		1.25	26.667		6.12	9.14061
1.5	30		1.25	47.999		6.11	5.83586
1.5	60		1.25	32		6.11	6.34452
1.5	15		1.25	32		6.11	5.42449
1.5	25		1.25	21.333		6.11	5.45503
1.5	35		1.25	21.333		6.11	3.37228
1.5	105		1.25	32		6.11	4.6598
1.5	35		1.25	16		6.11	4.59062
1.5	30		1.25	10.667		6.11	7.52793
1.5	45		1.25	10.666		6.11	6.17822
1.5	15		1.25	37.333		6.1	5.62115
1.5	85		1.25	32		6.1	5.3767
1.5	30		1.25	26.667		6.1	6.6138
1.5	15		1.25	16		6.09	6.24655
1.5	20		1.25	37.333		6.09	4.20547
1.5	35		1.25	10.666		6.09	6.60013
1.5	10		1.25	26.666		6.09	5.48532
1.5	30		1.25	26.667		6.08	5.2304
1.5	25		1.25	26.666		6.08	6.20659
1.5	60		1.25	37.333		6.07	4.99854
1.5	10		1.25	26.667		6.07	7.05492
1.5	55		1.25	26.666		6.07	5.44623
1.5	30		1.25	21.333		6.07	5.60395
1.5	65		1.25	32		6.07	5.81961
1.5	40		1.25	21.333		6.06	4.8796
1.5	30		1.25	32		6.06	4.96718
1.5	25		1.25	53.333		6.06	3.52451
1.5	40		1.25	21.333		6.06	4.41492
1.5	55		1.25	26.667		6.06	4.1405
1.5	15		1.25	16		6.05	4.55113
1.5	25		1.25	16		6.05	5.03755
1.5	10		1.25	10.666		6.05	5.0234
1.5	25		1.25	26.667		6.05	4.7014
1.5	45		1.25	10.666		6.05	3.46848
1.5	30		1.25	42.667		6.05	5.51626
1.5	10		1.25	53.333		6.05	4.44939
1.5	30		1.25	37.333		6.05	1.94268
1.5	105		1.25	32		6.04	1.58556
1.5	30		1.25	21.333		6.04	7.41332
1.5	30		1.25	26.666		6.04	7.71542
1.5	40		1.25	32		6.03	5.50548
1.5	15		1.25	16		6.03	5.77327
1.5	15		1.25	26.666		6.03	4.91419
1.5	70		1.25	10.667		6.03	4.1767
1.5	55		1.25	16		6.03	6.42049
1.5	50		1.25	21.333		6.03	7.4648
1.5	55		1.25	37.333		6.03	4.87086
1.5	15		1.25	21.333		6.03	3.46317
1.5	45		1.25	32		6.02	7.0832
1.5	50		1.25	32		6.02	6.06969
1.5	60		1.25	42.666		6.02	4.43187
1.5	65		1.25	21.334		6.02	5.82728
1.5	30		1.25	21.333		6.02	6.23035
1.5	15		1.25	42.666		6.01	6.04383
1.5	70		1.25	37.333		6.01	8.75667
1.5	60		1.25	37.333		6.01	8.66362
1.5	25		1.25	32		6.01	9.12889
1.5	25		1.25	16		6	7.85641
1.5	40		1.25	37.333		6	5.56988
1.5	25		1.25	21.333		6	7.64652
1.5	30		1.25	21.334		6	6.29571
1.5	45		1.25	47.999		6	3.84355
1.5	30		1.25	26.667		5.99	5.87652
1.5	55		1.25	16		5.99	3.81661
1.5	35		1.25	26.666		5.99	3.72685
1.5	40		1.25	48		5.99	5.48193
1.5	40		1.25	32		5.99	3.44247
1.5	60		1.25	21.333		5.99	5.46189
1.5	35		1.25	16		5.99	5.20345
1.5	105		1.25	16		5.99	4.59179
1.5	35		1.25	42.666		5.98	6.8558
1.5	35		1.25	21.333		5.98	7.28517
1.5	35		1.25	26.667		5.98	4.53811
1.5	50		1.25	37.333		5.98	3.52069
1.5	35		1.25	16		5.98	5.37777
1.5	45		1.25	21.333		5.98	5.35162
1.5	30		1.25	32		5.98	3.92158
1.5	40		1.25	10.666		5.97	6.32439
1.5	50		1.25	16		5.97	5.63235
1.5	40		1.25	21.333		5.97	6.0295
1.5	45		1.25	42.667		5.97	5.20969
1.5	40		1.25	10.666		5.97	4.9839
1.5	60		1.25	10.667		5.97	6.40309
1.5	40		1.25	42.666		5.97	5.81369
1.5	45		1.25	21.333		5.96	7.31742
1.5	45		1.25	26.667		5.95	6.88098
1.5	50		1.25	26.666		5.95	11.3904
1.5	10		1.25	21.334		5.95	10.9028
1.5	35		1.25	53.333		5.95	8.64693
1.5	65		1.25	31.999		5.95	11.9668
1.5	45		1.25	10.667		5.95	9.44519
1.5	30		1.25	26.666		5.95	9.04073
1.5	35		1.25	26.667		5.95	9.59765
1.5	50		1.25	10.667		5.94	6.09803
1.5	45		1.25	31.999		5.94	8.70486
1.5	25		1.25	26.667		5.94	8.58566
1.5	15		1.25	16		5.94	7.99824
1.5	55		1.25	26.666		5.94	8.24137
1.5	35		1.25	32		5.94	8.24848
1.5	25		1.25	21.333		5.94	8.65504
1.5	50		1.25	37.333		5.94	6.89948
1.5	40		1.25	21.334		5.94	7.07582
1.5	40		1.25	26.666		5.94	4.49655
1.5	20		1.25	16		5.94	5.55382
1.5	80		1.25	21.333		5.94	7.55853
1.5	65		1.25	16		5.94	6.00068
1.5	25		1.25	10.667		5.94	5.68121
1.5	35		1.25	53.333		5.94	7.19886
1.5	40		1.25	47.999		5.93	6.98063
1.5	35		1.25	26.667		5.93	6.94904
1.5	40		1.25	26.666		5.93	6.49885
1.5	75		1.25	16		5.93	6.61239
1.5	55		1.25	53.333		5.93	5.51615
1.5	40		1.25	21.333		5.93	6.74638
1.5	30		1.25	32		5.93	6.88915
1.5	35		1.25	42.667		5.92	6.5445
1.5	45		1.25	42.666		5.92	3.37515
1.5	30		1.25	32		5.92	6.73417
1.5	75		1.25	37.333		5.92	6.90252
1.5	50		1.25	21.333		5.92	8.41483
1.5	35		1.25	21.333		5.92	5.52003
1.5	35		1.25	69.333		5.92	5.84235
1.5	30		1.25	10.667		5.92	6.06576
1.5	45		1.25	26.666		5.91	4.14826
1.5	50		1.25	26.667		5.91	4.99416
1.5	35		1.25	26.666		5.9	4.60067
1.5	25		1.25	10.667		5.9	6.23183
1.5	30		1.25	10.666		5.9	6.78559
1.5	40		1.25	26.667		5.9	4.88635
1.5	35		1.25	21.333		5.9	3.99347
1.5	10		1.25	21.333		5.9	2.68849
1.5	55		1.25	42.666		5.9	6.71864
1.5	55		1.25	53.333		5.9	5.12303
1.5	35		1.25	26.667		5.89	4.98717
1.5	35		1.25	21.333		5.89	3.17296
1.5	45		1.25	21.333		5.89	1.18979
1.5	40		1.25	32		5.89	4.513
1.5	35		1.25	26.667		5.89	4.51734
1.5	100		1.25	31.999		5.88	4.26056
1.5	50		1.25	26.667		5.88	5.98385
1.5	20		1.25	21.333		5.88	7.8015
1.5	75		1.25	32		5.88	8.75758
1.5	25		1.25	10.666		5.88	8.27317
1.5	10		1.25	32		5.87	6.46196
1.5	10		1.25	10.667		5.87	7.10307
1.5	20		1.25	58.666		5.87	4.90998
1.5	30		1.25	37.333		5.87	5.547
1.5	35		1.25	26.666		5.87	7.23461
1.5	65		1.25	37.333		5.87	6.95314
1.5	90		1.25	10.667		5.87	6.82248
1.5	10		1.25	32		5.87	6.44891
1.5	40		1.25	42.666		5.87	4.86617
1.5	50		1.25	26.667		5.87	5.95375
1.5	70		1.25	32		5.87	7.16784
1.5	30		1.25	31.999		5.87	4.6366
1.5	75		1.25	16		5.86	6.16105
1.5	20		1.25	21.333		5.86	7.62546
1.5	35		1.25	16		5.86	6.24081
1.5	15		1.25	26.667		5.86	5.71836
1.5	40		1.25	21.333		5.86	6.24214
1.5	45		1.25	10.667		5.86	6.39174
1.5	30		1.25	16		5.85	3.57279
1.5	30		1.25	31.999		5.85	4.31703
1.5	85		1.25	21.334		5.85	2.91901
1.5	25		1.25	10.666		5.85	2.64955
1.5	50		1.25	26.667		5.85	4.72228
1.5	35		1.25	32		5.85	6.89748
1.5	25		1.25	26.666		5.85	6.64897
1.5	15		1.25	10.667		5.85	6.23295
1.5	70		1.25	21.333		5.85	5.52218
1.5	35		1.25	37.333		5.85	5.76984
1.5	45		1.25	21.333		5.85	5.45845
1.5	75		1.25	32		5.85	5.00165
1.5	35		1.25	21.333		5.85	6.41523
1.5	30		1.25	37.334		5.84	7.4201
1.5	40		1.25	21.333		5.84	3.79065
1.5	15		1.25	26.666		5.84	4.67639
1.5	45		1.25	32		5.84	5.46351
1.5	30		1.25	26.666		5.84	4.10845
1.5	30		1.25	26.667		5.83	5.90874
1.5	65		1.25	37.333		5.83	6.54823
1.5	40		1.25	21.333		5.83	7.89163
1.5	45		1.25	32		5.83	5.26232
1.5	35		1.25	42.667		5.83	9.19042
1.5	50		1.25	26.666		5.83	9.19069
1.5	50		1.25	21.333		5.83	7.03453
1.5	70		1.25	21.333		5.83	8.88082
1.5	55		1.25	42.667		5.83	6.65892
1.5	35		1.25	21.333		5.83	6.45338
1.5	35		1.25	32		5.83	2.95137
1.5	45		1.25	26.666		5.83	6.103
1.5	30		1.25	26.667		5.82	6.41089
1.5	25		1.25	31.999		5.82	4.79259
1.5	85		1.25	16		5.82	6.97643
1.5	65		1.25	48		5.82	7.0164
1.5	85		1.25	16		5.82	5.91051
1.5	35		1.25	32		5.82	5.55913
1.5	15		1.25	37.333		5.82	3.86662
1.5	75		1.25	26.666		5.82	4.8981
1.5	50		1.25	26.667		5.82	9.7831
1.5	40		1.25	26.666		5.82	5.72267
1.5	40		1.25	10.667		5.81	7.20122
1.5	25		1.25	26.667		5.81	5.87116
1.5	20		1.25	31.999		5.81	5.84521
1.5	40		1.25	26.667		5.81	4.52421
1.5	55		1.25	32		5.81	7.79329
1.5	35		1.25	31.999		5.81	5.55733
1.5	40		1.25	16		5.81	5.42933
1.5	45		1.25	26.667		5.81	5.21428
1.5	35		1.25	16		5.81	9.10513
1.5	50		1.25	37.333		5.8	6.46631
1.5	15		1.25	10.667		5.8	7.87482
1.5	30		1.25	21.333		5.79	7.86967
1.5	80		1.25	32		5.79	6.71275
1.5	10		1.25	47.999		5.79	6.29005
1.5	45		1.25	32		5.79	8.40132
1.5	50		1.25	16		5.79	8.94401
1.5	35		1.25	26.667		5.79	6.40535
1.5	25		1.25	16		5.79	6.80422
1.5	45		1.25	15.999		5.79	6.10129
1.5	30		1.25	21.334		5.79	6.29563
1.5	75		1.25	42.666		5.79	6.76899
1.5	35		1.25	48		5.79	6.60803
1.5	30		1.25	21.333		5.79	4.85123
1.5	45		1.25	16		5.79	4.87303
1.5	65		1.25	16		5.79	6.02816
1.5	35		1.25	10.666		5.79	6.09737
1.5	80		1.25	21.334		5.78	6.49879
1.5	40		1.25	31.999		5.78	6.36787
1.5	30		1.25	26.667		5.78	6.45882
1.5	40		1.25	32		5.78	6.89722
1.5	40		1.25	26.666		5.78	11.7633
1.5	10		1.25	21.333		5.78	7.29416
1.5	25		1.25	21.334		5.78	11.6648
1.5	10		1.25	26.666		5.78	12.2803
1.5	20		1.25	10.667		5.78	11.8993
1.5	50		1.25	37.333		5.78	10.9603
1.5	25		1.25	26.667		5.77	9.20725
1.5	35		1.25	26.666		5.77	8.4913
1.5	45		1.25	32		5.77	7.80681
1.5	90		1.25	21.333		5.77	8.13948
1.5	25		1.25	21.333		5.77	10.0632
1.5	90		1.25	16		5.77	8.33384
1.5	40		1.25	32		5.77	6.16831
1.5	25		1.25	42.666		5.77	5.42641
1.5	30		1.25	16		5.77	5.75955
1.5	45		1.25	32		5.77	3.34617
1.5	35		1.25	32		5.77	3.86844
1.5	30		1.25	16		5.77	5.25865
1.5	45		1.25	47.999		5.77	0.506859
1.5	35		1.25	26.667		5.77	4.61898
1.5	50		1.25	37.333		5.77	4.35318
1.5	35		1.25	32		5.77	4.35658
1.5	60		1.25	37.333		5.77	3.91625
1.5	30		1.25	26.666		5.76	2.30926
1.5	10		1.25	21.334		5.76	3.36348
1.5	15		1.25	47.999		5.75	3.6218
1.5	95		1.25	26.667		5.75	4.47476
1.5	50		1.25	31.999		5.75	6.69748
1.5	30		1.25	37.334		5.75	6.12831
1.5	35		1.25	37.333		5.75	7.14131
1.5	20		1.25	32		5.75	6.51191
1.5	30		1.25	42.666		5.75	7.47733
1.5	20		1.25	26.667		5.75	7.39405
1.5	15		1.25	42.666		5.75	6.99336
1.5	25		1.25	37.333		5.74	6.20438
1.5	25		1.25	26.667		5.74	6.88441
1.5	50		1.25	26.666		5.74	5.55738
1.5	25		1.25	37.333		5.74	6.93015
1.5	20		1.25	32		5.74	6.71403
1.5	90		1.25	21.333		5.74	6.9193
1.5	30		1.25	37.333		5.74	5.85184
1.5	45		1.25	21.334		5.74	7.40018
1.5	85		1.25	42.666		5.74	7.00464
1.5	50		1.25	16		5.74	7.32861
1.5	30		1.25	10.667		5.73	7.09499
1.5	35		1.25	16		5.73	5.03836
1.5	60		1.25	15.999		5.73	4.28277
1.5	30		1.25	21.333		5.73	4.47608
1.5	25		1.25	26.667		5.73	5.60088
1.5	55		1.25	10.666		5.73	1.87269
1.5	75		1.25	16		5.73	5.48604
1.5	20		1.25	16		5.73	8.7131
1.5	45		1.25	37.333		5.73	8.67305
1.5	35		1.25	10.667		5.73	8.90214
1.5	35		1.25	31.999		5.73	7.362
1.5	95		1.25	21.334		5.73	4.98772
1.5	35		1.25	32		5.73	7.17483
1.5	35		1.25	26.666		5.73	4.51852
1.5	35		1.25	26.667		5.73	3.31265
1.5	40		1.25	21.333		5.73	7.59228
1.5	20		1.25	21.333		5.73	4.59314
1.5	20		1.25	10.666		5.72	7.15008
1.5	20		1.25	10.667		5.72	5.67023
1.5	20		1.25	21.333		5.72	3.7691
1.5	45		1.25	32		5.72	7.99645
1.5	35		1.25	21.333		5.72	5.06035
1.5	25		1.25	26.667		5.72	5.74297
1.5	65		1.25	32		5.72	0.861522
1.5	30		1.25	37.333		5.72	1.23612
1.5	40		1.25	53.333		5.72	3.44361
1.5	25		1.25	37.333		5.72	5.51142
1.5	70		1.25	16		5.72	6.68505
1.5	60		1.25	31.999		5.72	4.66042
1.5	20		1.25	10.667		5.72	7.0133
1.5	50		1.25	21.333		5.72	8.59506
1.5	60		1.25	26.667		5.71	6.07102
1.5	25		1.25	16		5.71	4.87921
1.5	30		1.25	47.999		5.71	5.82313
1.5	15		1.25	21.334		5.71	5.67507
1.5	25		1.25	10.666		5.71	3.93625
1.5	25		1.25	21.333		5.71	3.84486
1.5	35		1.25	32		5.71	7.32174
1.5	20		1.25	21.333		5.71	5.3381
1.5	50		1.25	32		5.71	9.97118
1.5	30		1.25	10.667		5.71	12.0951
1.5	30		1.25	42.666		5.71	12.8393
1.5	35		1.25	16		5.71	12.8392
1.5	105		1.25	26.666		5.71	11.4394
1.5	60		1.25	16		5.71	9.29401
1.5	20		1.25	26.667		5.7	13.0793
1.5	20		1.25	21.333		5.7	10.1134
1.5	80		1.25	26.667		5.7	9.95399
1.5	25		1.25	26.666		5.7	8.68269
1.5	10		1.25	21.333		5.7	8.2131
1.5	50		1.25	48		5.7	8.30098
1.5	70		1.25	32		5.7	8.08586
1.5	25		1.25	32		5.7	6.06824
1.5	25		1.25	16		5.7	6.82136
1.5	50		1.25	26.666		5.69	7.29864
1.5	35		1.25	26.666		5.69	6.44679
1.5	70		1.25	53.333		5.69	7.15149
1.5	25		1.25	32		5.69	5.85052
1.5	25		1.25	37.333		5.69	8.09282
1.5	30		1.25	26.666		5.69	7.74779
1.5	35		1.25	37.333		5.69	7.17929
1.5	85		1.25	10.667		5.69	8.44478
1.5	30		1.25	32		5.69	7.03063
1.5	20		1.25	16		5.69	7.28898
1.5	75		1.25	10.666		5.69	6.49246
1.5	40		1.25	26.667		5.68	5.84879
1.5	15		1.25	32		5.68	5.05711
1.5	90		1.25	31.999		5.68	7.92799
1.5	25		1.25	42.667		5.68	6.00135
1.5	45		1.25	26.666		5.68	8.48595
1.5	60		1.25	48		5.68	12.8921
1.5	30		1.25	21.333		5.68	9.84432
1.5	20		1.25	21.334		5.68	7.85188
1.5	35		1.25	15.999		5.68	7.022
1.5	35		1.25	32		5.68	6.86427
1.5	50		1.25	31.999		5.68	6.99263
1.5	25		1.25	32		5.68	5.91668
1.5	45		1.25	16		5.67	5.74935
1.5	65		1.25	32		5.67	6.0736
1.5	50		1.25	16		5.67	6.45862
1.5	10		1.25	16		5.67	4.54588
1.5	15		1.25	21.333		5.67	5.76485
1.5	45		1.25	26.667		5.67	6.84354
1.5	40		1.25	15.999		5.67	6.68045
1.5	30		1.25	37.334		5.67	6.07477
1.5	110		1.25	21.333		5.67	8.16233
1.5	55		1.25	31.999		5.67	6.21849
1.5	30		1.25	32		5.67	6.07262
1.5	50		1.25	32		5.67	6.32083
1.5	35		1.25	37.333		5.66	7.04584
1.5	40		1.25	32		5.66	6.25258
1.5	35		1.25	37.333		5.66	6.21896
1.5	40		1.25	37.333		5.66	6.35208
1.5	20		1.25	10.666		5.66	4.10168
1.5	40		1.25	21.334		5.66	7.62165
1.5	20		1.25	21.333		5.66	6.15928
1.5	45		1.25	37.333		5.66	6.17393
1.5	75		1.25	32		5.66	8.46207
1.5	40		1.25	37.333		5.65	6.42798
1.5	65		1.25	26.666		5.65	6.53414
1.5	60		1.25	26.667		5.65	3.0641
1.5	25		1.25	21.333		5.65	2.10345
1.5	40		1.25	21.333		5.64	9.41417
1.5	25		1.25	16		5.64	5.82284
1.5	55		1.25	26.667		5.64	5.28108
1.5	40		1.25	21.333		5.64	5.5379
1.5	75		1.25	21.333		5.64	4.91271
1.5	35		1.25	42.667		5.64	3.90206
1.5	40		1.25	53.333		5.64	1.81981
1.5	45		1.25	10.666		5.64	5.31863
1.5	30		1.25	21.333		5.63	0.482763
1.5	115		1.25	32		5.63	9.78211
1.5	55		1.25	37.333		5.63	9.71883
1.5	40		1.25	26.667		5.63	7.91515
1.5	40		1.25	53.333		5.63	6.05011
1.5	35		1.25	32		5.63	4.97885
1.5	25		1.25	26.666		5.63	4.67652
1.5	10		1.25	10.667		5.63	6.17451
1.5	60		1.25	21.333		5.63	6.06852
1.5	65		1.25	26.666		5.63	3.31704
1.5	20		1.25	32		5.63	7.02447
1.5	115		1.25	21.333		5.63	6.364
1.5	25		1.25	21.334		5.63	5.60971
1.5	70		1.25	26.666		5.62	5.99908
1.5	20		1.25	21.333		5.62	5.58041
1.5	45		1.25	21.334		5.62	4.47338
1.5	20		1.25	26.666		5.62	5.15924
1.5	15		1.25	10.667		5.62	5.16485
1.5	40		1.25	21.333		5.62	6.29057
1.5	55		1.25	10.666		5.62	6.58657
1.5	40		1.25	21.334		5.62	3.57261
1.5	45		1.25	21.333		5.62	3.66202
1.5	35		1.25	26.667		5.62	3.93061
1.5	65		1.25	21.333		5.61	5.37941
1.5	55		1.25	37.333		5.61	5.35967
1.5	60		1.25	32		5.61	4.78326
1.5	40		1.25	10.666		5.61	5.82791
1.5	90		1.25	10.667		5.61	3.83042
1.5	50		1.25	26.666		5.61	5.56678
1.5	30		1.25	32		5.61	6.04465
1.5	35		1.25	32		5.61	5.34694
1.5	45		1.25	21.333		5.61	3.41828
1.5	50		1.25	37.333		5.6	4.95638
1.5	50		1.25	48		5.6	2.68167
1.5	20		1.25	21.333		5.6	3.79748
1.5	50		1.25	26.667		5.6	4.14659
1.5	20		1.25	21.333		5.6	2.85246
1.5	60		1.25	26.666		5.6	6.90176
1.5	35		1.25	16		5.6	5.16038
1.5	45		1.25	32		5.6	6.90248
1.5	110		1.25	16		5.6	1.92969
1.5	30		1.25	26.666		5.6	5.43916
1.5	15		1.25	37.334		5.6	6.18394
1.5	50		1.25	10.666		5.6	8.2358
1.5	15		1.25	10.667		5.6	5.29812
1.5	25		1.25	32		5.6	5.23487
1.5	25		1.25	58.666		5.6	3.12082
1.5	50		1.25	64		5.6	12.8393
1.5	45		1.25	26.666		5.6	4.24636
1.5	20		1.25	32		5.6	5.61302
1.5	15		1.25	58.666		5.6	8.2448
1.5	45		1.25	26.667		5.59	8.87001
1.5	30		1.25	21.333		5.59	8.45795
1.5	40		1.25	21.333		5.59	7.38196
1.5	35		1.25	21.333		5.59	7.31407
1.5	100		1.25	37.333		5.59	4.41832
1.5	45		1.25	16		5.59	5.97316
1.5	45		1.25	21.333		5.59	5.73917
1.5	50		1.25	21.334		5.59	4.66161
1.5	50		1.25	31.999		5.59	5.38311
1.5	35		1.25	21.334		5.59	5.71226
1.5	90		1.25	10.666		5.59	6.61931
1.5	50		1.25	10.667		5.59	5.04909
1.5	35		1.25	37.333		5.59	4.87879
1.5	45		1.25	21.333		5.59	1.88231
1.5	75		1.25	26.667		5.59	6.22832
1.5	50		1.25	21.333		5.58	4.32148
1.5	35		1.25	26.666		5.58	5.77364
1.5	30		1.25	26.667		5.58	4.70112
1.5	40		1.25	26.666		5.58	5.86039
1.5	20		1.25	10.667		5.58	7.16881
1.5	10		1.25	32		5.58	5.01307
1.5	35		1.25	32		5.58	6.9314
1.5	40		1.25	21.333		5.58	5.67129
1.5	105		1.25	32		5.58	4.75719
1.5	50		1.25	15.999		5.58	4.97401
1.5	30		1.25	37.334		5.58	5.79589
1.5	40		1.25	26.666		5.58	4.85194
1.5	25		1.25	32		5.58	5.73906
1.5	15		1.25	42.666		5.58	4.88839
1.5	85		1.25	21.334		5.57	5.674
1.5	45		1.25	37.333		5.57	4.93381
1.5	30		1.25	21.333		5.57	12.7723
1.5	65		1.25	16		5.57	9.32491
1.5	35		1.25	21.333		5.57	6.57308
1.5	15		1.25	21.333		5.57	7.55759
1.5	50		1.25	10.667		5.57	8.17216
1.5	10		1.25	21.333		5.57	7.37902
1.5	75		1.25	53.333		5.57	7.70211
1.5	45		1.25	26.666		5.57	6.84301
1.5	15		1.25	10.667		5.57	4.43483
1.5	20		1.25	16		5.57	5.48843
1.5	20		1.25	16		5.57	2.86486
1.5	85		1.25	32		5.57	4.64933
1.5	65		1.25	37.333		5.56	3.59495
1.5	85		1.25	10.666		5.56	5.6801
1.5	40		1.25	48		5.56	4.60801
1.5	30		1.25	32		5.56	6.09782
1.5	50		1.25	26.666		5.56	4.02143
1.5	40		1.25	26.667		5.56	6.23833
1.5	60		1.25	10.666		5.56	5.65784
1.5	35		1.25	32		5.56	6.11136
1.5	70		1.25	10.667		5.56	5.45201
1.5	15		1.25	21.333		5.56	6.40489
1.5	40		1.25	42.666		5.56	5.60168
1.5	30		1.25	32		5.56	4.46652
1.5	35		1.25	32		5.56	4.05278
1.5	55		1.25	26.666		5.56	6.04899
1.5	40		1.25	16		5.56	6.14645
1.5	45		1.25	21.333		5.56	6.28513
1.5	45		1.25	42.667		5.56	7.50952
1.5	45		1.25	21.333		5.55	3.54472
1.5	35		1.25	53.333		5.55	4.34457
1.5	40		1.25	26.667		5.55	3.97064
1.5	25		1.25	16		5.55	7.7264
1.5	50		1.25	37.333		5.55	4.59179
1.5	30		1.25	53.333		5.55	7.46781
1.5	15		1.25	32		5.55	6.53638
1.5	40		1.25	21.333		5.55	6.89938
1.5	55		1.25	21.333		5.55	6.10426
1.5	40		1.25	32		5.55	6.98319
1.5	30		1.25	26.666		5.55	6.96164
1.5	55		1.25	21.334		5.55	6.19158
1.5	35		1.25	10.666		5.55	6.36811
1.5	30		1.25	10.667		5.55	6.04669
1.5	45		1.25	37.333		5.55	6.46331
1.5	30		1.25	32		5.55	6.27127
1.5	35		1.25	21.333		5.55	5.98816
1.5	40		1.25	26.666		5.55	8.26649
1.5	35		1.25	32		5.55	6.91213
1.5	30		1.25	26.667		5.54	11.4196
1.5	30		1.25	31.999		5.54	11.0672
1.5	25		1.25	21.334		5.54	10.8197
1.5	35		1.25	21.333		5.54	11.9412
1.5	40		1.25	16		5.54	11.7893
1.5	90		1.25	16		5.54	10.5952
1.5	50		1.25	10.666		5.54	9.50864
1.5	50		1.25	21.333		5.54	6.62726
1.5	75		1.25	16		5.54	8.44838
1.5	30		1.25	10.667		5.54	6.94033
1.5	35		1.25	58.666		5.54	8.97796
1.5	30		1.25	21.333		5.53	9.54525
1.5	50		1.25	42.666		5.53	7.54048
1.5	15		1.25	16		5.53	6.97381
1.5	80		1.25	48		5.53	8.02291
1.5	45		1.25	26.667		5.53	6.58995
1.5	50		1.25	10.666		5.53	5.73391
1.5	35		1.25	21.333		5.53	5.55296
1.5	40		1.25	53.333		5.53	5.0615
1.5	35		1.25	10.667		5.53	4.36541
1.5	70		1.25	37.333		5.53	7.15842
1.5	20		1.25	32		5.53	7.42584
1.5	35		1.25	26.666		5.53	6.63584
1.5	75		1.25	53.333		5.53	4.83261
1.5	35		1.25	21.333		5.53	4.44362
1.5	30		1.25	26.667		5.52	5.74137
1.5	35		1.25	32		5.52	6.48928
1.5	80		1.25	10.666		5.52	6.71498
1.5	45		1.25	16		5.52	5.36059
1.5	50		1.25	10.667		5.52	3.92627
1.5	35		1.25	58.666		5.52	5.51886
1.5	40		1.25	58.667		5.52	5.94199
1.5	35		1.25	10.666		5.52	5.56321
1.5	70		1.25	32		5.52	5.32019
1.5	20		1.25	16		5.52	4.67166
1.5	35		1.25	16		5.52	5.17456
1.5	75		1.25	26.666		5.52	6.65886
1.5	35		1.25	26.667		5.52	5.29569
1.5	30		1.25	26.666		5.52	4.34711
1.5	35		1.25	26.667		5.52	5.53715
1.5	40		1.25	10.666		5.52	5.67559
1.5	75		1.25	32		5.51	4.33811
1.5	60		1.25	37.333		5.51	1.45605
1.5	35		1.25	64		5.51	3.33311
1.5	35		1.25	32		5.51	3.96858
1.5	40		1.25	26.666		5.51	3.43262
1.5	100		1.25	42.666		5.51	2.91366
1.5	70		1.25	37.333		5.51	1.82874
1.5	25		1.25	26.667		5.51	3.15639
1.5	25		1.25	32		5.51	4.19504
1.5	15		1.25	26.666		5.51	2.80098
1.5	30		1.25	21.334		5.51	2.64523
1.5	45		1.25	21.333		5.51	7.15351
1.5	45		1.25	26.666		5.51	9.35212
1.5	75		1.25	26.667		5.51	7.88451
1.5	50		1.25	37.333		5.5	6.10934
1.5	35		1.25	32		5.5	4.70101
1.5	50		1.25	21.333		5.5	3.23435
1.5	30		1.25	16		5.5	4.04656
1.5	60		1.25	37.333		5.5	4.13727
1.5	30		1.25	32		5.5	5.83273
1.5	70		1.25	21.333		5.5	6.23239
1.5	35		1.25	42.667		5.5	6.54231
1.5	30		1.25	31.999		5.5	2.92254
1.5	60		1.25	21.333		5.5	7.89116
1.5	30		1.25	37.334		5.5	6.69562
1.5	40		1.25	31.999		5.5	4.54187
1.5	45		1.25	37.334		5.5	4.02002
1.5	15		1.25	31.999		5.5	12.4811
1.5	45		1.25	26.667		5.49	12.5883
1.5	45		1.25	10.666		5.49	11.9899
1.5	45		1.25	32		5.49	12.9926
1.5	45		1.25	26.667		5.49	10.7591
1.5	85		1.25	42.666		5.49	11.499
1.5	10		1.25	16		5.49	12.2362
1.5	10		1.25	37.333		5.49	12.1638
1.5	45		1.25	37.333		5.49	7.248
1.5	30		1.25	26.667		5.49	8.5246
1.5	60		1.25	53.333		5.49	8.99109
1.5	35		1.25	21.333		5.49	5.15593
1.5	30		1.25	16		5.49	6.94055
1.5	15		1.25	21.333		5.49	7.0703
1.5	35		1.25	26.667		5.49	6.77108
1.5	25		1.25	37.333		5.49	6.94372
1.5	50		1.25	37.333		5.49	7.05822
1.5	25		1.25	26.667		5.49	4.95588
1.5	35		1.25	21.333		5.48	7.34921
1.5	40		1.25	31.999		5.48	9.15814
1.5	120		1.25	21.334		5.48	8.70394
1.5	25		1.25	21.333		5.48	7.57511
1.5	45		1.25	26.666		5.48	8.65417
1.5	30		1.25	32		5.48	7.53291
1.5	30		1.25	48		5.48	8.84477
1.5	35		1.25	26.666		5.48	8.87619
1.5	25		1.25	21.334		5.48	7.1261
1.5	15		1.25	42.666		5.48	6.05169
1.5	15		1.25	26.667		5.48	5.71778
1.5	30		1.25	42.666		5.48	5.40239
1.5	45		1.25	53.333		5.48	3.62077
1.5	15		1.25	26.666		5.48	6.79809
1.5	30		1.25	21.334		5.48	7.3676
1.5	40		1.25	16		5.48	6.38612
1.5	25		1.25	37.333		5.48	8.08155
1.5	40		1.25	32		5.47	8.58822
1.5	100		1.25	21.333		5.47	7.66224
1.5	30		1.25	32		5.47	7.29295
1.5	35		1.25	21.333		5.47	8.53802
1.5	70		1.25	32		5.47	8.68475
1.5	25		1.25	16		5.47	6.40218
1.5	50		1.25	32		5.47	6.79416
1.5	35		1.25	21.333		5.47	6.31319
1.5	45		1.25	21.333		5.47	4.43867
1.5	15		1.25	10.667		5.47	2.15896
1.5	60		1.25	37.333		5.47	4.25796
1.5	35		1.25	26.666		5.47	3.31255
1.5	30		1.25	16		5.47	3.1054
1.5	30		1.25	32		5.47	3.31095
1.5	95		1.25	32		5.47	1.88669
1.5	45		1.25	10.667		5.47	8.43749
1.5	35		1.25	31.999		5.47	5.68905
1.5	40		1.25	21.334		5.47	5.61108
1.5	35		1.25	26.666		5.47	4.86392
1.5	90		1.25	32		5.47	1.72182
1.5	35		1.25	26.666		5.46	4.11565
1.5	55		1.25	26.667		5.46	7.73886
1.5	50		1.25	16		5.46	7.23908
1.5	10		1.25	21.333		5.46	9.60634
1.5	20		1.25	21.333		5.46	6.67506
1.5	35		1.25	26.666		5.46	5.5892
1.5	30		1.25	48		5.46	3.87375
1.5	75		1.25	21.333		5.46	5.37041
1.5	75		1.25	32		5.46	5.84976
1.5	15		1.25	42.666		5.46	6.41443
1.5	10		1.25	26.667		5.46	4.47002
1.5	15		1.25	37.333		5.46	5.0629
1.5	30		1.25	21.333		5.46	5.08788
1.5	30		1.25	26.667		5.46	3.71006
1.5	10		1.25	31.999		5.46	5.81837
1.5	25		1.25	53.333		5.46	7.66859
1.5	40		1.25	26.667		5.45	9.91378
1.5	10		1.25	21.333		5.45	6.08648
1.5	25		1.25	26.667		5.45	5.0433
1.5	50		1.25	26.666		5.45	4.82635
1.5	35		1.25	21.333		5.45	6.1193
1.5	35		1.25	21.333		5.45	4.01553
1.5	20		1.25	37.334		5.45	3.9885
1.5	30		1.25	26.666		5.45	5.12832
1.5	45		1.25	32		5.45	4.91329
1.5	100		1.25	10.666		5.45	3.05766
1.5	30		1.25	26.667		5.45	5.38918
1.5	30		1.25	21.333		5.45	4.66723
1.5	55		1.25	16		5.45	6.10786
1.5	40		1.25	42.666		5.45	6.30409
1.5	20		1.25	37.334		5.45	4.03005
1.5	50		1.25	26.666		5.45	6.48085
1.5	30		1.25	26.667		5.44	5.37522
1.5	10		1.25	21.333		5.44	5.96233
1.5	20		1.25	32		5.44	6.85845
1.5	35		1.25	42.666		5.44	5.76519
1.5	75		1.25	42.666		5.44	7.3143
1.5	15		1.25	10.667		5.44	6.54106
1.5	85		1.25	21.333		5.44	6.74731
1.5	35		1.25	21.333		5.44	6.17953
1.5	55		1.25	26.667		5.44	6.05948
1.5	55		1.25	26.666		5.44	6.62861
1.5	40		1.25	26.667		5.44	5.69009
1.5	35		1.25	37.333		5.44	3.03486
1.5	25		1.25	10.667		5.44	4.43062
1.5	10		1.25	21.333		5.44	2.96831
1.5	30		1.25	21.333		5.44	6.48691
1.5	35		1.25	32		5.44	4.47471
1.5	25		1.25	26.666		5.44	5.2962
1.5	15		1.25	16		5.44	6.24685
1.5	50		1.25	26.667		5.44	3.65026
1.5	40		1.25	21.333		5.43	3.17555
1.5	30		1.25	21.333		5.43	3.45862
1.5	15		1.25	21.334		5.43	4.35981
1.5	30		1.25	26.666		5.43	5.54246
1.5	45		1.25	37.333		5.43	3.78596
1.5	105		1.25	64		5.43	4.23693
1.5	15		1.25	26.666		5.43	5.61729
1.5	40		1.25	21.333		5.43	5.61958
1.5	60		1.25	10.667		5.43	8.19005
1.5	25		1.25	32		5.43	5.03002
1.5	20		1.25	16		5.43	5.42689
1.5	30		1.25	10.666		5.43	4.78583
1.5	30		1.25	32		5.43	6.27395
1.5	40		1.25	32		5.43	5.19829
1.5	70		1.25	32		5.43	5.9219
1.5	50		1.25	37.333		5.43	4.20128
1.5	40		1.25	26.666		5.43	6.11143
1.5	20		1.25	32		5.42	4.25111
1.5	30		1.25	21.333		5.42	8.40715
1.5	125		1.25	21.334		5.42	4.30323
1.5	65		1.25	26.666		5.42	2.041
1.5	15		1.25	32		5.42	5.74332
1.5	40		1.25	26.666		5.42	9.41596
1.5	55		1.25	26.667		5.42	8.63505
1.5	30		1.25	37.333		5.42	7.64424
1.5	20		1.25	10.666		5.42	4.10658
1.5	40		1.25	21.333		5.42	2.81752
1.5	80		1.25	21.333		5.42	5.50113
1.5	45		1.25	37.333		5.42	5.72773
1.5	35		1.25	58.667		5.42	4.98463
1.5	35		1.25	26.666		5.42	3.1476
1.5	35		1.25	26.667		5.42	3.84047
1.5	45		1.25	32		5.42	4.76327
1.5	35		1.25	21.333		5.42	5.18441
1.5	20		1.25	21.333		5.42	5.94464
1.5	50		1.25	37.333		5.41	6.41506
1.5	55		1.25	21.333		5.41	6.12965
1.5	45		1.25	21.333		5.41	5.09548
1.5	40		1.25	16		5.41	4.05381
1.5	25		1.25	10.667		5.41	5.57687
1.5	15		1.25	16		5.41	5.47673
1.5	105		1.25	16		5.41	5.49899
1.5	50		1.25	37.333		5.41	4.82987
1.5	10		1.25	53.333		5.41	5.35301
1.5	30		1.25	10.667		5.41	5.71276
1.5	15		1.25	10.666		5.41	4.95768
1.5	30		1.25	21.333		5.41	5.66172
1.5	115		1.25	32		5.41	5.26127
1.5	25		1.25	21.333		5.41	5.97676
1.5	45		1.25	26.667		5.4	8.87538
1.5	50		1.25	21.333		5.4	5.60449
1.5	20		1.25	21.333		5.4	5.70306
1.5	20		1.25	16		5.4	5.94988
1.5	35		1.25	16		5.4	5.3804
1.5	20		1.25	26.666		5.4	5.01916
1.5	25		1.25	26.667		5.4	5.24958
1.5	10		1.25	21.333		5.4	8.07545
1.5	85		1.25	26.667		5.4	9.00929
1.5	20		1.25	10.666		5.4	6.49298
1.5	40		1.25	10.667		5.4	7.19232
1.5	25		1.25	32		5.4	6.51048
1.5	35		1.25	21.333		5.4	5.797
1.5	65		1.25	32		5.4	4.54796
1.5	40		1.25	10.666		5.4	6.5146
1.5	40		1.25	32		5.4	6.2264
1.5	95		1.25	26.667		5.4	6.48954
1.5	15		1.25	21.333		5.4	6.53546
1.5	10		1.25	26.666		5.4	6.36413
1.5	30		1.25	26.667		5.4	5.7449
1.5	25		1.25	16		5.4	5.53899
1.5	30		1.25	21.333		5.4	7.55471
1.5	10		1.25	37.333		5.4	7.46097
1.5	65		1.25	26.666		5.4	7.28822
1.5	55		1.25	37.334		5.39	9.01625
1.5	25		1.25	26.666		5.39	8.45461
1.5	25		1.25	32		5.39	11.6762
1.5	30		1.25	16		5.39	12.0197
1.5	65		1.25	10.666		5.39	11.7713
1.5	70		1.25	21.334		5.39	10.8922
1.5	15		1.25	31.999		5.39	7.26821
1.5	20		1.25	16		5.39	4.96035
1.5	85		1.25	16		5.38	9.05298
1.5	40		1.25	37.333		5.38	7.4113
1.5	30		1.25	26.667		5.38	6.6626
1.5	60		1.25	15.999		5.38	7.97977
1.5	105		1.25	26.667		5.38	10.1486
1.5	10		1.25	32		5.38	6.62406
1.5	10		1.25	37.333		5.38	4.42267
1.5	50		1.25	26.666		5.38	6.84856
1.5	20		1.25	16		5.38	4.98064
1.5	50		1.25	26.667		5.38	6.35782
1.5	15		1.25	32		5.38	6.2388
1.5	20		1.25	10.666		5.38	6.35726
1.5	20		1.25	10.667		5.38	4.4468
1.5	95		1.25	58.666		5.38	6.86439
1.5	35		1.25	26.667		5.38	5.53291
1.5	70		1.25	26.666		5.37	5.75238
1.5	40		1.25	48		5.37	4.55973
1.5	20		1.25	58.667		5.37	4.71259
1.5	25		1.25	26.666		5.37	5.34575
1.5	100		1.25	10.667		5.37	6.29045
1.5	30		1.25	10.666		5.37	6.15623
1.5	25		1.25	32		5.37	6.0187
1.5	25		1.25	26.667		5.37	5.08962
1.5	45		1.25	31.999		5.37	5.98851
1.5	85		1.25	16		5.37	7.07902
1.5	65		1.25	26.667		5.37	6.27953
1.5	70		1.25	32		5.37	6.80087
1.5	40		1.25	16		5.37	6.96104
1.5	60		1.25	15.999		5.37	5.30348
1.5	30		1.25	32		5.37	5.59596
1.5	15		1.25	21.333		5.37	4.92711
1.5	120		1.25	21.334		5.37	4.3408
1.5	15		1.25	15.999		5.37	6.32577
1.5	55		1.25	21.334		5.36	4.51463
1.5	40		1.25	21.333		5.36	2.16389
1.5	60		1.25	21.333		5.36	2.85487
1.5	75		1.25	32		5.36	1.24136
1.5	65		1.25	10.667		5.36	3.87657
1.5	30		1.25	15.999		5.36	2.6551
1.5	55		1.25	21.334		5.36	2.93105
1.5	35		1.25	37.333		5.36	3.06892
1.5	20		1.25	16		5.36	1.48828
1.5	30		1.25	16		5.36	2.64113
1.5	85		1.25	37.333		5.36	1.3744
1.5	30		1.25	32		5.36	7.87241
1.5	15		1.25	37.333		5.36	6.00286
1.5	45		1.25	16		5.36	5.79311
1.5	20		1.25	31.999		5.36	8.23377
1.5	45		1.25	21.333		5.36	0.579474
1.5	40		1.25	58.667		5.36	0.827143
1.5	85		1.25	53.333		5.35	3.08294
1.5	40		1.25	21.333		5.35	8.7382
1.5	45		1.25	16		5.35	4.20116
1.5	40		1.25	10.667		5.35	3.8161
1.5	45		1.25	26.666		5.35	5.85859
1.5	25		1.25	32		5.35	5.48235
1.5	25		1.25	32		5.35	5.95132
1.5	30		1.25	31.999		5.35	6.95912
1.5	25		1.25	26.667		5.35	5.28937
1.5	40		1.25	21.333		5.35	4.62075
1.5	30		1.25	42.666		5.35	5.85587
1.5	25		1.25	16		5.35	5.82208
1.5	80		1.25	42.666		5.35	5.37593
1.5	50		1.25	32		5.35	7.89712
1.5	65		1.25	21.333		5.35	9.73275
1.5	75		1.25	21.334		5.35	8.38488
1.5	25		1.25	31.999		5.34	5.77321
1.5	40		1.25	42.667		5.34	5.30664
1.5	30		1.25	32		5.34	4.65007
1.5	60		1.25	31.999		5.34	3.78663
1.5	10		1.25	26.667		5.34	2.43799
1.5	75		1.25	26.666		5.34	1.58565
1.5	30		1.25	32		5.34	4.22496
1.5	50		1.25	64		5.34	5.77916
1.5	65		1.25	16		5.34	5.05376
1.5	40		1.25	21.333		5.34	5.38161
1.5	85		1.25	32		5.34	10.3587
1.5	90		1.25	10.666		5.34	5.23914
1.5	40		1.25	37.333		5.34	5.06442
1.5	55		1.25	32		5.34	4.77404
1.5	35		1.25	53.333		5.34	5.40091
1.5	50		1.25	10.667		5.33	4.48681
1.5	45		1.25	31.999		5.33	4.15579
1.5	50		1.25	16		5.33	5.46896
1.5	40		1.25	37.333		5.33	9.17911
1.5	40		1.25	26.666		5.33	8.30777
1.5	95		1.25	16		5.33	7.63073
1.5	105		1.25	10.667		5.33	5.45529
1.5	35		1.25	26.666		5.33	5.22585
1.5	40		1.25	48		5.33	4.89926
1.5	35		1.25	32		5.33	6.10942
1.5	15		1.25	10.666		5.33	8.71794
1.5	90		1.25	58.667		5.33	6.08295
1.5	40		1.25	31.999		5.33	8.42721
1.5	35		1.25	26.667		5.33	7.17582
1.5	20		1.25	21.333		5.33	5.98804
1.5	40		1.25	26.666		5.33	5.23246
1.5	70		1.25	58.667		5.33	5.76513
1.5	50		1.25	21.333		5.32	6.12575
1.5	85		1.25	32		5.32	6.62705
1.5	50		1.25	26.666		5.32	6.67679
1.5	50		1.25	37.333		5.32	6.30272
1.5	15		1.25	42.667		5.32	6.48955
1.5	25		1.25	21.333		5.32	6.19992
1.5	45		1.25	16		5.32	6.88071
1.5	45		1.25	26.667		5.32	5.51716
1.5	30		1.25	10.666		5.32	5.51764
1.5	45		1.25	26.667		5.32	6.84279
1.5	15		1.25	21.333		5.32	5.71648
1.5	45		1.25	10.667		5.32	6.11338
1.5	85		1.25	10.666		5.32	5.36322
1.5	70		1.25	21.333		5.32	4.68907
1.5	60		1.25	37.334		5.32	5.49237
1.5	70		1.25	21.333		5.32	5.21832
1.5	30		1.25	32		5.32	0.0297696
1.5	15		1.25	26.666		5.32	4.13067
1.5	30		1.25	42.666		5.32	2.90114
1.5	75		1.25	32		5.32	4.598
1.5	35		1.25	48		5.32	4.68759
1.5	45		1.25	37.333		5.32	3.16922
1.5	15		1.25	21.333		5.31	2.22707
1.5	45		1.25	26.667		5.31	1.67268
1.5	95		1.25	21.333		5.31	3.30815
1.5	65		1.25	37.333		5.31	4.23243
1.5	50		1.25	37.333		5.31	3.26255
1.5	45		1.25	32		5.31	5.80386
1.5	60		1.25	53.333		5.31	5.18486
1.5	30		1.25	32		5.31	4.82984
1.5	15		1.25	37.333		5.31	4.43678
1.5	25		1.25	26.666		5.31	5.92689
1.5	45		1.25	26.667		5.31	2.92169
1.5	40		1.25	32		5.31	4.74501
1.5	20		1.25	16		5.3	3.24952
1.5	35		1.25	26.666		5.3	2.11111
1.5	55		1.25	32		5.3	0.282121
1.5	95		1.25	85.333		5.3	8.75516
1.5	15		1.25	74.666		5.3	5.14248
1.5	15		1.25	26.666		5.3	7.00396
1.5	30		1.25	16		5.3	11.2161
1.5	55		1.25	26.667		5.3	10.2407
1.5	55		1.25	26.666		5.3	11.5128
1.5	40		1.25	58.667		5.3	11.2016
1.5	10		1.25	26.666		5.3	10.3815
1.5	20		1.25	21.333		5.3	7.96763
1.5	50		1.25	21.334		5.3	9.14538
1.5	70		1.25	15.999		5.29	8.65082
1.5	30		1.25	10.667		5.29	8.55006
1.5	25		1.25	48		5.29	6.90969
1.5	20		1.25	26.666		5.29	8.14918
1.5	50		1.25	26.666		5.29	7.39418
1.5	85		1.25	37.333		5.29	5.75581
1.5	20		1.25	26.667		5.29	6.73778
1.5	20		1.25	26.667		5.28	6.11929
1.5	40		1.25	37.333		5.28	3.8898
1.5	50		1.25	21.333		5.28	4.82038
1.5	55		1.25	32		5.28	3.79241
1.5	45		1.25	37.333		5.28	3.84406
1.5	20		1.25	26.666		5.28	4.51318
1.5	10		1.25	37.333		5.28	4.32028
1.5	20		1.25	37.333		5.28	6.48264
1.5	20		1.25	26.667		5.28	7.42916
1.5	70		1.25	21.333		5.28	7.65402
1.5	30		1.25	32		5.28	6.12886
1.5	25		1.25	10.667		5.28	1.18894
1.5	20		1.25	31.999		5.28	3.74029
1.5	50		1.25	32		5.28	2.30205
1.5	85		1.25	16		5.28	4.19597
1.5	20		1.25	37.333		5.28	3.93549
1.5	20		1.25	26.667		5.27	6.2478
1.5	40		1.25	16		5.27	6.37548
1.5	50		1.25	26.666		5.27	6.80318
1.5	55		1.25	37.333		5.27	8.02097
1.5	45		1.25	16		5.27	5.65412
1.5	20		1.25	26.667		5.27	7.94226
1.5	10		1.25	21.333		5.27	7.05221
1.5	20		1.25	32		5.27	6.81832
1.5	20		1.25	26.666		5.27	5.66633
1.5	40		1.25	16		5.27	5.76071
1.5	55		1.25	16		5.27	8.27949
1.5	25		1.25	16		5.27	7.03485
1.5	30		1.25	32		5.27	7.53748
1.5	85		1.25	21.333		5.27	5.62118
1.5	15		1.25	32		5.27	8.73295
1.5	45		1.25	37.333		5.27	9.26855
1.5	65		1.25	16		5.27	9.83533
1.5	30		1.25	21.333		5.27	10.2187
1.5	65		1.25	26.667		5.27	10.4143
1.5	50		1.25	37.333		5.27	9.08693
1.5	60		1.25	26.666		5.27	5.35564
1.5	45		1.25	42.667		5.27	4.84082
1.5	10		1.25	31.999		5.27	5.24237
1.5	55		1.25	16		5.27	3.57092
1.5	30		1.25	37.333		5.26	3.33947
1.5	30		1.25	26.667		5.26	2.92836
1.5	50		1.25	37.333		5.26	1.9775
1.5	30		1.25	16		5.26	3.84393
1.5	35		1.25	37.333		5.26	1.76794
1.5	35		1.25	37.333		5.26	1.20761
1.5	25		1.25	10.667		5.26	2.4278
1.5	25		1.25	32		5.26	2.99927
1.5	30		1.25	16		5.26	3.92224
1.5	35		1.25	26.666		5.26	3.04647
1.5	25		1.25	37.333		5.26	4.38763
1.5	85		1.25	48		5.26	1.4955
1.5	45		1.25	26.666		5.26	0.634151
1.5	45		1.25	21.334		5.26	0.758237
1.5	50		1.25	37.333		5.26	0.646858
1.5	10		1.25	16		5.26	4.79565
1.5	35		1.25	47.999		5.26	3.35133
1.5	35		1.25	26.667		5.26	4.93954
1.5	30		1.25	16		5.26	5.71454
1.5	45		1.25	16		5.26	5.30954
1.5	10		1.25	26.666		5.26	5.40879
1.5	35		1.25	42.667		5.26	5.80662
1.5	45		1.25	26.666		5.25	5.31592
1.5	65		1.25	26.667		5.25	5.24436
1.5	20		1.25	26.666		5.25	5.4947
1.5	45		1.25	26.667		5.25	5.69648
1.5	45		1.25	53.333		5.25	5.56905
1.5	65		1.25	37.333		5.25	5.82076
1.5	10		1.25	21.333		5.25	5.67872
1.5	20		1.25	32		5.25	6.47112
1.5	30		1.25	58.666		5.25	6.41481
1.5	110		1.25	58.667		5.25	7.18047
1.5	30		1.25	26.666		5.25	6.31713
1.5	35		1.25	26.667		5.25	5.94948
1.5	15		1.25	21.333		5.25	6.48603
1.5	40		1.25	26.667		5.25	6.89549
1.5	15		1.25	31.999		5.25	5.67744
1.5	35		1.25	42.667		5.25	6.89701
1.5	25		1.25	16		5.25	6.59649
1.5	45		1.25	37.333		5.25	6.33032
1.5	45		1.25	32		5.25	5.6929
1.5	95		1.25	90.666		5.25	5.1656
1.5	50		1.25	58.666		5.25	8.63176
1.5	50		1.25	53.333		5.24	6.93162
1.5	25		1.25	26.667		5.24	7.91496
1.5	50		1.25	26.666		5.24	7.36872
1.5	25		1.25	26.667		5.24	6.7425
1.5	20		1.25	37.333		5.24	6.56112
1.5	20		1.25	37.333		5.24	5.38645
1.5	35		1.25	21.333		5.24	6.18724
1.5	70		1.25	16		5.24	5.42207
1.5	30		1.25	10.667		5.24	5.81421
1.5	45		1.25	26.666		5.24	4.64934
1.5	65		1.25	26.666		5.24	3.85759
1.5	40		1.25	10.667		5.24	5.02423
1.5	50		1.25	26.666		5.24	5.00705
1.5	20		1.25	21.333		5.24	4.63116
1.5	35		1.25	10.667		5.24	4.58633
1.5	65		1.25	32		5.24	4.39713
1.5	25		1.25	26.666		5.24	4.67721
1.5	40		1.25	69.333		5.24	3.85716
1.5	45		1.25	74.667		5.24	4.98299
1.5	15		1.25	26.666		5.23	3.37682
1.5	45		1.25	26.666		5.23	4.64832
1.5	50		1.25	21.334		5.23	4.5396
1.5	35		1.25	37.333		5.23	5.39578
1.5	25		1.25	21.333		5.23	4.33833
1.5	35		1.25	26.667		5.23	5.3785
1.5	35		1.25	21.333		5.23	8.49661
1.5	40		1.25	37.333		5.23	9.12954
1.5	10		1.25	10.666		5.23	4.21917
1.5	20		1.25	42.667		5.23	5.80545
1.5	35		1.25	21.333		5.23	4.99393
1.5	35		1.25	31.999		5.23	4.60746
1.5	30		1.25	37.334		5.23	4.69844
1.5	30		1.25	26.666		5.23	4.08408
1.5	30		1.25	48		5.23	5.29967
1.5	20		1.25	32		5.23	1.68444
1.5	35		1.25	26.666		5.23	4.30491
1.5	30		1.25	32		5.23	4.10885
1.5	50		1.25	26.666		5.23	5.82173
1.5	10		1.25	26.667		5.23	5.1082
1.5	15		1.25	37.333		5.23	3.48884
1.5	45		1.25	48		5.23	4.47606
1.5	25		1.25	26.666		5.23	5.73867
1.5	30		1.25	32		5.23	5.69548
1.5	20		1.25	10.667		5.23	4.94652
1.5	25		1.25	21.333		5.23	5.07345
1.5	35		1.25	53.333		5.22	5.86972
1.5	35		1.25	21.333		5.22	5.82668
1.5	20		1.25	32		5.22	3.51483
1.5	55		1.25	37.333		5.22	3.64187
1.5	35		1.25	32		5.22	4.498
1.5	35		1.25	26.666		5.22	3.83692
1.5	25		1.25	10.667		5.22	2.92079
1.5	15		1.25	42.666		5.22	2.98482
1.5	35		1.25	85.333		5.22	3.0179
1.5	45		1.25	74.666		5.22	4.89729
1.5	60		1.25	48		5.22	6.79627
1.5	35		1.25	10.667		5.22	8.91594
1.5	35		1.25	58.666		5.22	8.53599
1.5	55		1.25	69.332		5.22	7.32881
1.5	20		1.25	21.334		5.22	5.86406
1.5	40		1.25	37.333		5.22	6.02296
1.5	60		1.25	21.333		5.22	4.17225
1.5	20		1.25	32		5.22	5.74471
1.5	40		1.25	21.333		5.21	2.59271
1.5	65		1.25	26.667		5.21	6.69301
1.5	50		1.25	58.666		5.21
1.5	85		1.25	53.333		5.21
1.5	15		1.25	26.666		5.21
1.5	60		1.25	69.333		5.21
1.5	70		1.25	32		5.21
1.5	45		1.25	21.333		5.21
1.5	35		1.25	16		5.21
1.5	35		1.25	10.666		5.21
1.5	20		1.25	37.333		5.21
1.5	15		1.25	42.667		5.21
1.5	45		1.25	26.666		5.21
1.5	40		1.25	53.333		5.21
1.5	30		1.25	10.667		5.21
1.5	50		1.25	10.667		5.21
1.5	70		1.25	47.999		5.21
1.5	50		1.25	21.334		5.21
1.5	35		1.25	58.666		5.2
1.5	55		1.25	26.666		5.2
1.5	25		1.25	42.667		5.2
1.5	25		1.25	10.666		5.2
1.5	20		1.25	10.667		5.2
1.5	40		1.25	16		5.2
1.5	10		1.25	10.666		5.2
1.5	15		1.25	26.667		5.2
1.5	15		1.25	16		5.2
1.5	65		1.25	21.333		5.2
1.5	35		1.25	32		5.2
1.5	20		1.25	16		5.2
1.5	15		1.25	10.666		5.2
1.5	40		1.25	10.666		5.2
1.5	45		1.25	37.333		5.2
1.5	15		1.25	42.667		5.2
1.5	35		1.25	26.666		5.2
1.5	20		1.25	53.333		5.2
1.5	45		1.25	10.667		5.2
1.5	30		1.25	10.667		5.2
1.5	30		1.25	47.999		5.2
1.5	60		1.25	21.334		5.2
1.5	35		1.25	58.666		5.2
1.5	20		1.25	26.666		5.19
1.5	15		1.25	42.667		5.19
1.5	95		1.25	10.666		5.19
1.5	30		1.25	10.667		5.19
1.5	30		1.25	16		5.19
1.5	25		1.25	10.666		5.19
1.5	10		1.25	26.667		5.19
1.5	50		1.25	16		5.19
1.5	55		1.25	21.333		5.19
1.5	30		1.25	32		5.19
1.5	45		1.25	16		5.19
1.5	35		1.25	10.666		5.19
1.5	25		1.25	26.666		5.19
1.5	35		1.25	42.666		5.19
1.5	20		1.25	10.667		5.19
1.5	25		1.25	69.333		5.19
1.5	30		1.25	53.333		5.19
1.5	15		1.25	16		5.19
1.5	30		1.25	37.333		5.19
1.5	25		1.25	26.667		5.19
1.5	20		1.25	26.666		5.18
1.5	40		1.25	37.333		5.18
1.5	35		1.25	32		5.18
1.5	35		1.25	42.666		5.18
1.5	35		1.25	26.667		5.18
1.5	35		1.25	10.666		5.18
1.5	15		1.25	26.667		5.18
1.5	40		1.25	21.333		5.18
1.5	40		1.25	10.667		5.18
1.5	45		1.25	21.333		5.18
1.5	10		1.25	21.333		5.18
1.5	20		1.25	16		5.18
1.5	40		1.25	16		5.18
1.5	30		1.25	90.666		5.18
1.5	30		1.25	10.667		5.18
1.5	40		1.25	16		5.18
1.5	25		1.25	21.333		5.18
1.5	25		1.25	32		5.18
1.5	35		1.25	15.999		5.18
1.5	45		1.25	10.667		5.18
1.5	35		1.25	21.333		5.18
1.5	35		1.25	26.667		5.18
1.5	15		1.25	10.666		5.18
1.5	35		1.25	21.334		5.18
1.5	30		1.25	10.666		5.17
1.5	45		1.25	10.667		5.17
1.5	20		1.25	21.333		5.17
1.5	35		1.25	10.667		5.17
1.5	20		1.25	26.666		5.17
1.5	25		1.25	48		5.17
1.5	10		1.25	37.333		5.17
1.5	45		1.25	37.333		5.17
1.5	35		1.25	16		5.17
1.5	65		1.25	32		5.17
1.5	40		1.25	37.333		5.17
1.5	45		1.25	58.666		5.17
1.5	50		1.25	26.667		5.17
1.5	10		1.25	21.333		5.17
1.5	15		1.25	16		5.17
1.5	70		1.25	26.666		5.17
1.5	30		1.25	21.334		5.17
1.5	40		1.25	69.333		5.17
1.5	25		1.25	15.999		5.17
1.5	65		1.25	16		5.17
1.5	40		1.25	26.667		5.16
1.5	40		1.25	16		5.16
1.5	50		1.25	10.666		5.16
1.5	25		1.25	26.667		5.16
1.5	20		1.25	16		5.16
1.5	25		1.25	42.666		5.16
1.5	50		1.25	21.333		5.16
1.5	30		1.25	26.667		5.16
1.5	30		1.25	26.666		5.16
1.5	40		1.25	26.667		5.16
1.5	55		1.25	32		5.16
1.5	25		1.25	63.999		5.16
1.5	25		1.25	21.333		5.16
1.5	45		1.25	37.334		5.16
1.5	35		1.25	37.333		5.16
1.5	40		1.25	47.999		5.16
1.5	30		1.25	26.667		5.16
1.5	45		1.25	64		5.15
1.5	25		1.25	47.999		5.15
1.5	45		1.25	32		5.15
1.5	30		1.25	21.333		5.15
1.5	30		1.25	64		5.15
1.5	45		1.25	26.667		5.15
1.5	15		1.25	26.666		5.15
1.5	75		1.25	21.333		5.15
1.5	35		1.25	21.333		5.15
1.5	50		1.25	26.667		5.15
1.5	20		1.25	101.333		5.15
1.5	40		1.25	21.333		5.15
1.5	25		1.25	16		5.15
1.5	30		1.25	37.333		5.15
1.5	15		1.25	32		5.15
1.5	15		1.25	26.666		5.15
1.5	35		1.25	32		5.15
1.5	65		1.25	21.333		5.15
1.5	35		1.25	26.667		5.15
1.5	50		1.25	16		5.15
1.5	55		1.25	42.666		5.15
1.5	30		1.25	21.333		5.15
1.5	40		1.25	64		5.15
1.5	60		1.25	10.666		5.15
1.5	25		1.25	21.334		5.15
1.5	25		1.25	26.666		5.14
1.5	30		1.25	16		5.14
1.5	50		1.25	26.667		5.14
1.5	40		1.25	10.666		5.14
1.5	25		1.25	21.333		5.14
1.5	80		1.25	21.334		5.14
1.5	65		1.25	31.999		5.14
1.5	55		1.25	21.334		5.14
1.5	55		1.25	31.999		5.14
1.5	40		1.25	10.667		5.14
1.5	35		1.25	32		5.14
1.5	35		1.25	16		5.14
1.5	40		1.25	32		5.14
1.5	35		1.25	15.999		5.14
1.5	10		1.25	16		5.14
1.5	25		1.25	37.333		5.14
1.5	45		1.25	10.666		5.14
1.5	35		1.25	32		5.14
1.5	25		1.25	53.333		5.14
1.5	20		1.25	58.666		5.13
1.5	45		1.25	26.667		5.13
1.5	45		1.25	64		5.13
1.5	40		1.25	31.999		5.13
1.5	30		1.25	21.333		5.13
1.5	55		1.25	26.667		5.13
1.5	25		1.25	37.333		5.13
1.5	30		1.25	21.333		5.13
1.5	35		1.25	21.334		5.13
1.5	15		1.25	26.666		5.13
1.5	15		1.25	37.333		5.13
1.5	40		1.25	32		5.13
1.5	40		1.25	37.333		5.13
1.5	10		1.25	10.667		5.13
1.5	45		1.25	42.666		5.13
1.5	15		1.25	32		5.13
1.5	45		1.25	10.666		5.13
1.5	30		1.25	53.333		5.13
1.5	15		1.25	58.666		5.13
1.5	15		1.25	21.334		5.13
1.5	10		1.25	21.333		5.13
1.5	30		1.25	37.333		5.13
1.5	25		1.25	48		5.13
1.5	30		1.25	21.333		5.13
1.5	55		1.25	10.666		5.13
1.5	20		1.25	26.667		5.12
1.5	45		1.25	37.333		5.12
1.5	35		1.25	21.333		5.12
1.5	35		1.25	26.667		5.12
1.5	45		1.25	16		5.12
1.5	40		1.25	10.666		5.12
1.5	40		1.25	37.333		5.12
1.5	30		1.25	16		5.12
1.5	60		1.25	21.333		5.12
1.5	20		1.25	37.334		5.12
1.5	35		1.25	42.666		5.12
1.5	20		1.25	32		5.12
1.5	10		1.25	10.666		5.12
1.5	30		1.25	10.667		5.12
1.5	40		1.25	16		5.12
1.5	45		1.25	31.999		5.12
1.5	40		1.25	48		5.12
1.5	35		1.25	21.333		5.12
1.5	25		1.25	21.334		5.12
1.5	40		1.25	21.333		5.11
1.5	30		1.25	26.666		5.11
1.5	50		1.25	16		5.11
1.5	30		1.25	32		5.11
1.5	45		1.25	42.666		5.11
1.5	60		1.25	21.334		5.11
1.5	40		1.25	10.666		5.11
1.5	35		1.25	26.667		5.11
1.5	50		1.25	16		5.11
1.5	20		1.25	21.333		5.11
1.5	35		1.25	10.666		5.11
1.5	10		1.25	16		5.11
1.5	15		1.25	26.667		5.11
1.5	10		1.25	53.333		5.11
1.5	10		1.25	21.333		5.11
1.5	15		1.25	32		5.11
1.5	55		1.25	32		5.11
1.5	15		1.25	10.666		5.11
1.5	35		1.25	32		5.11
1.5	20		1.25	37.333		5.11
1.5	10		1.25	21.333		5.11
1.5	30		1.25	42.667		5.11
1.5	35		1.25	26.666		5.11
1.5	30		1.25	21.334		5.1
1.5	35		1.25	10.666		5.1
1.5	60		1.25	16		5.1
1.5	15		1.25	37.333		5.1
1.5	15		1.25	10.667		5.1
1.5	40		1.25	21.333		5.1
1.5	20		1.25	16		5.1
1.5	65		1.25	26.666		5.1
1.5	20		1.25	32		5.1
1.5	45		1.25	32		5.1
1.5	35		1.25	32		5.1
1.5	30		1.25	26.666		5.1
1.5	35		1.25	26.667		5.1
1.5	20		1.25	47.999		5.1
1.5	45		1.25	21.334		5.1
1.5	45		1.25	32		5.1
1.5	30		1.25	26.666		5.1
1.5	25		1.25	21.333		5.1
1.5	35		1.25	26.667		5.1
1.5	60		1.25	37.333		5.09
1.5	35		1.25	26.666		5.09
1.5	45		1.25	32		5.09
1.5	70		1.25	16		5.09
1.5	15		1.25	26.666		5.09
1.5	30		1.25	26.667		5.09
1.5	15		1.25	37.333		5.09
1.5	60		1.25	16		5.09
1.5	40		1.25	21.333		5.09
1.5	20		1.25	53.333		5.09
1.5	35		1.25	21.333		5.09
1.5	25		1.25	26.666		5.09
1.5	55		1.25	42.667		5.09
1.5	30		1.25	101.333		5.09
1.5	25		1.25	58.666		5.09
1.5	50		1.25	47.999		5.09
1.5	25		1.25	16		5.09
1.5	40		1.25	26.667		5.09
1.5	45		1.25	16		5.09
1.5	35		1.25	32		5.09
1.5	40		1.25	10.666		5.09
1.5	35		1.25	10.667		5.09
1.5	55		1.25	26.666		5.09
1.5	30		1.25	21.334		5.09
1.5	25		1.25	21.333		5.08
1.5	50		1.25	26.666		5.08
1.5	25		1.25	16		5.08
1.5	40		1.25	16		5.08
1.5	45		1.25	16		5.08
1.5	35		1.25	10.666		5.08
[truncated: 19,627 more rows]

## Sheet: ED Fig 6 simulation data
Extended Data Fig. 6d-g Polar alignment FtsZwt				Extended Data Fig. 6d Polar alignment FtsZ straight				Extended Data Fig. 6e Polar alignment FtsZ 2x longer				Extended Data Fig. 6e Polar alignment FtsZ 3x longer				Extended Data Fig. 6f Polar alignment FtsZ 3x slower				Extended Data Fig. 6f Polar alignment FtsZ 5x slower				Extended Data Fig. 6f Polar alignment FtsZ 8x slower				Extended Data Fig. 6g Polar alignment FtsZ 2x more persistent				Extended Data Fig. 6h Polar alignment FtsZwt				Extended Data Fig. 6h Polar alignment FtsZ L179R				Extended Data Fig. 6m Curvature distribution FtsZ L179R					Extended Data Fig. 6h Ring density / 10 um2 FtsZ L179R
Time [1/55 𝜏]	Packing fraction	Polar alignment [%]		Time [1/55 𝜏]	Packing fraction	Polar alignment [%]		Time [1/55 𝜏]	Packing fraction	Polar alignment [%]		Time [1/55 𝜏]	Packing fraction	Polar alignment [%]		Time [1/55 𝜏]	Packing fraction	Polar alignment [%]		Time [1/55 𝜏]	Packing fraction	Polar alignment [%]		Time [1/55 𝜏]	Packing fraction	Polar alignment [%]		Time [1/55 𝜏]	Packing fraction	Polar alignment [%]		Time [1/55 𝜏]	Packing fraction	Polar alignment [%]		Time [1/55 𝜏]	Packing fraction	Polar alignment [%]		Local curvature [rad/d]	log(frequency)	Gaussian fit			Packing fraction	Density of rings
0	0.86	45.8057		0	0.86	45.0121		0	0.86	47.2938		0	0.86	45.8603		0	0.86	54.2645		0	0.86	55.7335		0	0.86	53.2257		0	0.86	45.05		0	0.86	42.3474		0	0.86	52.9512		-0.509321	0	equation	a * exp(-(x - x0)2 / (2 * sigma2))		0.05	0
10	0.86	51.0916		10	0.86	46.0245		10	0.86	45.4143		10	0.86	47.7835		10	0.86	51.3564		10	0.86	54.8998		10	0.86	53.185		10	0.86	50.7912		10	0.86	49.8495		10	0.86	56.2096		-0.490489	0	a	5.12709		0.05	0
20	0.86	59.3168		20	0.86	48.6814		20	0.86	46.23		20	0.86	48.7368		20	0.86	53.5248		20	0.86	53.9072		20	0.86	55.6408		20	0.86	57.2519		20	0.86	57.8448		20	0.86	53.4326		-0.471657	0	x0	0.00103286		0.05	0
30	0.86	65.6909		30	0.86	54.8433		30	0.86	50.9058		30	0.86	52.3098		30	0.86	52.3629		30	0.86	53.3321		30	0.86	52.2598		30	0.86	62.4669		30	0.86	63.6694		30	0.86	56.2692		-0.452826	0	sigma	0.0783219		0.05	0
40	0.86	66.774		40	0.86	57.3832		40	0.86	53.8193		40	0.86	55.0265		40	0.86	53.4662		40	0.86	55.6403		40	0.86	52.8299		40	0.86	64.8314		40	0.86	66.0945		40	0.86	51.4923		-0.433994	0				0.05	0
50	0.86	71.0069		50	0.86	60.236		50	0.86	57.8649		50	0.86	55.7895		50	0.86	55.1496		50	0.86	54.6581		50	0.86	50.5624		50	0.86	67.7737		50	0.86	69.3554		50	0.86	53.4924		-0.415163	0				0.05	0
60	0.86	74.3105		60	0.86	63.3624		60	0.86	60.4137		60	0.86	55.008		60	0.86	56.1119		60	0.86	52.5856		60	0.86	54.6033		60	0.86	69.2693		60	0.86	73.0086		60	0.86	55.3387		-0.396331	0				0.05	0
70	0.86	76.9396		70	0.86	64.0255		70	0.86	59.9706		70	0.86	55.4095		70	0.86	60.7876		70	0.86	54.692		70	0.86	53.5934		70	0.86	70.4735		70	0.86	75.384		70	0.86	56.73		-0.3775	4.89297e-05				0.05	0
80	0.86	77.0095		80	0.86	66.2004		80	0.86	58.1577		80	0.86	55.6939		80	0.86	62.6542		80	0.86	53.1605		80	0.86	52.0093		80	0.86	72.368		80	0.86	75.6459		80	0.86	52.5779		-0.358668	4.89297e-05				0.05	0
90	0.86	78.6543		90	0.86	68.4246		90	0.86	58.8393		90	0.86	56.6121		90	0.86	63.9874		90	0.86	53.7178		90	0.86	52.7787		90	0.86	72.6627		90	0.86	77.4427		90	0.86	56.6775		-0.339837	0.000122324				0.05	0
100	0.86	80.3244		100	0.86	69.5319		100	0.86	61.562		100	0.86	57.6597		100	0.86	63.6183		100	0.86	54.4111		100	0.86	54.4589		100	0.86	72.8076		100	0.86	78.5765		100	0.86	52.1447		-0.321005	0.000648318				0.25	0
110	0.86	81.3948		110	0.86	71.3524		110	0.86	63.2316		110	0.86	58.4141		110	0.86	67.0225		110	0.86	57.4756		110	0.86	53.0575		110	0.86	73.4031		110	0.86	79.9796		110	0.86	54.2231		-0.302174	0.00154129				0.25	0
120	0.86	83.2933		120	0.86	73.0984		120	0.86	65.8776		120	0.86	59.0477		120	0.86	67.8495		120	0.86	55.6684		120	0.86	54.0324		120	0.86	74.6668		120	0.86	81.828		120	0.86	52.4833		-0.283342	0.0044526				0.25	0
130	0.86	82.7771		130	0.86	72.2603		130	0.86	66.6783		130	0.86	60.5776		130	0.86	71.2256		130	0.86	56.4595		130	0.86	54.82		130	0.86	75.6093		130	0.86	81.7116		130	0.86	52.1688		-0.264511	0.0129541				0.25	0
140	0.86	82.9118		140	0.86	72.5472		140	0.86	67.2938		140	0.86	62.2128		140	0.86	72.2108		140	0.86	57.0511		140	0.86	53.8778		140	0.86	76.2518		140	0.86	81.6034		140	0.86	52.8232		-0.245679	0.0325382				0.25	0
150	0.86	84.1873		150	0.86	72.4337		150	0.86	67.8767		150	0.86	64.6283		150	0.86	71.6101		150	0.86	57.2443		150	0.86	54.7417		150	0.86	77.6528		150	0.86	82.948		150	0.86	54.2159		-0.226847	0.0726484				0.25	0
160	0.86	84.8326		160	0.86	72.8139		160	0.86	68.0504		160	0.86	67.6109		160	0.86	72.0125		160	0.86	59.7425		160	0.86	53.5771		160	0.86	79.2001		160	0.86	83.3373		160	0.86	55.7849		-0.208016	0.155156				0.25	0
170	0.86	86.1487		170	0.86	73.7027		170	0.86	69.0978		170	0.86	68.8782		170	0.86	72.104		170	0.86	58.7579		170	0.86	55.698		170	0.86	80.3744		170	0.86	84.8116		170	0.86	50.84		-0.189184	0.307352				0.25	0
180	0.86	85.9775		180	0.86	75.0195		180	0.86	69.8131		180	0.86	70.0249		180	0.86	71.8444		180	0.86	60.4076		180	0.86	53.3851		180	0.86	81.0976		180	0.86	84.9025		180	0.86	53.8638		-0.170353	0.553896				0.25	0
190	0.86	86.139		190	0.86	74.7189		190	0.86	70.4446		190	0.86	71.9217		190	0.86	72.2277		190	0.86	60.4623		190	0.86	54.1376		190	0.86	82.041		190	0.86	84.8885		190	0.86	52.7116		-0.151521	0.933334				0.25	0
200	0.86	85.3848		200	0.86	75.7763		200	0.86	72.2243		200	0.86	73.437		200	0.86	71.1249		200	0.86	62.6443		200	0.86	53.7916		200	0.86	82.1958		200	0.86	84.0232		200	0.86	52.586		-0.13269	1.44585				0.43	0
210	0.86	85.558		210	0.86	77.1397		210	0.86	73.3126		210	0.86	74.6982		210	0.86	71.1924		210	0.86	61.3012		210	0.86	55.0454		210	0.86	81.324		210	0.86	84.2929		210	0.86	57.3671		-0.113858	2.0979				0.43	0
220	0.86	85.5369		220	0.86	77.4399		220	0.86	75.1723		220	0.86	75.9201		220	0.86	68.8358		220	0.86	65.4634		220	0.86	55.7656		220	0.86	80.8685		220	0.86	84.5257		220	0.86	54.3801		-0.0950267	2.8094				0.43	0
230	0.86	85.4638		230	0.86	78.1734		230	0.86	75.1903		230	0.86	77.867		230	0.86	68.9284		230	0.86	64.5507		230	0.86	51.625		230	0.86	81.4204		230	0.86	84.7569		230	0.86	52.2576		-0.0761952	3.55824				0.43	0
240	0.86	86.3848		240	0.86	78.5785		240	0.86	74.3922		240	0.86	79.2655		240	0.86	68.5256		240	0.86	63.5416		240	0.86	55.8797		240	0.86	81.5451		240	0.86	85.7267		240	0.86	50.8117		-0.0573636	4.23352				0.43	0
250	0.86	86.588		250	0.86	78.9375		250	0.86	75.3817		250	0.86	81.0988		250	0.86	68.358		250	0.86	65.1764		250	0.86	54.1824		250	0.86	82.2331		250	0.86	86.1072		250	0.86	51.7906		-0.0385321	4.72438				0.43	0
260	0.86	86.7062		260	0.86	78.6147		260	0.86	76.347		260	0.86	82.7521		260	0.86	66.4132		260	0.86	65.9262		260	0.86	54.7005		260	0.86	81.7128		260	0.86	86.0538		260	0.86	56.3885		-0.0197006	5.00253				0.43	0
270	0.86	86.8931		270	0.86	78.9982		270	0.86	78.0945		270	0.86	82.7356		270	0.86	66.1917		270	0.86	67.0716		270	0.86	55.2841		270	0.86	80.8138		270	0.86	86.1777		270	0.86	54.5375		-0.000869036	5.00619				0.43	0
280	0.86	87.815		280	0.86	78.6457		280	0.86	79.3438		280	0.86	82.7765		280	0.86	66.7976		280	0.86	64.2094		280	0.86	53.553		280	0.86	79.8913		280	0.86	86.8952		280	0.86	55.1607		0.0179625	4.78411				0.43	0
290	0.86	87.5812		290	0.86	79.2143		290	0.86	80.3146		290	0.86	82.8641		290	0.86	67.8691		290	0.86	65.2677		290	0.86	55.8298		290	0.86	78.3327		290	0.86	86.5401		290	0.86	53.8009		0.036794	4.3249				0.43	0
300	0.86	86.7679		300	0.86	79.1888		300	0.86	80.9776		300	0.86	82.6892		300	0.86	68.1641		300	0.86	68.8758		300	0.86	54.2856		300	0.86	77.8624		300	0.86	85.71		300	0.86	53.565		0.0556256	3.70357				0.82	0
310	0.86	86.5473		310	0.86	79.2915		310	0.86	81.9997		310	0.86	83.2267		310	0.86	67.7107		310	0.86	65.923		310	0.86	54.1938		310	0.86	77.3731		310	0.86	85.4522		310	0.86	54.8279		0.0744571	2.97834				0.82	0
320	0.86	86.2521		320	0.86	78.3529		320	0.86	83.1805		320	0.86	84.0763		320	0.86	69.0245		320	0.86	65.6996		320	0.86	55.4774		320	0.86	76.7675		320	0.86	85.1437		320	0.86	51.6618		0.0932886	2.24089				0.82	0
330	0.86	86.1645		330	0.86	77.9924		330	0.86	84.0081		330	0.86	84.3684		330	0.86	69.1333		330	0.86	66.6613		330	0.86	55.5391		330	0.86	76.7695		330	0.86	85.3207		330	0.86	52.4353		0.11212	1.57966				0.82	0
340	0.86	86.1333		340	0.86	77.6835		340	0.86	85.0754		340	0.86	83.1298		340	0.86	69.3978		340	0.86	67.3355		340	0.86	55.1858		340	0.86	75.2042		340	0.86	85.2978		340	0.86	52.7799		0.130952	1.024				0.82	0
350	0.86	87.7412		350	0.86	77.0094		350	0.86	85.986		350	0.86	82.389		350	0.86	70.4281		350	0.86	69.7233		350	0.86	55.0868		350	0.86	75.6976		350	0.86	86.6263		350	0.86	51.598		0.149783	0.626288				0.82	0
360	0.86	88.4069		360	0.86	77.5327		360	0.86	86.796		360	0.86	81.6688		360	0.86	71.0286		360	0.86	68.4329		360	0.86	54.5873		360	0.86	77.6831		360	0.86	87.8208		360	0.86	52.6421		0.168615	0.354679				0.82	0
370	0.86	88.7791		370	0.86	78.5891		370	0.86	87.0124		370	0.86	81.0456		370	0.86	71.6922		370	0.86	68.4888		370	0.86	53.3175		370	0.86	78.9107		370	0.86	88.1199		370	0.86	53.0386		0.187446	0.184281				0.82	0
380	0.86	88.8087		380	0.86	79.5329		380	0.86	87.9024		380	0.86	81.8878		380	0.86	71.0977		380	0.86	67.5951		380	0.86	55.6077		380	0.86	79.1227		380	0.86	88.2689		380	0.86	58.0327		0.206278	0.0893089				0.82	0
390	0.86	89.3698		390	0.86	80.6428		390	0.86	88.7591		390	0.86	82.6499		390	0.86	70.8464		390	0.86	65.9635		390	0.86	54.8874		390	0.86	78.345		390	0.86	88.4206		390	0.86	53.7839		0.225109	0.0400979				0.82	0
400	0.86	89.9952		400	0.86	81.7555		400	0.86	88.7378		400	0.86	83.4909		400	0.86	72.0079		400	0.86	69.1126		400	0.86	56.3151		400	0.86	76.4068		400	0.86	89.169		400	0.86	53.4234		0.243941	0.0176514				0.92	0
410	0.86	91.8888		410	0.86	82.0539		410	0.86	88.2642		410	0.86	84.1193		410	0.86	72.5135		410	0.86	70.1102		410	0.86	57.1996		410	0.86	74.9776		410	0.86	90.9921		410	0.86	54.7517		0.262772	0.00660551				0.92	0
420	0.86	92.1673		420	0.86	80.2584		420	0.86	88.58		420	0.86	84.1544		420	0.86	74.0899		420	0.86	66.3708		420	0.86	55.4033		420	0.86	74.7292		420	0.86	91.3634		420	0.86	55.5278		0.281604	0.00291132				0.92	0
430	0.86	92.2555		430	0.86	78.5736		430	0.86	88.2523		430	0.86	83.9122		430	0.86	72.2749		430	0.86	66.1627		430	0.86	57.1319		430	0.86	75.3438		430	0.86	91.4849		430	0.86	55.4166		0.300436	0.000941896				0.92	0
440	0.86	92.4705		440	0.86	77.3883		440	0.86	87.4885		440	0.86	83.7635		440	0.86	73.6185		440	0.86	67.3523		440	0.86	54.7355		440	0.86	76.3765		440	0.86	91.7666		440	0.86	53.29		0.319267	0.000379205				0.92	0
450	0.86	92.865		450	0.86	76.3937		450	0.86	87.1596		450	0.86	84.0992		450	0.86	73.6378		450	0.86	68.595		450	0.86	58.316		450	0.86	78.1413		450	0.86	91.9369		450	0.86	55.168		0.338099	0.000195719				0.92	0
460	0.86	93.7956		460	0.86	76.2112		460	0.86	87.7108		460	0.86	83.476		460	0.86	74.1646		460	0.86	67.9469		460	0.86	54.5837		460	0.86	78.1048		460	0.86	93.0711		460	0.86	55.7049		0.35693	0.000122324				0.92	0
470	0.86	94.2471		470	0.86	77.1299		470	0.86	88.1874		470	0.86	82.4673		470	0.86	73.8272		470	0.86	65.2495		470	0.86	57.8078		470	0.86	77.5269		470	0.86	93.4687		470	0.86	55.9103		0.375762	3.66973e-05				0.92	0
480	0.86	94.4511		480	0.86	78.0875		480	0.86	89.0718		480	0.86	81.8176		480	0.86	75.4672		480	0.86	69.469		480	0.86	56.1031		480	0.86	76.4469		480	0.86	94.2966		480	0.86	54.3955		0.394593	2.44648e-05				0.92	0
0	0.86	46.9041		0	0.86	47.9724		0	0.86	46.5608		0	0.86	44.9786		0	0.86	54.1011		0	0.86	55.9247		0	0.86	55.3951		0	0.86	45.4963		0	0.86	44.4588		0	0.86	53.6316		0.413425	3.66973e-05				0.92	0
10	0.86	50.5311		10	0.86	45.0585		10	0.86	46.1062		10	0.86	47.7859		10	0.86	51.7335		10	0.86	55.6326		10	0.86	52.5368		10	0.86	49.5069		10	0.86	49.1226		10	0.86	53.9954		0.432256	1.22324e-05
20	0.86	57.3195		20	0.86	50.3876		20	0.86	48.7536		20	0.86	48.7505		20	0.86	51.2461		20	0.86	55.0227		20	0.86	54.7887		20	0.86	57.3847		20	0.86	55.6196		20	0.86	59.0477		0.451088	0
30	0.86	63.9484		30	0.86	54.7901		30	0.86	51.251		30	0.86	52.5528		30	0.86	51.44		30	0.86	52.2763		30	0.86	52.9781		30	0.86	62.9624		30	0.86	61.9063		30	0.86	56.2883		0.469919	0
40	0.86	68.9401		40	0.86	59.4522		40	0.86	56.9763		40	0.86	57.134		40	0.86	53.2653		40	0.86	53.613		40	0.86	54.2661		40	0.86	67.1463		40	0.86	67.0872		40	0.86	53.5925		0.488751	0
50	0.86	72.6121		50	0.86	63.9221		50	0.86	60.1689		50	0.86	60.9865		50	0.86	54.3869		50	0.86	54.7074		50	0.86	52.4399		50	0.86	69.4934		50	0.86	71.2471		50	0.86	55.052		0.507582	0
60	0.86	75.3562		60	0.86	66.4379		60	0.86	62.3549		60	0.86	62.4716		60	0.86	55.7145		60	0.86	54.2698		60	0.86	54.5362		60	0.86	71.5355		60	0.86	73.5306		60	0.86	52.7988
70	0.86	78.1237		70	0.86	65.6938		70	0.86	65.8186		70	0.86	64.11		70	0.86	57.7056		70	0.86	55.4763		70	0.86	51.946		70	0.86	72.7899		70	0.86	76.2675		70	0.86	56.2778
80	0.86	79.6763		80	0.86	66.3236		80	0.86	69.1507		80	0.86	64.905		80	0.86	58.0105		80	0.86	54.0567		80	0.86	52.7511		80	0.86	73.4818		80	0.86	77.6917		80	0.86	54.6347
90	0.86	79.77		90	0.86	66.8886		90	0.86	71.6837		90	0.86	65.1989		90	0.86	62.5569		90	0.86	55.4187		90	0.86	53.5255		90	0.86	74.2727		90	0.86	77.9254		90	0.86	54.1229
100	0.86	80.0241		100	0.86	67.1712		100	0.86	73.2401		100	0.86	66.3916		100	0.86	64.0192		100	0.86	54.1125		100	0.86	54.1562		100	0.86	74.5075		100	0.86	77.7142		100	0.86	57.413
110	0.86	79.1783		110	0.86	70.4591		110	0.86	73.7219		110	0.86	66.5436		110	0.86	65.3172		110	0.86	55.2947		110	0.86	53.327		110	0.86	74.4217		110	0.86	77.3735		110	0.86	54.8565
120	0.86	78.6412		120	0.86	71.93		120	0.86	73.0813		120	0.86	69.4116		120	0.86	68.4649		120	0.86	56.2316		120	0.86	54.6488		120	0.86	75.3148		120	0.86	76.9263		120	0.86	54.14
130	0.86	80.297		130	0.86	72.7639		130	0.86	73.0011		130	0.86	71.0133		130	0.86	68.3498		130	0.86	54.7605		130	0.86	53.3667		130	0.86	75.4874		130	0.86	78.1918		130	0.86	51.654
140	0.86	80.4367		140	0.86	73.1835		140	0.86	73.724		140	0.86	74.225		140	0.86	69.6164		140	0.86	54.044		140	0.86	56.2354		140	0.86	76.1088		140	0.86	78.0547		140	0.86	50.5867
150	0.86	80.7221		150	0.86	75.087		150	0.86	75.1191		150	0.86	76.0499		150	0.86	69.0449		150	0.86	53.9665		150	0.86	56.1709		150	0.86	75.3718		150	0.86	78.7063		150	0.86	54.3615
160	0.86	80.6096		160	0.86	76.7849		160	0.86	75.5109		160	0.86	77.5419		160	0.86	70.204		160	0.86	55.8083		160	0.86	51.9956		160	0.86	74.6734		160	0.86	78.6827		160	0.86	55.3376
170	0.86	82.3151		170	0.86	78.2758		170	0.86	76.0612		170	0.86	78.5039		170	0.86	70.1688		170	0.86	58.0078		170	0.86	53.3866		170	0.86	74.5409		170	0.86	80.4159		170	0.86	54.1952
180	0.86	83.9292		180	0.86	78.9135		180	0.86	76.3202		180	0.86	79.1744		180	0.86	71.2244		180	0.86	57.4622		180	0.86	54.6603		180	0.86	73.831		180	0.86	82.335		180	0.86	55.3359
190	0.86	83.4902		190	0.86	79.9004		190	0.86	77.1554		190	0.86	78.4211		190	0.86	71.8722		190	0.86	54.5124		190	0.86	53.2337		190	0.86	74.6852		190	0.86	82.0865		190	0.86	55.7204
200	0.86	84.139		200	0.86	79.1529		200	0.86	77.9788		200	0.86	79.6093		200	0.86	72.144		200	0.86	55.8862		200	0.86	50.6183		200	0.86	76.1304		200	0.86	82.7874		200	0.86	53.9655
210	0.86	85.5185		210	0.86	77.777		210	0.86	78.4324		210	0.86	79.9222		210	0.86	74.1297		210	0.86	59.3711		210	0.86	52.7957		210	0.86	77.334		210	0.86	84.1802		210	0.86	55.2217
220	0.86	86.1469		220	0.86	78.2479		220	0.86	78.1727		220	0.86	80.972		220	0.86	73.7807		220	0.86	57.0934		220	0.86	54.3525		220	0.86	79.086		220	0.86	85.0034		220	0.86	55.5687
230	0.86	85.2996		230	0.86	78.4542		230	0.86	77.7873		230	0.86	81.6127		230	0.86	73.9148		230	0.86	56.3892		230	0.86	56.6922		230	0.86	80.5106		230	0.86	83.8212		230	0.86	54.793
240	0.86	85.3279		240	0.86	78.5738		240	0.86	78.0391		240	0.86	82.9991		240	0.86	74.0532		240	0.86	58.6132		240	0.86	55.3352		240	0.86	81.3542		240	0.86	83.9449		240	0.86	54.1624
250	0.86	84.5919		250	0.86	77.8221		250	0.86	79.1026		250	0.86	83.7376		250	0.86	74.3791		250	0.86	59.4377		250	0.86	53.602		250	0.86	81.8609		250	0.86	83.0471		250	0.86	54.5946
260	0.86	83.1324		260	0.86	76.2337		260	0.86	79.7178		260	0.86	84.6168		260	0.86	74.9348		260	0.86	60.946		260	0.86	57.3252		260	0.86	82.831		260	0.86	81.3421		260	0.86	53.252
270	0.86	82.2503		270	0.86	77.5829		270	0.86	79.5784		270	0.86	85.9657		270	0.86	76.2335		270	0.86	60.3677		270	0.86	56.1303		270	0.86	82.7456		270	0.86	80.8833		270	0.86	52.8809
280	0.86	83.2394		280	0.86	77.4906		280	0.86	78.984		280	0.86	86.7003		280	0.86	76.9612		280	0.86	59.1658		280	0.86	55.2553		280	0.86	82.3481		280	0.86	81.3877		280	0.86	56.1574
290	0.86	83.1704		290	0.86	77.2755		290	0.86	77.564		290	0.86	87.409		290	0.86	77.9789		290	0.86	62.148		290	0.86	54.3347		290	0.86	80.9548		290	0.86	81.9703		290	0.86	54.4852
300	0.86	84.5571		300	0.86	78.378		300	0.86	76.6183		300	0.86	87.8061		300	0.86	78.407		300	0.86	60.7192		300	0.86	54.8129		300	0.86	80.393		300	0.86	82.9937		300	0.86	54.5778
310	0.86	84.4013		310	0.86	78.7309		310	0.86	75.4408		310	0.86	88.5061		310	0.86	78.1366		310	0.86	59.8075		310	0.86	55.5895		310	0.86	80.529		310	0.86	82.761		310	0.86	57.0382
320	0.86	84.6368		320	0.86	77.3096		320	0.86	75.4317		320	0.86	88.9031		320	0.86	78.9359		320	0.86	62.1311		320	0.86	54.9673		320	0.86	81.5334		320	0.86	83.2974		320	0.86	58.0429
330	0.86	84.9613		330	0.86	76.1826		330	0.86	75.5342		330	0.86	89.1309		330	0.86	78.9301		330	0.86	62.7526		330	0.86	55.0675		330	0.86	81.5301		330	0.86	83.5163		330	0.86	57.4501
340	0.86	84.9492		340	0.86	75.0076		340	0.86	75.8962		340	0.86	88.8834		340	0.86	78.4338		340	0.86	64.031		340	0.86	53.85		340	0.86	82.0521		340	0.86	83.4992		340	0.86	52.6116
350	0.86	83.6837		350	0.86	75.8414		350	0.86	76.7145		350	0.86	88.881		350	0.86	78.764		350	0.86	64.6348		350	0.86	54.1266		350	0.86	82.1636		350	0.86	82.4052		350	0.86	52.9416
360	0.86	84.3398		360	0.86	76.2682		360	0.86	77.6424		360	0.86	88.4834		360	0.86	79.1898		360	0.86	64.2745		360	0.86	54.7095		360	0.86	82.2515		360	0.86	82.8434		360	0.86	52.6612
370	0.86	84.1764		370	0.86	76.1749		370	0.86	78.132		370	0.86	88.4525		370	0.86	78.4492		370	0.86	64.4619		370	0.86	54.9221		370	0.86	82.2293		370	0.86	82.9889		370	0.86	54.2882
380	0.86	85.7239		380	0.86	75.8787		380	0.86	79.0294		380	0.86	88.944		380	0.86	78.1573		380	0.86	64.9636		380	0.86	55.6755		380	0.86	82.6679		380	0.86	84.3891		380	0.86	54.5999
390	0.86	87.3628		390	0.86	76.1003		390	0.86	79.903		390	0.86	88.9152		390	0.86	76.2322		390	0.86	66.004		390	0.86	54.4216		390	0.86	83.2791		390	0.86	85.8267		390	0.86	57.4439
400	0.86	86.7993		400	0.86	76.0574		400	0.86	80.2402		400	0.86	88.465		400	0.86	75.853		400	0.86	65.8426		400	0.86	55.4172		400	0.86	83.3247		400	0.86	85.1948		400	0.86	51.6718
410	0.86	86.0032		410	0.86	74.9761		410	0.86	81.4129		410	0.86	88.3024		410	0.86	74.5456		410	0.86	66.0272		410	0.86	54.0765		410	0.86	83.6919		410	0.86	84.247		410	0.86	55.8367
420	0.86	85.4003		420	0.86	73.6274		420	0.86	81.8428		420	0.86	88.8415		420	0.86	77.3756		420	0.86	68.1986		420	0.86	55.204		420	0.86	83.7544		420	0.86	83.7979		420	0.86	57.1664
430	0.86	84.4513		430	0.86	72.2382		430	0.86	82.8601		430	0.86	88.9372		430	0.86	74.7693		430	0.86	66.7928		430	0.86	56.1567		430	0.86	83.6704		430	0.86	83.0557		430	0.86	56.8909
440	0.86	85.2995		440	0.86	73.74		440	0.86	83.3244		440	0.86	88.9161		440	0.86	75.5059		440	0.86	69.4391		440	0.86	53.9264		440	0.86	83.6098		440	0.86	84.0125		440	0.86	56.8899
450	0.86	86.2086		450	0.86	74.312		450	0.86	84.3405		450	0.86	88.7182		450	0.86	74.3401		450	0.86	68.3299		450	0.86	55.1136		450	0.86	84.2608		450	0.86	84.6523		450	0.86	55.2765
460	0.86	86.8977		460	0.86	74.6451		460	0.86	85.0289		460	0.86	88.8226		460	0.86	74.1043		460	0.86	67.9921		460	0.86	56.009		460	0.86	85.2166		460	0.86	85.529		460	0.86	56.6097
470	0.86	87.432		470	0.86	75.4105		470	0.86	85.4871		470	0.86	88.7751		470	0.86	73.5991		470	0.86	69.8048		470	0.86	55.6092		470	0.86	85.7817		470	0.86	86.2281		470	0.86	53.7097
480	0.86	86.7108		480	0.86	74.7054		480	0.86	86.5816		480	0.86	88.8614		480	0.86	73.1975		480	0.86	69.7284		480	0.86	55.3816		480	0.86	85.9475		480	0.86	85.8029		480	0.86	56.1223
0	0.86	49.0428		0	0.86	45.3201		0	0.86	46.672		0	0.86	53.4872		0	0.86	53.8259		0	0.86	53.1		0	0.86	52.2715		0	0.86	39.9783		0	0.86	46.5348		0	0.86	53.5849
10	0.86	53.3663		10	0.86	50.135		10	0.86	45.0014		10	0.86	55.3595		10	0.86	52.9955		10	0.86	50.9413		10	0.86	55.1657		10	0.86	48.4573		10	0.86	52.2423		10	0.86	53.8453
20	0.86	62.1784		20	0.86	54.682		20	0.86	49.7865		20	0.86	55.3571		20	0.86	50.9437		20	0.86	51.0375		20	0.86	54.4382		20	0.86	58.0692		20	0.86	60.0429		20	0.86	55.8369
30	0.86	67.5484		30	0.86	60.9996		30	0.86	55.7775		30	0.86	58.0265		30	0.86	50.6845		30	0.86	49.8134		30	0.86	52.6126		30	0.86	65.651		30	0.86	65.4725		30	0.86	54.4763
40	0.86	71.0955		40	0.86	63.8657		40	0.86	60.0409		40	0.86	59.2439		40	0.86	50.3902		40	0.86	55.9356		40	0.86	54.0357		40	0.86	69.7759		40	0.86	68.8557		40	0.86	51.3966
50	0.86	73.182		50	0.86	66.867		50	0.86	63.9946		50	0.86	60.1907		50	0.86	52.8747		50	0.86	48.469		50	0.86	55.6379		50	0.86	72.0836		50	0.86	70.921		50	0.86	53.2492
60	0.86	76.322		60	0.86	69.5516		60	0.86	66.1918		60	0.86	59.5063		60	0.86	54.6941		60	0.86	50.3967		60	0.86	52.1141		60	0.86	73.2567		60	0.86	74.5612		60	0.86	55.5544
70	0.86	79.9899		70	0.86	71.066		70	0.86	68.5783		70	0.86	59.7494		70	0.86	57.495		70	0.86	50.5909		70	0.86	54.3961		70	0.86	72.186		70	0.86	78.5572		70	0.86	53.3147
80	0.86	79.8328		80	0.86	72.8299		80	0.86	70.2164		80	0.86	60.9992		80	0.86	63.421		80	0.86	50.3421		80	0.86	52.1479		80	0.86	72.7997		80	0.86	78.1195		80	0.86	53.5286
90	0.86	79.5425		90	0.86	70.4817		90	0.86	70.5417		90	0.86	63.0151		90	0.86	63.8068		90	0.86	50.6257		90	0.86	53.5223		90	0.86	73.2499		90	0.86	78.284		90	0.86	53.5927
100	0.86	80.2273		100	0.86	69.9515		100	0.86	71.5414		100	0.86	64.1208		100	0.86	67.1732		100	0.86	51.3874		100	0.86	54.3328		100	0.86	73.4171		100	0.86	78.6556		100	0.86	51.9526
110	0.86	80.5393		110	0.86	70.5146		110	0.86	71.7339		110	0.86	63.6947		110	0.86	67.63		110	0.86	49.7888		110	0.86	51.3596		110	0.86	73.9192		110	0.86	79.1214		110	0.86	54.7935
120	0.86	80.0558		120	0.86	72.1342		120	0.86	72.7276		120	0.86	64.2017		120	0.86	68.4219		120	0.86	51.7671		120	0.86	52.3592		120	0.86	75.5478		120	0.86	78.8319		120	0.86	52.92
130	0.86	80.2188		130	0.86	72.4318		130	0.86	72.9927		130	0.86	64.9963		130	0.86	69.7144		130	0.86	54.2151		130	0.86	53.7918		130	0.86	76.6903		130	0.86	78.9961		130	0.86	55.2051
140	0.86	81.4921		140	0.86	72.5825		140	0.86	72.7081		140	0.86	64.8758		140	0.86	69.3857		140	0.86	53.8778		140	0.86	53.4143		140	0.86	76.7107		140	0.86	80.6459		140	0.86	53.8304
150	0.86	82.8561		150	0.86	74.1295		150	0.86	72.1965		150	0.86	65.3613		150	0.86	69.6723		150	0.86	54.9892		150	0.86	52.4474		150	0.86	75.6482		150	0.86	81.794		150	0.86	52.5393
160	0.86	84.4168		160	0.86	75.8044		160	0.86	73.1936		160	0.86	66.4169		160	0.86	69.7835		160	0.86	53.0853		160	0.86	52.281		160	0.86	76.6917		160	0.86	83.4453		160	0.86	53.0731
170	0.86	84.6174		170	0.86	76.5332		170	0.86	73.5314		170	0.86	67.3186		170	0.86	70.8319		170	0.86	57.7582		170	0.86	52.7907		170	0.86	77.7807		170	0.86	83.9092		170	0.86	53.9625
180	0.86	85.0266		180	0.86	76.3832		180	0.86	73.8158		180	0.86	69.1426		180	0.86	73.6434		180	0.86	57.3752		180	0.86	56.317		180	0.86	78.3608		180	0.86	84.2797		180	0.86	54.0221
190	0.86	85.0649		190	0.86	75.8808		190	0.86	74.5613		190	0.86	70.0669		190	0.86	72.5598		190	0.86	55.1228		190	0.86	53.9956		190	0.86	78.7653		190	0.86	84.4345		190	0.86	53.5378
200	0.86	85.4164		200	0.86	76.6055		200	0.86	75.6474		200	0.86	69.7426		200	0.86	72.5452		200	0.86	55.7674		200	0.86	52.4507		200	0.86	78.8143		200	0.86	84.8562		200	0.86	54.6823
210	0.86	86.5536		210	0.86	77.9951		210	0.86	76.1507		210	0.86	69.2175		210	0.86	73.9911		210	0.86	56.8321		210	0.86	54.478		210	0.86	79.1833		210	0.86	85.7768		210	0.86	53.4325
220	0.86	88.3808		220	0.86	76.8905		220	0.86	75.3635		220	0.86	69.1822		220	0.86	72.7029		220	0.86	58.764		220	0.86	51.8238		220	0.86	78.3802		220	0.86	87.6546		220	0.86	52.4715
230	0.86	90.269		230	0.86	76.679		230	0.86	74.1911		230	0.86	69.6083		230	0.86	73.5419		230	0.86	58.5752		230	0.86	52.4747		230	0.86	78.621		230	0.86	89.6136		230	0.86	55.3491
240	0.86	91.4385		240	0.86	75.3727		240	0.86	73.3253		240	0.86	69.4376		240	0.86	74.9661		240	0.86	58.2102		240	0.86	52.9472		240	0.86	78.5137		240	0.86	90.9208		240	0.86	52.2416
250	0.86	92.7173		250	0.86	74.9655		250	0.86	73.7207		250	0.86	69.5308		250	0.86	75.0051		250	0.86	59.3413		250	0.86	52.3674		250	0.86	77.4575		250	0.86	92.1794		250	0.86	54.3856
260	0.86	94.0868		260	0.86	75.2032		260	0.86	73.6427		260	0.86	69.7848		260	0.86	76.3192		260	0.86	59.851		260	0.86	55.2328		260	0.86	79.0487		260	0.86	93.5963		260	0.86	54.9001
270	0.86	94.8505		270	0.86	75.0775		270	0.86	73.6205		270	0.86	69.6087		270	0.86	73.6154		270	0.86	60.9484		270	0.86	55.4044		270	0.86	80.3827		270	0.86	94.0698		270	0.86	53.2815
280	0.86	95.3165		280	0.86	74.7904		280	0.86	74.5978		280	0.86	69.8184		280	0.86	74.9907		280	0.86	60.0414		280	0.86	53.1375		280	0.86	80.4115		280	0.86	94.5085		280	0.86	56.1119
290	0.86	95.3339		290	0.86	73.7241		290	0.86	75.4599		290	0.86	69.4204		290	0.86	74.7873		290	0.86	60.9603		290	0.86	55.2008		290	0.86	80.6003		290	0.86	94.9355		290	0.86	54.7449
300	0.86	95.6165		300	0.86	74.9331		300	0.86	75.9164		300	0.86	69.3905		300	0.86	76.2963		300	0.86	61.0089		300	0.86	55.3138		300	0.86	80.9166		300	0.86	95.0486		300	0.86	53.6659
310	0.86	95.544		310	0.86	74.9891		310	0.86	75.5748		310	0.86	69.4713		310	0.86	77.2108		310	0.86	62.1219		310	0.86	56.359		310	0.86	81.0653		310	0.86	95.138		310	0.86	55.3183
320	0.86	95.5722		320	0.86	75.7651		320	0.86	76.0434		320	0.86	69.4452		320	0.86	76.0204		320	0.86	63.3549		320	0.86	55.4221		320	0.86	79.8413		320	0.86	95.0577		320	0.86	52.4271
330	0.86	95.6669		330	0.86	75.0446		330	0.86	75.5787		330	0.86	69.4906		330	0.86	75.7161		330	0.86	62.3267		330	0.86	54.3468		330	0.86	79.5487		330	0.86	94.8165		330	0.86	54.5037
340	0.86	95.6495		340	0.86	76.2686		340	0.86	76.032		340	0.86	69.2773		340	0.86	77.0227		340	0.86	63.0901		340	0.86	53.2709		340	0.86	79.3837		340	0.86	95.2033		340	0.86	55.7078
350	0.86	95.8897		350	0.86	77.6967		350	0.86	75.1556		350	0.86	70.039		350	0.86	75.2663		350	0.86	65.728		350	0.86	53.89		350	0.86	79.3999		350	0.86	95.2918		350	0.86	55.0093
360	0.86	95.787		360	0.86	77.7236		360	0.86	74.4873		360	0.86	71.5853		360	0.86	75.173		360	0.86	63.4072		360	0.86	56.3659		360	0.86	80.0849		360	0.86	95.5159		360	0.86	53.5581
370	0.86	95.6391		370	0.86	77.2959		370	0.86	73.1675		370	0.86	72.9728		370	0.86	75.3339		370	0.86	65.7106		370	0.86	54.7038		370	0.86	81.6475		370	0.86	94.9731		370	0.86	51.5044
380	0.86	95.5653		380	0.86	77.8398		380	0.86	72.1802		380	0.86	73.2527		380	0.86	76.5248		380	0.86	65.7746		380	0.86	54.3312		380	0.86	82.2915		380	0.86	94.9673		380	0.86	51.8789
390	0.86	95.5361		390	0.86	78.8662		390	0.86	71.424		390	0.86	74.1292		390	0.86	76.5264		390	0.86	63.5975		390	0.86	56.3125		390	0.86	81.2739		390	0.86	95.0532		390	0.86	53.4079
400	0.86	95.6769		400	0.86	78.9701		400	0.86	71.7502		400	0.86	74.8617		400	0.86	77.5668		400	0.86	63.9136		400	0.86	56.1444		400	0.86	80.6278		400	0.86	95.1178		400	0.86	53.0077
410	0.86	96.0416		410	0.86	78.8165		410	0.86	72.7033		410	0.86	76.0342		410	0.86	77.9916		410	0.86	67.4055		410	0.86	55.1139		410	0.86	82.4229		410	0.86	95.4321		410	0.86	51.955
420	0.86	95.9099		420	0.86	78.613		420	0.86	73.3439		420	0.86	76.4301		420	0.86	78.3233		420	0.86	66.7913		420	0.86	55.6183		420	0.86	83.9279		420	0.86	95.1785		420	0.86	53.1528
430	0.86	95.9127		430	0.86	79.0189		430	0.86	73.5746		430	0.86	77.489		430	0.86	78.6765		430	0.86	62.3512		430	0.86	56.7854		430	0.86	85.2893		430	0.86	94.9986		430	0.86	57.1379
440	0.86	95.4233		440	0.86	78.3661		440	0.86	73.5776		440	0.86	78.5624		440	0.86	79.0152		440	0.86	67.604		440	0.86	51.9073		440	0.86	86.5438		440	0.86	94.5463		440	0.86	54.4156
450	0.86	95.2817		450	0.86	77.6092		450	0.86	74.5749		450	0.86	79.8313		450	0.86	79.6416		450	0.86	66.7329		450	0.86	57.7524		450	0.86	87.2633		450	0.86	94.5866		450	0.86	53.4244
460	0.86	93.7313		460	0.86	76.1449		460	0.86	75.9897		460	0.86	80.4238		460	0.86	79.1669		460	0.86	67.4093		460	0.86	54.7471		460	0.86	85.8824		460	0.86	92.8798		460	0.86	50.8911
470	0.86	92.8677		470	0.86	75.557		470	0.86	76.1268		470	0.86	80.7146		470	0.86	80.3864		470	0.86	64.6828		470	0.86	56.6402		470	0.86	83.9793		470	0.86	91.9778		470	0.86	53.4933
480	0.86	91.1156		480	0.86	75.9754		480	0.86	76.4574		480	0.86	81.615		480	0.86	80.4321		480	0.86	68.0116		480	0.86	58.1189		480	0.86	81.3775		480	0.86	90.1235		480	0.86	54.553
0	0.86	47.0314		0	0.86	46.808		0	0.86	45.9666		0	0.86	43.2437		0	0.86	53.9027		0	0.86	51.6083		0	0.86	53.6697		0	0.86	46.9941		0	0.86	44.2087		0	0.86	54.2817
10	0.86	51.5184		10	0.86	44.4362		10	0.86	47.6061		10	0.86	41.0469		10	0.86	52.2259		10	0.86	53.3224		10	0.86	52.6075		10	0.86	52.0372		10	0.86	50.1679		10	0.86	57.2073
20	0.86	58.8887		20	0.86	46.0161		20	0.86	51.1563		20	0.86	45.0568		20	0.86	51.58		20	0.86	49.877		20	0.86	52.5062		20	0.86	57.4406		20	0.86	56.7693		20	0.86	54.8234
30	0.86	65.8499		30	0.86	54.6586		30	0.86	56.5962		30	0.86	49.3864		30	0.86	51.6775		30	0.86	49.3857		30	0.86	54.4479		30	0.86	62.6968		30	0.86	63.3661		30	0.86	54.6121
40	0.86	68.5832		40	0.86	61.5489		40	0.86	60.7518		40	0.86	53.4105		40	0.86	51.5239		40	0.86	49.5757		40	0.86	53.4722		40	0.86	64.818		40	0.86	66.683		40	0.86	54.3452
50	0.86	72.2586		50	0.86	65.8252		50	0.86	63.6142		50	0.86	56.4047		50	0.86	55.283		50	0.86	51.3717		50	0.86	52.9164		50	0.86	68.2202		50	0.86	70.1737		50	0.86	55.092
60	0.86	73.8859		60	0.86	66.5235		60	0.86	67.5436		60	0.86	59.6361		60	0.86	57.769		60	0.86	51.6429		60	0.86	51.379		60	0.86	70.2146		60	0.86	71.5803		60	0.86	51.9394
70	0.86	73.0044		70	0.86	66.8761		70	0.86	68.7323		70	0.86	62.9811		70	0.86	58.251		70	0.86	50.8509		70	0.86	52.785		70	0.86	74.4369		70	0.86	71.4506		70	0.86	49.5013
80	0.86	72.6681		80	0.86	67.8386		80	0.86	71.9324		80	0.86	65.5784		80	0.86	60.2057		80	0.86	51.5759		80	0.86	52.3673		80	0.86	77.3877		80	0.86	70.8262		80	0.86	55.4605
90	0.86	72.4762		90	0.86	67.7202		90	0.86	74.6479		90	0.86	68.8407		90	0.86	63.5784		90	0.86	52.1238		90	0.86	53.6753		90	0.86	78.9791		90	0.86	70.9304		90	0.86	54.0065
100	0.86	75.3891		100	0.86	67.8181		100	0.86	76.348		100	0.86	71.2774		100	0.86	64.6236		100	0.86	51.9478		100	0.86	52.9417		100	0.86	79.2447		100	0.86	74.0978		100	0.86	53.1331
110	0.86	76.9123		110	0.86	69.1305		110	0.86	76.4926		110	0.86	73.0284		110	0.86	66.1034		110	0.86	49.7547		110	0.86	53.8792		110	0.86	79.1476		110	0.86	75.6085		110	0.86	51.882
120	0.86	77.4195		120	0.86	71.3546		120	0.86	75.8203		120	0.86	74.0193		120	0.86	67.5947		120	0.86	52.1141		120	0.86	53.0409		120	0.86	81.1313		120	0.86	76.3302		120	0.86	54.266
130	0.86	77.2946		130	0.86	71.43		130	0.86	75.5662		130	0.86	75.1548		130	0.86	67.9773		130	0.86	53.5739		130	0.86	53.3113		130	0.86	82.2525		130	0.86	76.1651		130	0.86	51.491
140	0.86	76.4764		140	0.86	72.1351		140	0.86	76.7974		140	0.86	77.9005		140	0.86	69.9529		140	0.86	53.4374		140	0.86	53.5415		140	0.86	83.7403		140	0.86	75.3797		140	0.86	53.5771
150	0.86	75.2064		150	0.86	69.8341		150	0.86	77.08		150	0.86	80.6628		150	0.86	68.8674		150	0.86	53.4981		150	0.86	53.085		150	0.86	84.0226		150	0.86	73.8481		150	0.86	53.0862
160	0.86	75.2182		160	0.86	69.1204		160	0.86	77.5469		160	0.86	82.261		160	0.86	70.5843		160	0.86	55.0659		160	0.86	54.8842		160	0.86	85.024		160	0.86	74.0661		160	0.86	53.2496
170	0.86	76.9908		170	0.86	69.8139		170	0.86	78.6803		170	0.86	83.7391		170	0.86	71.0258		170	0.86	56.7601		170	0.86	54.0029		170	0.86	87.1519		170	0.86	75.6712		170	0.86	56.3121
180	0.86	77.4099		180	0.86	71.3075		180	0.86	78.5233		180	0.86	83.2366		180	0.86	72.117		180	0.86	57.1122		180	0.86	53.7916		180	0.86	88.0031		180	0.86	76.0805		180	0.86	54.0376
190	0.86	76.8549		190	0.86	69.5848		190	0.86	79.0352		190	0.86	82.5254		190	0.86	71.9567		190	0.86	56.4277		190	0.86	55.4541		190	0.86	88.9645		190	0.86	75.8965		190	0.86	54.7755
200	0.86	77.3514		200	0.86	71.8495		200	0.86	80.4172		200	0.86	83.3839		200	0.86	72.377		200	0.86	58.0006		200	0.86	51.7715		200	0.86	89.4111		200	0.86	76.321		200	0.86	51.0676
210	0.86	78.6432		210	0.86	74.0069		210	0.86	81.8167		210	0.86	84.9904		210	0.86	73.5344		210	0.86	58.7062		210	0.86	54.78		210	0.86	91.0312		210	0.86	77.393		210	0.86	55.1951
220	0.86	80.086		220	0.86	74.8036		220	0.86	83.2566		220	0.86	86.1581		220	0.86	73.5601		220	0.86	58.3578		220	0.86	52.1662		220	0.86	90.7987		220	0.86	78.846		220	0.86	55.29
230	0.86	80.0762		230	0.86	78.2477		230	0.86	84.1872		230	0.86	86.7537		230	0.86	74.3078		230	0.86	58.1686		230	0.86	53.8057		230	0.86	89.9059		230	0.86	78.7541		230	0.86	53.3439
240	0.86	79.8097		240	0.86	79.443		240	0.86	84.6494		240	0.86	86.5028		240	0.86	75.1412		240	0.86	59.2598		240	0.86	54.1412		240	0.86	89.0589		240	0.86	78.7268		240	0.86	55.2572
250	0.86	80.0666		250	0.86	79.1969		250	0.86	85.1277		250	0.86	87.3162		250	0.86	73.9773		250	0.86	61.0788		250	0.86	53.7413		250	0.86	88.3304		250	0.86	78.8456		250	0.86	51.4596
260	0.86	80.4948		260	0.86	80.7909		260	0.86	85.6493		260	0.86	88.6075		260	0.86	74.7431		260	0.86	61.0356		260	0.86	54.2429		260	0.86	88.0439		260	0.86	79.275		260	0.86	56.4696
270	0.86	81.9223		270	0.86	80.53		270	0.86	86.4668		270	0.86	89.7665		270	0.86	75.1551		270	0.86	60.1062		270	0.86	54.2678		270	0.86	86.7736		270	0.86	80.3465		270	0.86	52.8526
280	0.86	81.5276		280	0.86	79.3023		280	0.86	87.251		280	0.86	91.185		280	0.86	75.1702		280	0.86	58.1331		280	0.86	54.7855		280	0.86	85.9881		280	0.86	79.9297		280	0.86	56.0624
290	0.86	82.8114		290	0.86	79.8148		290	0.86	87.8382		290	0.86	91.8066		290	0.86	75.6582		290	0.86	61.6174		290	0.86	53.6672		290	0.86	84.5269		290	0.86	81.4581		290	0.86	53.537
300	0.86	82.242		300	0.86	81.181		300	0.86	88.3774		300	0.86	91.4711		300	0.86	75.7451		300	0.86	62.7564		300	0.86	55.2823		300	0.86	83.3215		300	0.86	80.8414		300	0.86	53.6385
310	0.86	83.4097		310	0.86	80.8521		310	0.86	87.6203		310	0.86	90.7842		310	0.86	75.3695		310	0.86	63.0862		310	0.86	54.1608		310	0.86	82.5211		310	0.86	81.9133		310	0.86	51.6062
320	0.86	84.68		320	0.86	81.0437		320	0.86	86.9706		320	0.86	90.2117		320	0.86	75.8699		320	0.86	62.5201		320	0.86	54.3649		320	0.86	82.1084		320	0.86	83.0881		320	0.86	55.2497
330	0.86	83.9857		330	0.86	81.1347		330	0.86	86.1531		330	0.86	90.3768		330	0.86	74.8634		330	0.86	62.9057		330	0.86	54.2473		330	0.86	82.1185		330	0.86	82.4366		330	0.86	54.4838
340	0.86	82.9767		340	0.86	81.0757		340	0.86	85.3042		340	0.86	90.5313		340	0.86	75.1105		340	0.86	63.2646		340	0.86	55.3857		340	0.86	84.3222		340	0.86	81.5529		340	0.86	53.9011
350	0.86	82.9198		350	0.86	80.754		350	0.86	83.5479		350	0.86	90.6162		350	0.86	76.494		350	0.86	63.5785		350	0.86	55.061		350	0.86	84.7665		350	0.86	80.9665		350	0.86	53.2631
360	0.86	83.6159		360	0.86	80.5323		360	0.86	82.5847		360	0.86	90.6413		360	0.86	75.8769		360	0.86	64.6342		360	0.86	53.4249		360	0.86	85.7811		360	0.86	81.3585		360	0.86	53.259
370	0.86	82.1586		370	0.86	79.3778		370	0.86	80.3333		370	0.86	90.9336		370	0.86	76.3336		370	0.86	63.2174		370	0.86	53.2689		370	0.86	85.016		370	0.86	80.1672		370	0.86	52.4003
380	0.86	80.508		380	0.86	80.2828		380	0.86	79.0983		380	0.86	91.5992		380	0.86	76.0081		380	0.86	64.6816		380	0.86	54.5759		380	0.86	86.0033		380	0.86	78.4345		380	0.86	53.8406
390	0.86	79.497		390	0.86	80.217		390	0.86	78.8492		390	0.86	91.2225		390	0.86	77.4058		390	0.86	63.6855		390	0.86	53.1225		390	0.86	85.4184		390	0.86	77.5523		390	0.86	53.6269
400	0.86	79.7725		400	0.86	81.5102		400	0.86	81.1129		400	0.86	90.4047		400	0.86	75.1162		400	0.86	64.5688		400	0.86	54.2397		400	0.86	87.1403		400	0.86	78.0652		400	0.86	55.552
410	0.86	80.57		410	0.86	81.8449		410	0.86	83.2604		410	0.86	90.3511		410	0.86	78.4734		410	0.86	62.2411		410	0.86	54.5507		410	0.86	87.0274		410	0.86	78.7027		410	0.86	53.5773
420	0.86	79.2763		420	0.86	81.7239		420	0.86	84.4665		420	0.86	90.4898		420	0.86	78.3473		420	0.86	63.3177		420	0.86	54.0773		420	0.86	84.3168		420	0.86	77.5248		420	0.86	52.3325
430	0.86	79.4319		430	0.86	81.4177		430	0.86	85.4361		430	0.86	91.2724		430	0.86	78.0098		430	0.86	63.0511		430	0.86	54.4858		430	0.86	82.5614		430	0.86	77.5711		430	0.86	55.0712
440	0.86	79.1827		440	0.86	82.176		440	0.86	86.8196		440	0.86	91.8941		440	0.86	78.1821		440	0.86	66.4944		440	0.86	54.2537		440	0.86	83.5551		440	0.86	77.0756		440	0.86	55.5361
450	0.86	78.7758		450	0.86	81.9426		450	0.86	88.478		450	0.86	92.0384		450	0.86	79.3562		450	0.86	63.7177		450	0.86	55.5589		450	0.86	85.9444		450	0.86	76.6882		450	0.86	56.2891
460	0.86	78.8		460	0.86	82.1217		460	0.86	88.9994		460	0.86	91.7754		460	0.86	80.2928		460	0.86	66.6932		460	0.86	55.7776		460	0.86	86.3083		460	0.86	76.5901		460	0.86	53.6903
470	0.86	77.3994		470	0.86	81.8646		470	0.86	90.0032		470	0.86	92.0794		470	0.86	79.6497		470	0.86	65.8221		470	0.86	57.5099		470	0.86	87.7192		470	0.86	75.1909		470	0.86	56.2403
480	0.86	76.6639		480	0.86	81.8867		480	0.86	90.3012		480	0.86	91.9624		480	0.86	80.972		480	0.86	68.4375		480	0.86	56.5383		480	0.86	89.1278		480	0.86	74.4427		480	0.86	51.5587
0	0.86	45.0137		0	0.86	43.8965		0	0.86	39.8149		0	0.86	45.8111		0	0.86	54.3069		0	0.86	49.8538		0	0.86	54.224		0	0.86	43.0396		0	0.86	42.1004		0	0.86	55.2306
10	0.86	53.341		10	0.86	48.319		10	0.86	38.7549		10	0.86	47.0678		10	0.86	53.0612		10	0.86	51.0578		10	0.86	52.8801		10	0.86	50.9654		10	0.86	52.0748		10	0.86	56.9163
20	0.86	63.9793		20	0.86	52.9999		20	0.86	42.4864		20	0.86	47.0577		20	0.86	50.478		20	0.86	53.287		20	0.86	52.8006		20	0.86	56.0936		20	0.86	62.67		20	0.86	56.7772
30	0.86	69.5337		30	0.86	58.0447		30	0.86	50.4803		30	0.86	51.1727		30	0.86	53.172		30	0.86	50.7748		30	0.86	54.2681		30	0.86	60.8103		30	0.86	67.7431		30	0.86	57.2499
40	0.86	73.1811		40	0.86	58.9739		40	0.86	59.9821		40	0.86	52.8344		40	0.86	52.4809		40	0.86	51.2746		40	0.86	51.3524		40	0.86	64.9859		40	0.86	71.2284		40	0.86	53.2892
50	0.86	74.8088		50	0.86	61.2474		50	0.86	64.6877		50	0.86	55.2317		50	0.86	54.8393		50	0.86	52.0233		50	0.86	52.2018		50	0.86	67.0912		50	0.86	73.0102		50	0.86	53.6194
60	0.86	78.7791		60	0.86	62.9395		60	0.86	66.893		60	0.86	56.5605		60	0.86	57.0601		60	0.86	52.1731		60	0.86	53.9456		60	0.86	69.3169		60	0.86	76.2636		60	0.86	55.779
70	0.86	79.7603		70	0.86	67.0923		70	0.86	66.8953		70	0.86	57.0917		70	0.86	59.0287		70	0.86	49.9697		70	0.86	53.0341		70	0.86	71.2612		70	0.86	77.2216		70	0.86	54.5994
80	0.86	79.097		80	0.86	69.5969		80	0.86	68.246		80	0.86	59.39		80	0.86	61.206		80	0.86	51.9602		80	0.86	55.0555		80	0.86	73.8035		80	0.86	77.1484		80	0.86	52.8042
90	0.86	81.1218		90	0.86	69.634		90	0.86	69.1789		90	0.86	61.4955		90	0.86	61.8441		90	0.86	52.8477		90	0.86	52.8974		90	0.86	76.3011		90	0.86	78.9947		90	0.86	53.2245
100	0.86	80.2584		100	0.86	68.8978		100	0.86	70.5604		100	0.86	63.6237		100	0.86	64.2911		100	0.86	52.3337		100	0.86	53.833		100	0.86	78.0607		100	0.86	78.3146		100	0.86	53.1931
110	0.86	80.4521		110	0.86	71.0937		110	0.86	70.1815		110	0.86	65.2645		110	0.86	66.1471		110	0.86	52.1818		110	0.86	54.2772		110	0.86	78.3987		110	0.86	78.7948		110	0.86	53.1985
120	0.86	80.7628		120	0.86	73.5699		120	0.86	70.7397		120	0.86	66.1129		120	0.86	67.0013		120	0.86	50.5863		120	0.86	52.8749		120	0.86	79.7457		120	0.86	78.9895		120	0.86	54.3362
130	0.86	81.6332		130	0.86	71.8902		130	0.86	70.1249		130	0.86	67.7809		130	0.86	68.3219		130	0.86	53.059		130	0.86	54.5881		130	0.86	80.9045		130	0.86	78.8756		130	0.86	51.5029
140	0.86	82.8142		140	0.86	73.5321		140	0.86	72.5386		140	0.86	68.2015		140	0.86	70.3904		140	0.86	55.4427		140	0.86	53.3449		140	0.86	80.8558		140	0.86	79.8407		140	0.86	50.2005
150	0.86	83.3018		150	0.86	73.684		150	0.86	72.9136		150	0.86	69.5096		150	0.86	68.8292		150	0.86	52.9236		150	0.86	52.4391		150	0.86	81.294		150	0.86	81.3945		150	0.86	51.3595
160	0.86	83.4325		160	0.86	75.678		160	0.86	73.2883		160	0.86	72.17		160	0.86	71.5339		160	0.86	57.4457		160	0.86	54.1684		160	0.86	82.3308		160	0.86	81.8367		160	0.86	55.0144
170	0.86	85.8375		170	0.86	77.5083		170	0.86	74.1072		170	0.86	72.8616		170	0.86	71.4664		170	0.86	56.7135		170	0.86	52.5299		170	0.86	82.8335		170	0.86	84.4029		170	0.86	53.3933
180	0.86	87.2063		180	0.86	77.0413		180	0.86	74.2658		180	0.86	74.3661		180	0.86	70.7928		180	0.86	55.738		180	0.86	53.0763		180	0.86	83.0016		180	0.86	85.7261		180	0.86	52.6597
190	0.86	85.9167		190	0.86	76.2801		190	0.86	75.4272		190	0.86	76.1216		190	0.86	71.0084		190	0.86	58.4655		190	0.86	52.9919		190	0.86	83.0119		190	0.86	85.1857		190	0.86	53.3384
200	0.86	87.115		200	0.86	76.0337		200	0.86	76.6105		200	0.86	77.5966		200	0.86	71.4203		200	0.86	58.2294		200	0.86	52.783		200	0.86	82.2455		200	0.86	86.2938		200	0.86	53.8872
210	0.86	88.6015		210	0.86	74.0447		210	0.86	76.9341		210	0.86	79.2099		210	0.86	71.8464		210	0.86	58.0041		210	0.86	53.4779		210	0.86	81.0936		210	0.86	87.6466		210	0.86	54.8483
220	0.86	89.9599		220	0.86	73.6707		220	0.86	77.427		220	0.86	80.0049		220	0.86	73.3064		220	0.86	61.7324		220	0.86	53.7522		220	0.86	81.1718		220	0.86	89.2868		220	0.86	54.0286
230	0.86	89.9691		230	0.86	72.9804		230	0.86	77.4642		230	0.86	80.9462		230	0.86	73.0013		230	0.86	61.9055		230	0.86	55.314		230	0.86	82.068		230	0.86	89.4206		230	0.86	48.9852
240	0.86	90.2646		240	0.86	70.3771		240	0.86	77.5475		240	0.86	81.6331		240	0.86	73.9899		240	0.86	60.1907		240	0.86	53.5181		240	0.86	82.2247		240	0.86	89.7469		240	0.86	53.3323
250	0.86	91.7449		250	0.86	71.7087		250	0.86	79.4744		250	0.86	82.6079		250	0.86	74.3235		250	0.86	62.6144		250	0.86	51.8255		250	0.86	81.5649		250	0.86	91.3717		250	0.86	52.9437
260	0.86	92.9438		260	0.86	73.5194		260	0.86	79.0895		260	0.86	82.7714		260	0.86	75.4042		260	0.86	62.5638		260	0.86	53.415		260	0.86	81.7401		260	0.86	92.6587		260	0.86	56.1279
270	0.86	92.3402		270	0.86	71.1894		270	0.86	79.2024		270	0.86	82.9278		270	0.86	76.8114		270	0.86	62.002		270	0.86	55.7165		270	0.86	80.9218		270	0.86	92.5489		270	0.86	53.2121
280	0.86	94.2863		280	0.86	71.43		280	0.86	79.9994		280	0.86	82.8785		280	0.86	77.1653		280	0.86	63.7545		280	0.86	53.8401		280	0.86	79.6834		280	0.86	94.2654		280	0.86	53.8031
290	0.86	94.9795		290	0.86	71.021		290	0.86	81.6176		290	0.86	83.1648		290	0.86	77.1121		290	0.86	64.548		290	0.86	53.0059		290	0.86	79.55		290	0.86	94.7272		290	0.86	53.3626
300	0.86	95.7634		300	0.86	70.5768		300	0.86	81.8745		300	0.86	84.2423		300	0.86	78.0585		300	0.86	64.652		300	0.86	56.0371		300	0.86	78.9503		300	0.86	95.4067		300	0.86	54.7395
310	0.86	95.43		310	0.86	71.4159		310	0.86	81.3526		310	0.86	83.9718		310	0.86	78.2268		310	0.86	64.7293		310	0.86	53.3021		310	0.86	78.6215		310	0.86	95.1809		310	0.86	54.6499
320	0.86	95.6562		320	0.86	72.4877		320	0.86	82.7105		320	0.86	83.7467		320	0.86	79.3652		320	0.86	64.5733		320	0.86	54.4299		320	0.86	79.1996		320	0.86	95.403		320	0.86	54.0066
330	0.86	95.0662		330	0.86	72.8164		330	0.86	84.4762		330	0.86	83.2392		330	0.86	78.889		330	0.86	65.3206		330	0.86	56.287		330	0.86	79.3232		330	0.86	94.8316		330	0.86	51.4629
340	0.86	95.7443		340	0.86	72.3281		340	0.86	84.9835		340	0.86	83.0456		340	0.86	78.5934		340	0.86	66.8775		340	0.86	55.3249		340	0.86	78.9106		340	0.86	95.163		340	0.86	51.645
350	0.86	95.5978		350	0.86	70.3236		350	0.86	85.0449		350	0.86	82.7248		350	0.86	78.9399		350	0.86	65.7098		350	0.86	54.8368		350	0.86	79.7602		350	0.86	94.9816		350	0.86	53.9266
360	0.86	95.159		360	0.86	70.9825		360	0.86	85.7252		360	0.86	81.8726		360	0.86	79.0294		360	0.86	65.9131		360	0.86	56.5823		360	0.86	80.7998		360	0.86	94.2349		360	0.86	53.3284
370	0.86	94.1589		370	0.86	70.0469		370	0.86	87.1871		370	0.86	81.283		370	0.86	80.3258		370	0.86	65.3622		370	0.86	55.401		370	0.86	80.7924		370	0.86	93.2251		370	0.86	53.0377
380	0.86	94.3516		380	0.86	70.8983		380	0.86	87.9028		380	0.86	81.2004		380	0.86	80.8959		380	0.86	64.0788		380	0.86	54.1417		380	0.86	81.1073		380	0.86	93.5024		380	0.86	57.0326
390	0.86	94.7038		390	0.86	72.8465		390	0.86	88.6668		390	0.86	81.1104		390	0.86	81.6066		390	0.86	66.5459		390	0.86	58.1136		390	0.86	82.9318		390	0.86	94.1203		390	0.86	56.471
400	0.86	95.5716		400	0.86	72.0565		400	0.86	88.9076		400	0.86	80.329		400	0.86	80.4257		400	0.86	64.7404		400	0.86	55.3474		400	0.86	84.0704		400	0.86	94.9639		400	0.86	54.725
410	0.86	96.0373		410	0.86	69.5806		410	0.86	89.5027		410	0.86	78.6823		410	0.86	81.4638		410	0.86	69.0625		410	0.86	56.4217		410	0.86	84.6669		410	0.86	95.2811		410	0.86	55.2608
420	0.86	95.7032		420	0.86	69.3275		420	0.86	90.8464		420	0.86	77.7534		420	0.86	80.898		420	0.86	66.6421		420	0.86	56.0286		420	0.86	84.4001		420	0.86	95.1156		420	0.86	58.0312
430	0.86	95.5988		430	0.86	70.8835		430	0.86	90.0136		430	0.86	77.3126		430	0.86	81.4638		430	0.86	65.7352		430	0.86	55.8723		430	0.86	83.4876		430	0.86	95.0459		430	0.86	54.2346
440	0.86	95.5655		440	0.86	73.8309		440	0.86	89.4712		440	0.86	76.6843		440	0.86	81.8879		440	0.86	66.2819		440	0.86	57.0857		440	0.86	82.302		440	0.86	94.9647		440	0.86	51.5024
450	0.86	95.0028		450	0.86	76.1565		450	0.86	90.108		450	0.86	75.9711		450	0.86	81.7743		450	0.86	68.1562		450	0.86	57.384		450	0.86	82.1752		450	0.86	94.298		450	0.86	52.5738
460	0.86	95.0152		460	0.86	77.7175		460	0.86	90.5595		460	0.86	74.9476		460	0.86	82.0883		460	0.86	64.3111		460	0.86	55.1849		460	0.86	82.343		460	0.86	94.342		460	0.86	52.1415
470	0.86	94.9245		470	0.86	77.4822		470	0.86	91.3828		470	0.86	74.5834		470	0.86	82.571		470	0.86	67.3497		470	0.86	59.3785		470	0.86	83.0089		470	0.86	94.0731		470	0.86	53.2852
480	0.86	94.1417		480	0.86	77.5134		480	0.86	91.4759		480	0.86	74.6554		480	0.86	82.7841		480	0.86	68.2389		480	0.86	54.6769		480	0.86	83.3406		480	0.86	93.27		480	0.86	54.3125
0	0.86	48.4165		0	0.86	43.668		0	0.86	41.2622		0	0.86	45.7643		0	0.86	57.8882		0	0.86	50.759		0	0.86	54.6822		0	0.86	42.4072		0	0.86	44.9598		0	0.86	55.4191
10	0.86	53.1818		10	0.86	48.2035		10	0.86	44.323		10	0.86	47.1307		10	0.86	54.7026		10	0.86	52.6849		10	0.86	55.2254		10	0.86	51.1519		10	0.86	52.007		10	0.86	54.0671
20	0.86	59.0357		20	0.86	54.4337		20	0.86	49.5141		20	0.86	49.6634		20	0.86	52.6356		20	0.86	49.9944		20	0.86	53.1883		20	0.86	58.928		20	0.86	57.7671		20	0.86	55.6783
30	0.86	60.6828		30	0.86	58.647		30	0.86	56.2424		30	0.86	56.5267		30	0.86	51.9726		30	0.86	51.5892		30	0.86	50.2569		30	0.86	64.0634		30	0.86	59.2575		30	0.86	54.3193
40	0.86	64.741		40	0.86	60.5669		40	0.86	61.8277		40	0.86	59.2376		40	0.86	53.8577		40	0.86	54.5074		40	0.86	53.0767		40	0.86	68.2702		40	0.86	62.9423		40	0.86	52.651
50	0.86	68.0446		50	0.86	62.5017		50	0.86	67.317		50	0.86	60.4044		50	0.86	53.3772		50	0.86	53.0303		50	0.86	51.9185		50	0.86	72.8895		50	0.86	66.3617		50	0.86	53.5972
60	0.86	71.8446		60	0.86	61.5989		60	0.86	69.5237		60	0.86	61.8918		60	0.86	55.5845		60	0.86	52.6745		60	0.86	52.1599		60	0.86	76.2533		60	0.86	70.531		60	0.86	53.0352
70	0.86	74.654		70	0.86	62.0066		70	0.86	71.6563		70	0.86	62.4434		70	0.86	56.6967		70	0.86	51.939		70	0.86	53.8466		70	0.86	77.17		70	0.86	73.4641		70	0.86	55.9988
80	0.86	77.4686		80	0.86	64.0089		80	0.86	73.2207		80	0.86	64.1323		80	0.86	58.8088		80	0.86	51.579		80	0.86	52.5734		80	0.86	76.3166		80	0.86	76.0854		80	0.86	55.0786
90	0.86	78.4149		90	0.86	63.3577		90	0.86	72.898		90	0.86	64.6767		90	0.86	60.5038		90	0.86	53.4172		90	0.86	53.6873		90	0.86	78.4442		90	0.86	77.0206		90	0.86	51.0183
100	0.86	78.946		100	0.86	63.778		100	0.86	73.0582		100	0.86	66.0086		100	0.86	61.3573		100	0.86	54.8663		100	0.86	54.2925		100	0.86	78.9525		100	0.86	77.4777		100	0.86	52.7848
110	0.86	80.7127		110	0.86	64.8177		110	0.86	74.4463		110	0.86	67.6098		110	0.86	61.6613		110	0.86	54.4513		110	0.86	52.5419		110	0.86	80.3797		110	0.86	79.375		110	0.86	50.7015
120	0.86	80.9524		120	0.86	68.2624		120	0.86	75.8179		120	0.86	68.7575		120	0.86	62.0885		120	0.86	53.6277		120	0.86	52.9623		120	0.86	82.4387		120	0.86	79.616		120	0.86	54.3377
130	0.86	80.186		130	0.86	67.814		130	0.86	77.1981		130	0.86	70.205		130	0.86	65.774		130	0.86	54.7565		130	0.86	54.4428		130	0.86	82.5343		130	0.86	78.7374		130	0.86	54.6333
140	0.86	78.3547		140	0.86	67.8368		140	0.86	78.3065		140	0.86	71.4545		140	0.86	65.1808		140	0.86	55.2096		140	0.86	52.9261		140	0.86	84.3019		140	0.86	76.8036		140	0.86	53.1055
150	0.86	78.1228		150	0.86	67.924		150	0.86	79.9087		150	0.86	72.4071		150	0.86	68.825		150	0.86	57.1476		150	0.86	54.1404		150	0.86	85.7945		150	0.86	76.5397		150	0.86	53.8126
160	0.86	78.6043		160	0.86	69.4872		160	0.86	79.5699		160	0.86	72.9974		160	0.86	69.4207		160	0.86	55.9291		160	0.86	53.4694		160	0.86	87.1593		160	0.86	76.9332		160	0.86	50.6451
170	0.86	78.7426		170	0.86	70.4606		170	0.86	79.9359		170	0.86	72.7407		170	0.86	69.7755		170	0.86	56.8372		170	0.86	53.174		170	0.86	88.596		170	0.86	77.2913		170	0.86	53.7696
180	0.86	79.2519		180	0.86	71.3026		180	0.86	80.0867		180	0.86	73.0817		180	0.86	70.6492		180	0.86	58.4435		180	0.86	54.2675		180	0.86	89.6126		180	0.86	77.338		180	0.86	53.8115
190	0.86	80.7667		190	0.86	72.7291		190	0.86	79.9829		190	0.86	73.1873		190	0.86	71.626		190	0.86	57.671		190	0.86	53.2616		190	0.86	90.2482		190	0.86	78.6044		190	0.86	52.568
200	0.86	80.9932		200	0.86	74.2995		200	0.86	79.9313		200	0.86	73.6802		200	0.86	72.7803		200	0.86	57.3796		200	0.86	55.0085		200	0.86	91.1047		200	0.86	79.6271		200	0.86	53.2164
210	0.86	81.6519		210	0.86	76.5489		210	0.86	79.6896		210	0.86	75.2456		210	0.86	73.0947		210	0.86	58.7834		210	0.86	52.9136		210	0.86	91.6977		210	0.86	80.1471		210	0.86	54.2379
220	0.86	81.0531		220	0.86	76.9805		220	0.86	80.1265		220	0.86	77.3719		220	0.86	75.5442		220	0.86	59.6761		220	0.86	53.8158		220	0.86	91.6314		220	0.86	79.0308		220	0.86	53.656
230	0.86	79.6119		230	0.86	76.6111		230	0.86	80.2427		230	0.86	78.9493		230	0.86	75.4667		230	0.86	60.3332		230	0.86	51.1794		230	0.86	91.0379		230	0.86	78.002		230	0.86	53.6069
240	0.86	80.6748		240	0.86	76.7522		240	0.86	80.1034		240	0.86	80.5097		240	0.86	76.4127		240	0.86	62.1998		240	0.86	55.2164		240	0.86	91.4262		240	0.86	79.6994		240	0.86	50.0358
250	0.86	81.304		250	0.86	77.5141		250	0.86	80.0266		250	0.86	81.9387		250	0.86	76.5206		250	0.86	60.1474		250	0.86	52.5659		250	0.86	91.1715		250	0.86	80.2614		250	0.86	52.0828
260	0.86	82.5283		260	0.86	77.8087		260	0.86	80.3883		260	0.86	82.4533		260	0.86	76.559		260	0.86	60.9264		260	0.86	53.8467		260	0.86	90.0471		260	0.86	81.4719		260	0.86	53.8
270	0.86	85.606		270	0.86	77.2726		270	0.86	80.1451		270	0.86	82.4886		270	0.86	75.5478		270	0.86	61.24		270	0.86	55.4772		270	0.86	89.2467		270	0.86	84.3593		270	0.86	51.2508
280	0.86	88.687		280	0.86	77.3454		280	0.86	80.4401		280	0.86	82.5411		280	0.86	74.6182		280	0.86	63.1654		280	0.86	53.8053		280	0.86	88.3657		280	0.86	87.1367		280	0.86	51.2647
290	0.86	89.77		290	0.86	78.6293		290	0.86	81.1917		290	0.86	82.2997		290	0.86	75.9054		290	0.86	63.3514		290	0.86	52.6079		290	0.86	87.5268		290	0.86	88.5425		290	0.86	51.5472
300	0.86	89.5134		300	0.86	79.2524		300	0.86	81.7794		300	0.86	82.5553		300	0.86	76.1733		300	0.86	64.671		300	0.86	55.5351		300	0.86	87.3693		300	0.86	88.3008		300	0.86	53.415
310	0.86	89.3139		310	0.86	78.6429		310	0.86	81.7646		310	0.86	82.5625		310	0.86	75.3638		310	0.86	61.3732		310	0.86	52.8137		310	0.86	86.5323		310	0.86	87.8773		310	0.86	54.3898
320	0.86	88.6756		320	0.86	78.1962		320	0.86	83.3962		320	0.86	82.2477		320	0.86	76.3185		320	0.86	63.5382		320	0.86	52.4236		320	0.86	86.1017		320	0.86	87.3427		320	0.86	50.1282
330	0.86	87.7287		330	0.86	78.4712		330	0.86	85.1749		330	0.86	82.518		330	0.86	76.0701		330	0.86	65.1808		330	0.86	54.5204		330	0.86	84.6392		330	0.86	86.1901		330	0.86	53.0082
340	0.86	87.7231		340	0.86	79.1223		340	0.86	86.1096		340	0.86	82.3558		340	0.86	75.5808		340	0.86	69.201		340	0.86	54.3148		340	0.86	83.0868		340	0.86	86.232		340	0.86	50.6934
350	0.86	87.8177		350	0.86	78.8275		350	0.86	87.4811		350	0.86	82.5283		350	0.86	76.7916		350	0.86	65.1924		350	0.86	55.4831		350	0.86	81.3696		350	0.86	86.8597		350	0.86	51.2462
360	0.86	89.1411		360	0.86	79.8587		360	0.86	87.8892		360	0.86	82.2391		360	0.86	76.4447		360	0.86	65.224		360	0.86	56.0731		360	0.86	79.3486		360	0.86	87.9198		360	0.86	51.9164
370	0.86	90.5826		370	0.86	80.0474		370	0.86	88.3285		370	0.86	82.4194		370	0.86	76.3966		370	0.86	65.7114		370	0.86	55.3166		370	0.86	77.4583		370	0.86	89.3334		370	0.86	51.7526
380	0.86	91.4015		380	0.86	79.6235		380	0.86	88.4093		380	0.86	82.319		380	0.86	74.9059		380	0.86	65.1593		380	0.86	53.5166		380	0.86	76.8203		380	0.86	90.1404		380	0.86	52.4503
390	0.86	92.063		390	0.86	79.9383		390	0.86	87.9577		390	0.86	82.5104		390	0.86	75.7217		390	0.86	66.3503		390	0.86	54.9243		390	0.86	76.8988		390	0.86	90.9475		390	0.86	54.5089
400	0.86	91.7543		400	0.86	79.9283		400	0.86	88.2318		400	0.86	81.2565		400	0.86	75.6355		400	0.86	68.0002		400	0.86	55.157		400	0.86	77.1664		400	0.86	90.5254		400	0.86	52.3313
410	0.86	91.4951		410	0.86	80.3077		410	0.86	87.8066		410	0.86	80.9371		410	0.86	75.0602		410	0.86	67.1808		410	0.86	56.1889		410	0.86	77.0782		410	0.86	90.0186		410	0.86	50.3746
420	0.86	89.7351		420	0.86	79.5044		420	0.86	86.8475		420	0.86	80.8071		420	0.86	73.6687		420	0.86	68.4907		420	0.86	54.5462		420	0.86	76.5914		420	0.86	88.4413		420	0.86	51.0742
430	0.86	88.1437		430	0.86	78.7398		430	0.86	86.3063		430	0.86	81.2554		430	0.86	74.8925		430	0.86	68.9061		430	0.86	54.3843		430	0.86	77.5892		430	0.86	86.1341		430	0.86	53.6746
440	0.86	86.9706		440	0.86	77.9973		440	0.86	85.7337		440	0.86	81.123		440	0.86	74.4307		440	0.86	68.1795		440	0.86	55.4827		440	0.86	78.0525		440	0.86	84.5826		440	0.86	52.642
450	0.86	86.3704		450	0.86	78.4692		450	0.86	84.6417		450	0.86	81.1116		450	0.86	75.33		450	0.86	67.3689		450	0.86	55.9049		450	0.86	79.4258		450	0.86	84.2014		450	0.86	53.0443
460	0.86	85.7733		460	0.86	78.9461		460	0.86	84.6756		460	0.86	81.2205		460	0.86	76.2865		460	0.86	67.805		460	0.86	54.4254		460	0.86	80.9777		460	0.86	83.9459		460	0.86	54.2421
470	0.86	85.482		470	0.86	79.2371		470	0.86	83.6797		470	0.86	81.3501		470	0.86	75.2675		470	0.86	67.896		470	0.86	55.3573		470	0.86	80.9466		470	0.86	83.9706		470	0.86	53.4895
480	0.86	86.5067		480	0.86	79.4273		480	0.86	84.525		480	0.86	81.7071		480	0.86	75.4073		480	0.86	68.0982		480	0.86	54.5681		480	0.86	80.4514		480	0.86	84.7876		480	0.86	52.412
0	0.86	49.4866		0	0.86	47.8636		0	0.86	41.9211		0	0.86	45.8259		0	0.86	50.8149		0	0.86	52.7349		0	0.86	52.8635		0	0.86	47.8421		0	0.86	47.3341		0	0.86	57.0891
10	0.86	54.5295		10	0.86	49.6307		10	0.86	44.0517		10	0.86	44.2746		10	0.86	52.3913		10	0.86	52.2275		10	0.86	55.8967		10	0.86	52.4664		10	0.86	53.0512		10	0.86	55.799
20	0.86	58.3571		20	0.86	53.8119		20	0.86	47.4805		20	0.86	46.3594		20	0.86	50.1771		20	0.86	54.4603		20	0.86	53.8015		20	0.86	56.6736		20	0.86	55.8152		20	0.86	57.2405
30	0.86	61.9456		30	0.86	58.1672		30	0.86	54.3861		30	0.86	52.8003		30	0.86	49.7985		30	0.86	50.799		30	0.86	54.8743		30	0.86	62.6418		30	0.86	59.5023		30	0.86	55.271
40	0.86	68.3306		40	0.86	61.7528		40	0.86	61.2162		40	0.86	53.8507		40	0.86	50.5842		40	0.86	52.0623		40	0.86	53.2958		40	0.86	66.3344		40	0.86	65.8692		40	0.86	55.0749
50	0.86	72.7859		50	0.86	65.7776		50	0.86	65.0236		50	0.86	54.3829		50	0.86	53.0855		50	0.86	53.5999		50	0.86	54.7203		50	0.86	69.6186		50	0.86	70.4691		50	0.86	54.1171
60	0.86	75.5189		60	0.86	67.78		60	0.86	67.4493		60	0.86	57.7859		60	0.86	56.7157		60	0.86	51.6561		60	0.86	51.3473		60	0.86	69.7131		60	0.86	73.3824		60	0.86	57.4334
70	0.86	76.9889		70	0.86	69.2685		70	0.86	69.2521		70	0.86	60.7782		70	0.86	56.2545		70	0.86	51.6225		70	0.86	53.7914		70	0.86	71.535		70	0.86	75.0775		70	0.86	53.3162
80	0.86	77.2865		80	0.86	70.0017		80	0.86	71.8548		80	0.86	63.2515		80	0.86	58.2726		80	0.86	52.7897		80	0.86	54.5276		80	0.86	73.1791		80	0.86	75.1238		80	0.86	54.1673
90	0.86	77.3091		90	0.86	68.8373		90	0.86	73.4287		90	0.86	64.897		90	0.86	59.9713		90	0.86	52.8238		90	0.86	51.7036		90	0.86	74.4442		90	0.86	75.042		90	0.86	55.3077
100	0.86	77.601		100	0.86	68.7525		100	0.86	73.6386		100	0.86	65.5924		100	0.86	60.2805		100	0.86	53.3353		100	0.86	54.124		100	0.86	77.9396		100	0.86	75.3721		100	0.86	55.9692
110	0.86	76.6796		110	0.86	67.2844		110	0.86	72.2215		110	0.86	65.6389		110	0.86	64.6871		110	0.86	52.023		110	0.86	52.8554		110	0.86	78.2318		110	0.86	74.8465		110	0.86	53.3963
120	0.86	77.1518		120	0.86	66.9731		120	0.86	73.6834		120	0.86	65.0701		120	0.86	64.9852		120	0.86	54.1893		120	0.86	51.952		120	0.86	76.3367		120	0.86	76.0799		120	0.86	57.031
130	0.86	79.6875		130	0.86	70.11		130	0.86	73.6957		130	0.86	65.3003		130	0.86	65.7141		130	0.86	55.4358		130	0.86	52.4654		130	0.86	76.8593		130	0.86	78.13		130	0.86	53.1639
140	0.86	80.9648		140	0.86	73.0825		140	0.86	74.9857		140	0.86	65.2095		140	0.86	67.5632		140	0.86	55.4147		140	0.86	53.8535		140	0.86	77.6861		140	0.86	79.3882		140	0.86	56.1674
150	0.86	80.7903		150	0.86	75.9653		150	0.86	75.7827		150	0.86	63.9391		150	0.86	69.5797		150	0.86	52.4664		150	0.86	51.6952		150	0.86	79.0915		150	0.86	79.3764		150	0.86	54.6716
160	0.86	80.252		160	0.86	76.7989		160	0.86	77.3813		160	0.86	63.7692		160	0.86	71.2132		160	0.86	54.0922		160	0.86	54.9904		160	0.86	80.0169		160	0.86	78.7557		160	0.86	55.7415
170	0.86	79.617		170	0.86	77.5521		170	0.86	78.8525		170	0.86	64.3266		170	0.86	73.603		170	0.86	57.2411		170	0.86	52.2667		170	0.86	80.9375		170	0.86	78.0405		170	0.86	54.6628
180	0.86	79.0009		180	0.86	77.8261		180	0.86	79.9893		180	0.86	65.0487		180	0.86	74.7309		180	0.86	56.097		180	0.86	54.274		180	0.86	80.9021		180	0.86	77.59		180	0.86	57.0346
190	0.86	78.3615		190	0.86	77.5003		190	0.86	80.9773		190	0.86	65.0316		190	0.86	75.2344		190	0.86	59.0514		190	0.86	51.0694		190	0.86	82.1024		190	0.86	77.2571		190	0.86	54.5981
200	0.86	78.1062		200	0.86	76.9693		200	0.86	81.2701		200	0.86	65.0466		200	0.86	76.8603		200	0.86	56.4612		200	0.86	54.1456		200	0.86	82.5869		200	0.86	76.7234		200	0.86	53.8861
210	0.86	78.6273		210	0.86	76.391		210	0.86	81.7643		210	0.86	64.9282		210	0.86	77.7966		210	0.86	57.7302		210	0.86	52.9636		210	0.86	82.453		210	0.86	77.12		210	0.86	53.4507
220	0.86	79.4949		220	0.86	77.0331		220	0.86	81.3046		220	0.86	65.1047		220	0.86	78.7767		220	0.86	59.619		220	0.86	56.1305		220	0.86	82.4259		220	0.86	77.9736		220	0.86	55.4537
230	0.86	80.1823		230	0.86	77.3208		230	0.86	81.0039		230	0.86	65.201		230	0.86	79.0217		230	0.86	59.2283		230	0.86	56.2457		230	0.86	82.8978		230	0.86	78.4976		230	0.86	55.8532
240	0.86	79.8085		240	0.86	76.0681		240	0.86	80.4935		240	0.86	64.8428		240	0.86	79.4701		240	0.86	59.2553		240	0.86	53.3508		240	0.86	82.786		240	0.86	78.2369		240	0.86	55.1938
250	0.86	78.8857		250	0.86	75.7985		250	0.86	80.674		250	0.86	64.8681		250	0.86	78.8815		250	0.86	59.8694		250	0.86	55.0215		250	0.86	82.5833		250	0.86	77.3726		250	0.86	55.0412
260	0.86	78.6414		260	0.86	77.1474		260	0.86	80.8855		260	0.86	65.1069		260	0.86	77.6372		260	0.86	63.13		260	0.86	54.8729		260	0.86	83.1706		260	0.86	76.9239		260	0.86	56.7952
270	0.86	80.4956		270	0.86	77.607		270	0.86	80.5645		270	0.86	64.212		270	0.86	79.6831		270	0.86	61.5491		270	0.86	52.8024		270	0.86	83.4265		270	0.86	78.7646		270	0.86	54.2573
280	0.86	80.9779		280	0.86	77.2356		280	0.86	80.86		280	0.86	64.5554		280	0.86	78.6676		280	0.86	60.933		280	0.86	53.4942		280	0.86	83.4096		280	0.86	79.3503		280	0.86	52.1213
290	0.86	81.544		290	0.86	76.902		290	0.86	81.0746		290	0.86	66.2133		290	0.86	79.8188		290	0.86	62.0044		290	0.86	54.2372		290	0.86	82.5255		290	0.86	79.8552		290	0.86	52.4097
300	0.86	81.2952		300	0.86	77.3232		300	0.86	81.0534		300	0.86	67.8828		300	0.86	79.9312		300	0.86	62.1261		300	0.86	55.7294		300	0.86	82.1214		300	0.86	79.6227		300	0.86	55.0825
310	0.86	82.68		310	0.86	78.2523		310	0.86	81.4668		310	0.86	68.6249		310	0.86	77.9078		310	0.86	61.8678		310	0.86	54.4005		310	0.86	81.535		310	0.86	80.9231		310	0.86	55.3465
320	0.86	82.8928		320	0.86	78.2126		320	0.86	82.4231		320	0.86	68.1661		320	0.86	78.8465		320	0.86	60.297		320	0.86	56.9307		320	0.86	81.1628		320	0.86	81.1695		320	0.86	54.6516
330	0.86	82.4684		330	0.86	78.2579		330	0.86	83.3397		330	0.86	68.0143		330	0.86	77.8487		330	0.86	62.6823		330	0.86	54.9952		330	0.86	79.4628		330	0.86	81.0312		330	0.86	54.3305
340	0.86	81.0205		340	0.86	77.8885		340	0.86	83.9059		340	0.86	68.4115		340	0.86	77.9677		340	0.86	61.6599		340	0.86	52.4274		340	0.86	78.1764		340	0.86	79.5008		340	0.86	54.2322
350	0.86	82.5273		350	0.86	80.177		350	0.86	83.9344		350	0.86	67.9284		350	0.86	77.3402		350	0.86	63.4622		350	0.86	53.5889		350	0.86	77.0193		350	0.86	81.0684		350	0.86	53.3728
360	0.86	84.0769		360	0.86	80.8749		360	0.86	84.1946		360	0.86	67.4307		360	0.86	77.2724		360	0.86	63.5621		360	0.86	55.1679		360	0.86	76.4671		360	0.86	82.6826		360	0.86	52.6073
370	0.86	85.6102		370	0.86	81.6656		370	0.86	84.3681		370	0.86	68.3912		370	0.86	77.9846		370	0.86	62.0824		370	0.86	56.5599		370	0.86	76.4611		370	0.86	84.1629		370	0.86	55.0617
380	0.86	86.5584		380	0.86	82.6572		380	0.86	84.5753		380	0.86	68.761		380	0.86	78.4295		380	0.86	64.2077		380	0.86	55.4617		380	0.86	76.2361		380	0.86	85.2897		380	0.86	53.7081
390	0.86	88.3225		390	0.86	83.3735		390	0.86	84.3446		390	0.86	69.6715		390	0.86	77.9863		390	0.86	64.9583		390	0.86	53.8427		390	0.86	76.5356		390	0.86	86.7742		390	0.86	56.7823
400	0.86	89.2666		400	0.86	83.0382		400	0.86	84.7159		400	0.86	70.527		400	0.86	77.7123		400	0.86	65.6934		400	0.86	55.0867		400	0.86	75.6294		400	0.86	87.6729		400	0.86	54.1464
410	0.86	89.474		410	0.86	84.0576		410	0.86	85.3899		410	0.86	71.341		410	0.86	76.5577		410	0.86	66.123		410	0.86	56.1425		410	0.86	75.4548		410	0.86	88.0623		410	0.86	54.2117
420	0.86	89.4272		420	0.86	84.5588		420	0.86	85.3875		420	0.86	71.9771		420	0.86	79.3981		420	0.86	64.2035		420	0.86	55.4229		420	0.86	75.0762		420	0.86	88.3534		420	0.86	52.1602
430	0.86	89.1408		430	0.86	84.2727		430	0.86	85.3728		430	0.86	72.3252		430	0.86	78.177		430	0.86	64.2569		430	0.86	56.3667		430	0.86	76.7567		430	0.86	87.9424		430	0.86	53.8549
440	0.86	88.3052		440	0.86	84.0612		440	0.86	85.8114		440	0.86	72.354		440	0.86	79.1817		440	0.86	65.7933		440	0.86	55.6928		440	0.86	78.5613		440	0.86	86.9779		440	0.86	55.0914
450	0.86	87.8016		450	0.86	84.1034		450	0.86	85.4313		450	0.86	72.3822		450	0.86	77.984		450	0.86	66.9228		450	0.86	53.0196		450	0.86	80.0176		450	0.86	86.4755		450	0.86	55.8517
460	0.86	86.326		460	0.86	83.9661		460	0.86	85.577		460	0.86	72.6066		460	0.86	80.4895		460	0.86	64.8003		460	0.86	56.6737		460	0.86	81.5891		460	0.86	84.8042		460	0.86	56.9305
470	0.86	85.3347		470	0.86	83.8785		470	0.86	85.3945		470	0.86	72.7706		470	0.86	79.7999		470	0.86	65.7036		470	0.86	55.7735		470	0.86	82.75		470	0.86	83.8543		470	0.86	55.5039
480	0.86	83.8539		480	0.86	83.9897		480	0.86	85.7332		480	0.86	72.4068		480	0.86	80.1773		480	0.86	66.4166		480	0.86	54.5871		480	0.86	82.9974		480	0.86	82.3393		480	0.86	53.1717
0	0.86	49.4186		0	0.86	44.0532		0	0.86	44.8948		0	0.86	43.8453		0	0.86	53.2402		0	0.86	54.0154		0	0.86	54.2566		0	0.86	44.9816		0	0.86	47.1942		0	0.86	55.2744
10	0.86	54.319		10	0.86	49.0323		10	0.86	45.5314		10	0.86	46.6718		10	0.86	50.3186		10	0.86	49.6384		10	0.86	53.9159		10	0.86	50.291		10	0.86	53.0016		10	0.86	56.693
20	0.86	60.8602		20	0.86	58.6498		20	0.86	48.4746		20	0.86	48.2		20	0.86	50.1798		20	0.86	52.4088		20	0.86	52.8219		20	0.86	55.3495		20	0.86	58.9961		20	0.86	56.747
30	0.86	67.9483		30	0.86	64.0033		30	0.86	51.9726		30	0.86	52.5653		30	0.86	50.6398		30	0.86	52.9591		30	0.86	53.8673		30	0.86	59.0798		30	0.86	65.8084		30	0.86	51.503
40	0.86	70.2012		40	0.86	65.6158		40	0.86	53.5992		40	0.86	54.9096		40	0.86	52.4785		40	0.86	53.141		40	0.86	54.2723		40	0.86	64.2411		40	0.86	67.7902		40	0.86	54.7321
50	0.86	71.8232		50	0.86	68.3998		50	0.86	57.1108		50	0.86	55.3636		50	0.86	53.9355		50	0.86	53.7814		50	0.86	52.8367		50	0.86	67.1813		50	0.86	69.6733		50	0.86	57.7991
60	0.86	70.6078		60	0.86	72.2059		60	0.86	60.1334		60	0.86	56.66		60	0.86	56.2187		60	0.86	52.5756		60	0.86	53.4661		60	0.86	70.9383		60	0.86	68.2872		60	0.86	57.1093
70	0.86	69.2882		70	0.86	74.5042		70	0.86	60.6488		70	0.86	57.1662		70	0.86	58.3345		70	0.86	53.0566		70	0.86	53.36		70	0.86	71.7356		70	0.86	66.663		70	0.86	54.9753
80	0.86	71.2214		80	0.86	75.3545		80	0.86	61.71		80	0.86	58.1961		80	0.86	58.4665		80	0.86	52.6879		80	0.86	53.3391		80	0.86	71.8157		80	0.86	69.3039		80	0.86	54.8614
90	0.86	73.4198		90	0.86	75.1177		90	0.86	63.3631		90	0.86	60.0154		90	0.86	61.6055		90	0.86	53.8326		90	0.86	52.4896		90	0.86	70.0339		90	0.86	72.0346		90	0.86	56.1048
100	0.86	74.5677		100	0.86	75.4497		100	0.86	65.2573		100	0.86	60.461		100	0.86	63.1984		100	0.86	56.3839		100	0.86	54.907		100	0.86	68.721		100	0.86	73.4303		100	0.86	55.3775
110	0.86	76.6773		110	0.86	76.8793		110	0.86	67.0969		110	0.86	62.5683		110	0.86	63.4148		110	0.86	55.5235		110	0.86	51.9522		110	0.86	68.8226		110	0.86	75.05		110	0.86	54.3713
120	0.86	76.8178		120	0.86	77.1611		120	0.86	67.4123		120	0.86	64.1506		120	0.86	63.7328		120	0.86	52.8252		120	0.86	52.6086		120	0.86	71.2174		120	0.86	75.5721		120	0.86	55.3031
130	0.86	77.1258		130	0.86	76.45		130	0.86	68.4021		130	0.86	65.6193		130	0.86	64.0008		130	0.86	53.544		130	0.86	52.0287		130	0.86	72.953		130	0.86	75.8941		130	0.86	53.4708
140	0.86	78.1746		140	0.86	76.7769		140	0.86	68.9164		140	0.86	67.8201		140	0.86	63.9846		140	0.86	53.2644		140	0.86	54.1557		140	0.86	74.6436		140	0.86	77.4415		140	0.86	55.2665
150	0.86	79.4462		150	0.86	76.5718		150	0.86	70.6391		150	0.86	69.7365		150	0.86	64.3419		150	0.86	55.1222		150	0.86	53.0839		150	0.86	77.6373		150	0.86	78.4854		150	0.86	49.5542
160	0.86	80.676		160	0.86	77.6824		160	0.86	73.337		160	0.86	71.3785		160	0.86	64.8671		160	0.86	54.5559		160	0.86	53.694		160	0.86	79.2529		160	0.86	79.7237		160	0.86	50.7858
170	0.86	80.7808		170	0.86	77.774		170	0.86	75.1433		170	0.86	70.9779		170	0.86	65.5637		170	0.86	59.2072		170	0.86	54.8685		170	0.86	79.6908		170	0.86	79.6829		170	0.86	53.4301
180	0.86	82.0117		180	0.86	79.891		180	0.86	75.6774		180	0.86	71.7445		180	0.86	67.1529		180	0.86	56.8237		180	0.86	53.6046		180	0.86	80.1699		180	0.86	81.1893		180	0.86	55.8468
190	0.86	82.2918		190	0.86	79.6182		190	0.86	76.5015		190	0.86	72.7231		190	0.86	66.597		190	0.86	57.2344		190	0.86	53.8087		190	0.86	80.6447		190	0.86	81.6167		190	0.86	52.537
200	0.86	83.159		200	0.86	79.7177		200	0.86	77.716		200	0.86	73.3721		200	0.86	70.1721		200	0.86	60.7065		200	0.86	53.9234		200	0.86	81.7214		200	0.86	82.0107		200	0.86	52.9664
210	0.86	83.9905		210	0.86	79.416		210	0.86	79.6117		210	0.86	73.7367		210	0.86	70.0013		210	0.86	61.9267		210	0.86	51.575		210	0.86	82.6736		210	0.86	83.2289		210	0.86	54.0769
220	0.86	86.3778		220	0.86	79.1088		220	0.86	81.0322		220	0.86	73.4137		220	0.86	70.5555		220	0.86	60.5428		220	0.86	53.5784		220	0.86	83.1813		220	0.86	85.6813		220	0.86	54.1507
230	0.86	88.2369		230	0.86	79.388		230	0.86	81.6188		230	0.86	73.6104		230	0.86	70.7458		230	0.86	62.5181		230	0.86	55.7441		230	0.86	84.3374		230	0.86	87.3439		230	0.86	55.9056
240	0.86	89.1291		240	0.86	81.0518		240	0.86	82.3904		240	0.86	72.7613		240	0.86	72.4387		240	0.86	61.1817		240	0.86	55.9971		240	0.86	84.9888		240	0.86	88.3881		240	0.86	52.6381
250	0.86	90.1309		250	0.86	81.828		250	0.86	82.8172		250	0.86	70.5133		250	0.86	71.7237		250	0.86	61.9093		250	0.86	53.9659		250	0.86	84.462		250	0.86	89.8365		250	0.86	53.3634
260	0.86	90.8353		260	0.86	82.5232		260	0.86	83.8919		260	0.86	69.3792		260	0.86	71.615		260	0.86	62.1909		260	0.86	52.7512		260	0.86	84.6257		260	0.86	90.5267		260	0.86	54.7732
270	0.86	91.0594		270	0.86	82.4		270	0.86	84.246		270	0.86	68.289		270	0.86	71.9616		270	0.86	59.601		270	0.86	53.6085		270	0.86	84.644		270	0.86	90.8086		270	0.86	55.5194
280	0.86	90.957		280	0.86	83.5796		280	0.86	84.7264		280	0.86	67.7978		280	0.86	72.8087		280	0.86	61.1884		280	0.86	53.7134		280	0.86	84.8776		280	0.86	90.6905		280	0.86	53.1139
290	0.86	90.8324		290	0.86	83.3142		290	0.86	84.7249		290	0.86	68.4333		290	0.86	72.318		290	0.86	64.7902		290	0.86	54.1913		290	0.86	85.1341		290	0.86	90.5623		290	0.86	52.6325
300	0.86	90.7985		300	0.86	84.3194		300	0.86	85.2249		300	0.86	68.2004		300	0.86	73.3284		300	0.86	62.0609		300	0.86	55.752		300	0.86	84.5767		300	0.86	90.1599		300	0.86	53.4096
310	0.86	90.9415		310	0.86	84.9582		310	0.86	85.5174		310	0.86	69.3519		310	0.86	74.3322		310	0.86	63.7124		310	0.86	54.1898		310	0.86	84.402		310	0.86	90.369		310	0.86	55.554
320	0.86	91.1326		320	0.86	85.5947		320	0.86	85.5644		320	0.86	70.8732		320	0.86	74.7551		320	0.86	61.5623		320	0.86	54.2882		320	0.86	83.8122		320	0.86	90.6334		320	0.86	52.0562
330	0.86	91.8738		330	0.86	84.9491		330	0.86	85.7061		330	0.86	72.2396		330	0.86	74.9774		330	0.86	64.2072		330	0.86	57.6003		330	0.86	82.45		330	0.86	91.5708		330	0.86	54.6365
340	0.86	92.2213		340	0.86	85.1332		340	0.86	85.5937		340	0.86	72.3172		340	0.86	75.7579		340	0.86	62.8847		340	0.86	55.2112		340	0.86	82.2038		340	0.86	91.5066		340	0.86	53.2781
350	0.86	92.4256		350	0.86	84.9115		350	0.86	85.029		350	0.86	73.3534		350	0.86	75.0317		350	0.86	63.3285		350	0.86	53.269		350	0.86	81.3529		350	0.86	92.0965		350	0.86	56.512
360	0.86	93.2825		360	0.86	85.5945		360	0.86	84.8074		360	0.86	73.8024		360	0.86	76.4386		360	0.86	63.4997		360	0.86	54.4548		360	0.86	80.3211		360	0.86	92.668		360	0.86	53.9012
370	0.86	92.8819		370	0.86	85.8764		370	0.86	83.973		370	0.86	74.7956		370	0.86	76.7303		370	0.86	61.9339		370	0.86	54.3826		370	0.86	80.4959		370	0.86	92.5966		370	0.86	57.5958
380	0.86	93.5474		380	0.86	85.1658		380	0.86	83.5438		380	0.86	75.1728		380	0.86	76.7167		380	0.86	63.8955		380	0.86	53.2314		380	0.86	81.3831		380	0.86	92.9352		380	0.86	56.3419
390	0.86	93.6811		390	0.86	84.4975		390	0.86	84.1661		390	0.86	75.2866		390	0.86	76.6322		390	0.86	66.7693		390	0.86	53.4857		390	0.86	80.5841		390	0.86	93.1427		390	0.86	57.8903
400	0.86	93.659		400	0.86	83.6086		400	0.86	84.7336		400	0.86	75.304		400	0.86	79.0443		400	0.86	64.3076		400	0.86	54.832		400	0.86	79.574		400	0.86	93.0684		400	0.86	56.4749
410	0.86	93.8234		410	0.86	83.6645		410	0.86	84.8381		410	0.86	74.7449		410	0.86	80.5264		410	0.86	64.8907		410	0.86	54.1959		410	0.86	78.8516		410	0.86	93.2899		410	0.86	56.2176
420	0.86	93.6066		420	0.86	83.8942		420	0.86	85.2066		420	0.86	75.4354		420	0.86	80.1086		420	0.86	66.5252		420	0.86	55.4746		420	0.86	77.9069		420	0.86	92.9922		420	0.86	55.5215
430	0.86	93.7561		430	0.86	85.0867		430	0.86	85.0525		430	0.86	76.4292		430	0.86	80.4594		430	0.86	65.5681		430	0.86	53.9893		430	0.86	76.4898		430	0.86	93.2037		430	0.86	55.1361
440	0.86	93.6235		440	0.86	86.4077		440	0.86	85.722		440	0.86	77.4595		440	0.86	81.1414		440	0.86	66.1366		440	0.86	54.8455		440	0.86	75.3185		440	0.86	93.126		440	0.86	58.6768
450	0.86	93.8412		450	0.86	85.3764		450	0.86	85.3286		450	0.86	78.388		450	0.86	80.9927		450	0.86	66.4344		450	0.86	55.16		450	0.86	73.9849		450	0.86	93.2596		450	0.86	59.7603
460	0.86	93.1524		460	0.86	85.3434		460	0.86	85.4468		460	0.86	79.1438		460	0.86	82.8131		460	0.86	66.7951		460	0.86	53.337		460	0.86	73.8172		460	0.86	92.7449		460	0.86	59.3776
470	0.86	93.3309		470	0.86	84.7544		470	0.86	85.9622		470	0.86	79.9914		470	0.86	82.6055		470	0.86	67.5402		470	0.86	52.9998		470	0.86	75.6541		470	0.86	92.7002		470	0.86	55.8984
480	0.86	92.573		480	0.86	83.9692		480	0.86	85.7093		480	0.86	80.567		480	0.86	81.794		480	0.86	66.4558		480	0.86	55.3055		480	0.86	77.829		480	0.86	91.7312		480	0.86	54.2472
0	0.86	46.0826		0	0.86	44.4161		0	0.86	45.8633		0	0.86	46.3702		0	0.86	49.8501		0	0.86	53.7937		0	0.86	55.5949		0	0.86	45.1616		0	0.86	43.1878		0	0.86	57.3626
10	0.86	51.9867		10	0.86	47.8538		10	0.86	50.4927		10	0.86	42.632		10	0.86	50.3619		10	0.86	55.1869		10	0.86	53.9654		10	0.86	50.1524		10	0.86	51.2266		10	0.86	54.2993
20	0.86	60.3589		20	0.86	54.441		20	0.86	52.8548		20	0.86	41.9882		20	0.86	47.8438		20	0.86	55.2165		20	0.86	53.8303		20	0.86	57.3722		20	0.86	58.542		20	0.86	55.5262
30	0.86	64.3007		30	0.86	61.1914		30	0.86	58.8615		30	0.86	49.6555		30	0.86	46.6918		30	0.86	51.4799		30	0.86	52.1819		30	0.86	60.7238		30	0.86	62.3032		30	0.86	56.7561
40	0.86	67.2586		40	0.86	64.9392		40	0.86	62.0172		40	0.86	55.8017		40	0.86	48.7706		40	0.86	53.5207		40	0.86	56.1312		40	0.86	65.8294		40	0.86	65.5356		40	0.86	54.6275
50	0.86	69.059		50	0.86	69.5539		50	0.86	63.3907		50	0.86	60.3259		50	0.86	50.2314		50	0.86	53.2676		50	0.86	54.04		50	0.86	71.0192		50	0.86	67.5491		50	0.86	55.0022
60	0.86	72.6979		60	0.86	74.5702		60	0.86	64.6697		60	0.86	62.8566		60	0.86	54.8097		60	0.86	54.5496		60	0.86	52.1931		60	0.86	75.1813		60	0.86	71.0902		60	0.86	52.9037
70	0.86	75.2614		70	0.86	75.3814		70	0.86	65.3285		70	0.86	64.6235		70	0.86	57.6232		70	0.86	49.8654		70	0.86	54.8307		70	0.86	78.4088		70	0.86	73.7131		70	0.86	53.7956
80	0.86	77.0385		80	0.86	76.6148		80	0.86	65.4014		80	0.86	65.4185		80	0.86	59.247		80	0.86	50.2115		80	0.86	53.2041		80	0.86	80.1731		80	0.86	75.5113		80	0.86	52.6669
90	0.86	78.4284		90	0.86	78.0551		90	0.86	66.2731		90	0.86	66.7568		90	0.86	61.9076		90	0.86	52.1968		90	0.86	50.8439		90	0.86	81.2108		90	0.86	76.9899		90	0.86	52.2946
100	0.86	80.3469		100	0.86	78.7013		100	0.86	66.2602		100	0.86	66.9079		100	0.86	64.1459		100	0.86	54.7539		100	0.86	52.599		100	0.86	82.6869		100	0.86	79.029		100	0.86	54.0417
110	0.86	80.5651		110	0.86	77.7676		110	0.86	68.0299		110	0.86	67.0091		110	0.86	65.6421		110	0.86	53.3554		110	0.86	51.5149		110	0.86	84.3347		110	0.86	79.05		110	0.86	51.2604
120	0.86	79.7967		120	0.86	76.682		120	0.86	69.2159		120	0.86	67.1615		120	0.86	67.9159		120	0.86	53.1202		120	0.86	56.9521		120	0.86	86.389		120	0.86	78.3273		120	0.86	55.0203
130	0.86	78.8124		130	0.86	75.8452		130	0.86	70.5488		130	0.86	66.6212		130	0.86	66.3693		130	0.86	53.5871		130	0.86	54.418		130	0.86	86.5365		130	0.86	76.8614		130	0.86	53.8394
140	0.86	77.566		140	0.86	76.9366		140	0.86	73.1216		140	0.86	67.3336		140	0.86	67.7004		140	0.86	54.504		140	0.86	55.1629		140	0.86	87.1679		140	0.86	75.6548		140	0.86	54.7926
150	0.86	76.7161		150	0.86	76.6781		150	0.86	74.6263		150	0.86	68.5714		150	0.86	70.1546		150	0.86	55.644		150	0.86	54.9472		150	0.86	88.2925		150	0.86	74.9294		150	0.86	55.5238
160	0.86	77.8418		160	0.86	77.3531		160	0.86	76.0439		160	0.86	70.2986		160	0.86	69.7147		160	0.86	55.4213		160	0.86	51.1998		160	0.86	88.9341		160	0.86	76.4802		160	0.86	51.0499
170	0.86	78.8113		170	0.86	76.5004		170	0.86	76.3962		170	0.86	72.0682		170	0.86	69.7364		170	0.86	59.2269		170	0.86	53.6269		170	0.86	89.7133		170	0.86	77.3248		170	0.86	50.0064
180	0.86	79.7468		180	0.86	76.2807		180	0.86	76.1412		180	0.86	74.2177		180	0.86	70.2543		180	0.86	57.1689		180	0.86	55.1353		180	0.86	90.489		180	0.86	77.7854		180	0.86	55.9769
190	0.86	79.0952		190	0.86	76.4604		190	0.86	77.3664		190	0.86	76.5127		190	0.86	70.8573		190	0.86	57.3097		190	0.86	52.4098		190	0.86	91.2574		190	0.86	77.5465		190	0.86	54.6133
200	0.86	78.4271		200	0.86	75.7993		200	0.86	78.1785		200	0.86	78.24		200	0.86	71.9804		200	0.86	60.6837		200	0.86	53.621		200	0.86	90.7297		200	0.86	76.8409		200	0.86	55.3936
210	0.86	78.8213		210	0.86	75.4434		210	0.86	80.1356		210	0.86	80.5461		210	0.86	72.3452		210	0.86	59.234		210	0.86	54.987		210	0.86	90.9435		210	0.86	77.4038		210	0.86	52.1256
220	0.86	80.884		220	0.86	74.7567		220	0.86	81.1666		220	0.86	81.7318		220	0.86	73.3054		220	0.86	60.8892		220	0.86	56.2572		220	0.86	90.7659		220	0.86	78.9496		220	0.86	52.4798
230	0.86	82.0357		230	0.86	76.1024		230	0.86	81.7771		230	0.86	82.0303		230	0.86	74.995		230	0.86	60.1222		230	0.86	53.5681		230	0.86	90.9712		230	0.86	80.2295		230	0.86	52.3866
240	0.86	81.5829		240	0.86	75.7027		240	0.86	82.0107		240	0.86	82.01		240	0.86	75.2352		240	0.86	60.0222		240	0.86	53.7782		240	0.86	90.6766		240	0.86	80.1086		240	0.86	53.9971
250	0.86	82.4553		250	0.86	77.1455		250	0.86	81.2341		250	0.86	82.0491		250	0.86	76.7682		250	0.86	64.9055		250	0.86	54.1446		250	0.86	90.4264		250	0.86	80.8747		250	0.86	54.1201
260	0.86	82.3268		260	0.86	78.8245		260	0.86	80.3655		260	0.86	82.3908		260	0.86	77.3132		260	0.86	61.8139		260	0.86	55.5884		260	0.86	89.9052		260	0.86	80.5531		260	0.86	54.3711
270	0.86	80.6623		270	0.86	77.2445		270	0.86	79.5117		270	0.86	82.368		270	0.86	77.0512		270	0.86	61.898		270	0.86	54.2321		270	0.86	89.8877		270	0.86	79.2419		270	0.86	54.2469
280	0.86	79.6451		280	0.86	77.0249		280	0.86	80.0691		280	0.86	82.2235		280	0.86	78.7103		280	0.86	62.9331		280	0.86	53.6987		280	0.86	89.5496		280	0.86	78.2055		280	0.86	53.4241
290	0.86	79.3284		290	0.86	76.3736		290	0.86	80.8996		290	0.86	83.0535		290	0.86	78.7709		290	0.86	61.2904		290	0.86	54.3359		290	0.86	89.3143		290	0.86	78.2159		290	0.86	55.6884
300	0.86	79.3808		300	0.86	76.0723		300	0.86	81.2381		300	0.86	83.118		300	0.86	79.1537		300	0.86	64.8498		300	0.86	51.9318		300	0.86	88.4174		300	0.86	78.019		300	0.86	56.4577
310	0.86	79.5694		310	0.86	76.3107		310	0.86	81.1259		310	0.86	83.0846		310	0.86	78.4797		310	0.86	62.1523		310	0.86	54.7145		310	0.86	87.2958		310	0.86	78.6339		310	0.86	53.8509
320	0.86	81.9723		320	0.86	76.5866		320	0.86	81.9517		320	0.86	83.3033		320	0.86	81.1296		320	0.86	66.7292		320	0.86	56.0506		320	0.86	85.2463		320	0.86	80.9641		320	0.86	53.8686
330	0.86	82.6131		330	0.86	76.3042		330	0.86	82.6174		330	0.86	83.351		330	0.86	81.8979		330	0.86	62.5678		330	0.86	54.0467		330	0.86	84.4788		330	0.86	80.996		330	0.86	52.2458
340	0.86	82.3837		340	0.86	76.9257		340	0.86	83.108		340	0.86	82.4242		340	0.86	80.665		340	0.86	64.9719		340	0.86	54.8038		340	0.86	81.8162		340	0.86	81.2912		340	0.86	52.3545
350	0.86	83.1962		350	0.86	77.0272		350	0.86	84.0699		350	0.86	81.5824		350	0.86	81.4712		350	0.86	61.618		350	0.86	55.1614		350	0.86	79.3526		350	0.86	81.4016		350	0.86	52.4083
360	0.86	83.8446		360	0.86	77.0912		360	0.86	83.9479		360	0.86	80.9138		360	0.86	81.8646		360	0.86	64.679		360	0.86	53.8299		360	0.86	78.4269		360	0.86	81.817		360	0.86	56.3073
370	0.86	84.1917		370	0.86	76.7162		370	0.86	84.5187		370	0.86	80.9574		370	0.86	82.4805		370	0.86	67.5867		370	0.86	56.8338		370	0.86	78.0188		370	0.86	82.5682		370	0.86	53.9038
380	0.86	83.4222		380	0.86	77.9372		380	0.86	86.0741		380	0.86	80.4441		380	0.86	81.6288		380	0.86	67.4587		380	0.86	54.4009		380	0.86	78.1784		380	0.86	81.6932		380	0.86	56.5631
390	0.86	83.4315		390	0.86	77.8258		390	0.86	87.5685		390	0.86	80.2569		390	0.86	81.8353		390	0.86	64.1849		390	0.86	52.491		390	0.86	78.1732		390	0.86	81.9606		390	0.86	55.7439
400	0.86	83.4968		400	0.86	77.5316		400	0.86	88.8959		400	0.86	80.1764		400	0.86	81.7672		400	0.86	66.6963		400	0.86	54.9959		400	0.86	79.6951		400	0.86	82.3309		400	0.86	55.1629
410	0.86	83.1021		410	0.86	77.5189		410	0.86	89.5021		410	0.86	81.4519		410	0.86	83.1232		410	0.86	66.9872		410	0.86	55.4973		410	0.86	81.0891		410	0.86	81.665		410	0.86	56.0851
420	0.86	84.1828		420	0.86	76.9298		420	0.86	90.2039		420	0.86	82.1745		420	0.86	83.848		420	0.86	68.8824		420	0.86	54.1851		420	0.86	81.9177		420	0.86	82.8159		420	0.86	58.5198
430	0.86	82.9292		430	0.86	76.8153		430	0.86	90.8232		430	0.86	82.513		430	0.86	81.5336		430	0.86	64.8345		430	0.86	54.6144		430	0.86	82.6056		430	0.86	81.8072		430	0.86	54.127
440	0.86	81.4149		440	0.86	76.7836		440	0.86	90.8778		440	0.86	83.6006		440	0.86	84.3273		440	0.86	67.0697		440	0.86	52.8555		440	0.86	83.2128		440	0.86	80.3188		440	0.86	51.5241
450	0.86	83.7228		450	0.86	75.483		450	0.86	90.7021		450	0.86	84.1001		450	0.86	84.4943		450	0.86	67.3652		450	0.86	54.9458		450	0.86	82.4431		450	0.86	82.6915		450	0.86	52.6296
460	0.86	86.1745		460	0.86	73.9549		460	0.86	90.6624		460	0.86	84.9538		460	0.86	85.5156		460	0.86	67.2398		460	0.86	56.4841		460	0.86	81.1511		460	0.86	84.924		460	0.86	54.6222
470	0.86	86.5177		470	0.86	73.9774		470	0.86	90.9065		470	0.86	85.8915		470	0.86	86.3185		470	0.86	67.0155		470	0.86	57.0787		470	0.86	81.8868		470	0.86	85.1193		470	0.86	54.2126
480	0.86	85.9789		480	0.86	73.1579		480	0.86	91.0367		480	0.86	87.062		480	0.86	86.8692		480	0.86	66.1558		480	0.86	55.084		480	0.86	81.7247		480	0.86	84.5232		480	0.86	56.7212
0	0.86	50.0424		0	0.86	45.8344		0	0.86	35.955		0	0.86	47.7995		0	0.86	55.8926		0	0.86	55.8544		0	0.86	53.7304		0	0.86	44.9697		0	0.86	47.1319		0	0.86	53.4853
10	0.86	55.1031		10	0.86	46.9475		10	0.86	38.5791		10	0.86	49.3027		10	0.86	51.5656		10	0.86	52.486		10	0.86	53.6866		10	0.86	50.0893		10	0.86	53.7526		10	0.86	54.8925
20	0.86	61.3606		20	0.86	54.8043		20	0.86	46.4736		20	0.86	52.9863		20	0.86	51.5215		20	0.86	51.877		20	0.86	54.1096		20	0.86	54.0223		20	0.86	60.0372		20	0.86	52.6452
30	0.86	66.7914		30	0.86	61.4396		30	0.86	52.3643		30	0.86	56.3595		30	0.86	49.8864		30	0.86	53.7652		30	0.86	52.6681		30	0.86	58.647		30	0.86	65.6237		30	0.86	53.2859
40	0.86	70.8165		40	0.86	63.4233		40	0.86	57.7068		40	0.86	58.7211		40	0.86	50.1149		40	0.86	55.447		40	0.86	52.3264		40	0.86	64.1807		40	0.86	69.2178		40	0.86	52.9315
50	0.86	74.2965		50	0.86	69.1058		50	0.86	62.8573		50	0.86	61.9073		50	0.86	53.9242		50	0.86	52.9938		50	0.86	54.1841		50	0.86	67.1474		50	0.86	72.7084		50	0.86	53.2744
60	0.86	76.4855		60	0.86	69.8454		60	0.86	66.6837		60	0.86	62.9221		60	0.86	57.62		60	0.86	52.1604		60	0.86	53.621		60	0.86	70.0216		60	0.86	74.7983		60	0.86	54.3715
70	0.86	76.64		70	0.86	72.0088		70	0.86	68.9262		70	0.86	64.0747		70	0.86	58.818		70	0.86	51.0412		70	0.86	52.6247		70	0.86	71.8044		70	0.86	75.6521		70	0.86	52.3502
80	0.86	77.4031		80	0.86	73.6636		80	0.86	70.972		80	0.86	65.234		80	0.86	60.1156		80	0.86	49.143		80	0.86	53.8816		80	0.86	71.61		80	0.86	75.9838		80	0.86	52.7027
90	0.86	78.129		90	0.86	75.6062		90	0.86	72.3026		90	0.86	66.5134		90	0.86	62.8667		90	0.86	48.9226		90	0.86	52.0755		90	0.86	72.3651		90	0.86	76.4409		90	0.86	54.686
100	0.86	79.5043		100	0.86	76.0265		100	0.86	73.7085		100	0.86	68.0066		100	0.86	64.1453		100	0.86	48.9834		100	0.86	51.4844		100	0.86	73.4962		100	0.86	77.5198		100	0.86	55.3802
110	0.86	78.1058		110	0.86	75.5975		110	0.86	73.7102		110	0.86	68.3573		110	0.86	65.3426		110	0.86	50.8356		110	0.86	52.676		110	0.86	74.7414		110	0.86	76.1429		110	0.86	53.2459
120	0.86	78.405		120	0.86	77.3278		120	0.86	74.0591		120	0.86	68.6414		120	0.86	66.578		120	0.86	49.6704		120	0.86	51.9357		120	0.86	75.8393		120	0.86	76.7107		120	0.86	52.1141
130	0.86	80.4837		130	0.86	77.97		130	0.86	74.6378		130	0.86	68.2865		130	0.86	66.0716		130	0.86	51.4979		130	0.86	54.3924		130	0.86	75.4925		130	0.86	78.7785		130	0.86	52.5873
140	0.86	80.8014		140	0.86	78.0003		140	0.86	74.8537		140	0.86	68.8534		140	0.86	68.2567		140	0.86	52.8154		140	0.86	53.0898		140	0.86	76.5432		140	0.86	79.3471		140	0.86	55.0324
150	0.86	79.8405		150	0.86	77.9878		150	0.86	75.5897		150	0.86	69.3065		150	0.86	71.0755		150	0.86	53.8646		150	0.86	52.3367		150	0.86	78.2655		150	0.86	78.5416		150	0.86	52.3022
160	0.86	78.8877		160	0.86	79.5946		160	0.86	75.97		160	0.86	70.2533		160	0.86	70.5496		160	0.86	53.1009		160	0.86	51.2754		160	0.86	78.2964		160	0.86	77.8856		160	0.86	55.4412
170	0.86	79.08		170	0.86	79.9865		170	0.86	77.2906		170	0.86	70.9258		170	0.86	71.9735		170	0.86	55.2452		170	0.86	53.0094		170	0.86	79.1556		170	0.86	77.4292		170	0.86	52.7151
180	0.86	80.3248		180	0.86	81.2163		180	0.86	78.2205		180	0.86	70.8597		180	0.86	74.6425		180	0.86	55.741		180	0.86	53.7339		180	0.86	80.0903		180	0.86	78.7705		180	0.86	52.8344
190	0.86	81.8403		190	0.86	81.8775		190	0.86	78.4997		190	0.86	70.2695		190	0.86	74.904		190	0.86	55.0239		190	0.86	53.4037		190	0.86	81.0513		190	0.86	80.3437		190	0.86	52.1028
200	0.86	83.0656		200	0.86	82.6958		200	0.86	79.1779		200	0.86	69.5723		200	0.86	75.2174		200	0.86	57.1267		200	0.86	53.9011		200	0.86	82.2453		200	0.86	81.4779		200	0.86	53.56
210	0.86	83.6361		210	0.86	83.8278		210	0.86	80.1176		210	0.86	68.7984		210	0.86	75.3569		210	0.86	58.5977		210	0.86	52.9963		210	0.86	82.7151		210	0.86	81.9496		210	0.86	53.9788
220	0.86	83.9161		220	0.86	85.1998		220	0.86	80.6892		220	0.86	67.4505		220	0.86	74.5337		220	0.86	57.0099		220	0.86	55.3372		220	0.86	82.4882		220	0.86	82.2828		220	0.86	54.0209
230	0.86	83.8671		230	0.86	86.3658		230	0.86	81.2407		230	0.86	66.9341		230	0.86	75.4621		230	0.86	56.8871		230	0.86	53.7605		230	0.86	80.5112		230	0.86	82.7702		230	0.86	53.6196
240	0.86	85.2572		240	0.86	87.1136		240	0.86	82.164		240	0.86	66.9854		240	0.86	75.8697		240	0.86	57.0789		240	0.86	53.7007		240	0.86	78.1897		240	0.86	84.207		240	0.86	53.085
250	0.86	85.4584		250	0.86	86.833		250	0.86	82.5797		250	0.86	67.0254		250	0.86	74.0406		250	0.86	58.1264		250	0.86	55.8778		250	0.86	77.4872		250	0.86	84.7157		250	0.86	55.7062
260	0.86	85.296		260	0.86	86.6363		260	0.86	83.3042		260	0.86	66.7119		260	0.86	74.2573		260	0.86	60.9678		260	0.86	53.5377		260	0.86	78.1957		260	0.86	84.1589		260	0.86	57.2015
270	0.86	84.2838		270	0.86	86.4596		270	0.86	83.9197		270	0.86	66.8098		270	0.86	73.9741		270	0.86	58.1225		270	0.86	52.9454		270	0.86	77.4035		270	0.86	82.8268		270	0.86	54.9466
280	0.86	83.5203		280	0.86	86.6376		280	0.86	84.3357		280	0.86	66.5268		280	0.86	75.5472		280	0.86	58.9483		280	0.86	54.3699		280	0.86	78.1524		280	0.86	81.8628		280	0.86	59.6041
290	0.86	82.9802		290	0.86	87.3604		290	0.86	85.1653		290	0.86	65.6882		290	0.86	75.329		290	0.86	63.052		290	0.86	52.0628		290	0.86	77.8745		290	0.86	81.2035		290	0.86	50.6382
300	0.86	82.4194		300	0.86	87.981		300	0.86	85.9038		300	0.86	65.1565		300	0.86	75.2952		300	0.86	62.3319		300	0.86	53.4341		300	0.86	76.7083		300	0.86	80.4344		300	0.86	55.3956
310	0.86	81.4968		310	0.86	87.3356		310	0.86	86.7627		310	0.86	65.1997		310	0.86	76.1294		310	0.86	59.8054		310	0.86	55.327		310	0.86	76.6722		310	0.86	79.8335		310	0.86	54.8277
320	0.86	82.6164		320	0.86	87.5055		320	0.86	87.1303		320	0.86	65.2114		320	0.86	76.6184		320	0.86	63.0471		320	0.86	54.582		320	0.86	77.3269		320	0.86	80.7982		320	0.86	56.5403
330	0.86	83.9538		330	0.86	87.7422		330	0.86	87.2096		330	0.86	65.2852		330	0.86	79.1083		330	0.86	62.3823		330	0.86	54.1426		330	0.86	80.5346		330	0.86	82.217		330	0.86	54.3391
340	0.86	85.3843		340	0.86	87.7953		340	0.86	87.159		340	0.86	65.8925		340	0.86	79.5783		340	0.86	64.3245		340	0.86	53.4228		340	0.86	80.8372		340	0.86	83.8493		340	0.86	52.3703
350	0.86	86.5919		350	0.86	87.8213		350	0.86	86.9198		350	0.86	67.8144		350	0.86	79.3129		350	0.86	64.1281		350	0.86	54.7844		350	0.86	81.699		350	0.86	85.0393		350	0.86	55.1746
360	0.86	87.0585		360	0.86	87.7282		360	0.86	87.0438		360	0.86	69.3793		360	0.86	81.5632		360	0.86	64.1077		360	0.86	50.9844		360	0.86	80.6865		360	0.86	85.451		360	0.86	55.764
370	0.86	87.2047		370	0.86	87.1489		370	0.86	86.9201		370	0.86	70.5998		370	0.86	81.9422		370	0.86	64.0187		370	0.86	51.4493		370	0.86	81.3039		370	0.86	85.8734		370	0.86	54.9465
380	0.86	87.7204		380	0.86	86.8222		380	0.86	86.8896		380	0.86	72.22		380	0.86	81.4976		380	0.86	64.456		380	0.86	56.3144		380	0.86	81.8519		380	0.86	86.009		380	0.86	55.0678
390	0.86	86.6625		390	0.86	86.4024		390	0.86	86.9098		390	0.86	73.5737		390	0.86	83.0462		390	0.86	65.0521		390	0.86	54.2567		390	0.86	81.5961		390	0.86	85.0113		390	0.86	55.2756
400	0.86	85.6264		400	0.86	86.6139		400	0.86	87.0095		400	0.86	75.3784		400	0.86	83.8405		400	0.86	61.5487		400	0.86	56.314		400	0.86	80.632		400	0.86	84.3006		400	0.86	59.2496
410	0.86	85.9866		410	0.86	87.4336		410	0.86	86.697		410	0.86	76.6134		410	0.86	84.1258		410	0.86	62.6142		410	0.86	54.3955		410	0.86	80.5977		410	0.86	84.2299		410	0.86	57.1843
420	0.86	85.3015		420	0.86	87.0979		420	0.86	87.2212		420	0.86	79.0282		420	0.86	84.796		420	0.86	62.1282		420	0.86	53.9108		420	0.86	79.8914		420	0.86	83.9514		420	0.86	58.5998
430	0.86	86.1707		430	0.86	87.6589		430	0.86	86.9433		430	0.86	80.667		430	0.86	84.8728		430	0.86	63.847		430	0.86	53.5896		430	0.86	79.7877		430	0.86	84.6464		430	0.86	58.6156
440	0.86	86.2516		440	0.86	88.056		440	0.86	86.1031		440	0.86	81.7095		440	0.86	84.9248		440	0.86	65.4691		440	0.86	55.9375		440	0.86	79.64		440	0.86	84.7043		440	0.86	55.9485
450	0.86	84.6445		450	0.86	87.6114		450	0.86	85.1485		450	0.86	82.2525		450	0.86	85.315		450	0.86	63.7686		450	0.86	55.7606		450	0.86	80.4723		450	0.86	82.7159		450	0.86	56.8509
460	0.86	84.7089		460	0.86	87.3713		460	0.86	84.473		460	0.86	83.0065		460	0.86	86.0273		460	0.86	62.5738		460	0.86	52.3589		460	0.86	82.3466		460	0.86	82.4978		460	0.86	55.211
470	0.86	86.3418		470	0.86	87.7131		470	0.86	84.0684		470	0.86	83.4179		470	0.86	84.7233		470	0.86	64.6642		470	0.86	53.4511		470	0.86	82.3944		470	0.86	84.9566		470	0.86	57.2326
480	0.86	88.4887		480	0.86	87.1431		480	0.86	83.2917		480	0.86	84.325		480	0.86	86.7805		480	0.86	64.894		480	0.86	55.5539		480	0.86	82.801		480	0.86	87.3252		480	0.86	54.7929
0	0.58	49.5663		0	0.58	40.3715		0	0.58	47.4784		0	0.58	48.8343		0	0.58	51.4571		0	0.58	53.163		0	0.58	51.2452		0	0.58	46.828		0	0.86	42.2126		0	0.86	53.0491
10	0.58	60.0053		10	0.58	42.2094		10	0.58	52.7602		10	0.58	50.0437		10	0.58	49.4458		10	0.58	53.9749		10	0.58	50.1147		10	0.58	55.4947		10	0.86	48.1314		10	0.86	53.7415
20	0.58	71.5682		20	0.58	47.1725		20	0.58	59.0948		20	0.58	54.6117		20	0.58	51.5935		20	0.58	51.1301		20	0.58	55.4211		20	0.58	67.8926		20	0.86	52.1346		20	0.86	55.1662
30	0.58	75.9314		30	0.58	50.3263		30	0.58	65.1382		30	0.58	61.6563		30	0.58	54.0053		30	0.58	54.7486		30	0.58	51.1779		30	0.58	74.0488		30	0.86	58.3003		30	0.86	53.6865
40	0.58	79.4405		40	0.58	56.174		40	0.58	72.1503		40	0.58	62.4214		40	0.58	58.8158		40	0.58	55.0387		40	0.58	50.1976		40	0.58	78.0986		40	0.86	62.833		40	0.86	54.7689
50	0.58	81.882		50	0.58	56.1243		50	0.58	72.817		50	0.58	64.9653		50	0.58	61.1832		50	0.58	53.9795		50	0.58	54.5314		50	0.58	82.9318		50	0.86	67.5463		50	0.86	57.7871
60	0.58	81.2438		60	0.58	61.1341		60	0.58	73.7509		60	0.58	64.9992		60	0.58	64.6293		60	0.58	54.9408		60	0.58	52.3508		60	0.58	82.0616		60	0.86	70.7826		60	0.86	54.9052
70	0.58	80.7926		70	0.58	63.528		70	0.58	73.1305		70	0.58	65.7255		70	0.58	65.9534		70	0.58	56.1834		70	0.58	48.3339		70	0.58	80.3549		70	0.86	73.7066		70	0.86	55.99
80	0.58	83.9569		80	0.58	63.8538		80	0.58	74.5249		80	0.58	69.4582		80	0.58	70.526		80	0.58	54.1026		80	0.58	53.074		80	0.58	81.5616		80	0.86	74.6898		80	0.86	53.9516
90	0.58	83.9252		90	0.58	64.7905		90	0.58	76.485		90	0.58	71.604		90	0.58	75.1531		90	0.58	56.5813		90	0.58	51.3355		90	0.58	80.2371		90	0.86	75.6983		90	0.86	54.344
100	0.58	85.996		100	0.58	61.7911		100	0.58	76.2171		100	0.58	74.3007		100	0.58	76.466		100	0.58	55.977		100	0.58	53.7203		100	0.58	80.7766		100	0.86	75.751		100	0.86	54.5444
110	0.58	85.9929		110	0.58	61.8742		110	0.58	79.4482		110	0.58	74.1599		110	0.58	76.4805		110	0.58	55.4908		110	0.58	52.0895		110	0.58	82.2744		110	0.86	75.6659		110	0.86	51.6666
120	0.58	87.8675		120	0.58	68.4463		120	0.58	82.5035		120	0.58	74.0592		120	0.58	76.7506		120	0.58	60.0018		120	0.58	49.2306		120	0.58	81.8321		120	0.86	75.7912		120	0.86	57.608
130	0.58	88.5039		130	0.58	69.7032		130	0.58	86.6958		130	0.58	73.7059		130	0.58	78.5515		130	0.58	60.5971		130	0.58	50.4601		130	0.58	85.7178		130	0.86	74.5816		130	0.86	55.1131
140	0.58	86.599		140	0.58	71.6995		140	0.58	88.0101		140	0.58	75.542		140	0.58	80.8819		140	0.58	60.461		140	0.58	52.521		140	0.58	86.4029		140	0.86	74.9281		140	0.86	52.611
150	0.58	85.2216		150	0.58	72.9567		150	0.58	89.4215		150	0.58	75.1887		150	0.58	81.8003		150	0.58	59.6822		150	0.58	55.0102		150	0.58	88.6275		150	0.86	74.9566		150	0.86	56.0616
160	0.58	87.1731		160	0.58	77.4992		160	0.58	89.7604		160	0.58	77.1348		160	0.58	80.5415		160	0.58	61.1438		160	0.58	52.0353		160	0.58	91.1837		160	0.86	75.8827		160	0.86	53.2289
170	0.58	85.6542		170	0.58	80.127		170	0.58	89.3629		170	0.58	78.6352		170	0.58	79.332		170	0.58	61.1337		170	0.58	51.4128		170	0.58	93.6043		170	0.86	75.1059		170	0.86	52.6353
180	0.58	85.7347		180	0.58	81.3769		180	0.58	89.8075		180	0.58	77.4566		180	0.58	79.7285		180	0.58	59.0381		180	0.58	54.2568		180	0.58	95.6109		180	0.86	75.1276		180	0.86	55.6815
190	0.58	87.2082		190	0.58	81.8052		190	0.58	88.8222		190	0.58	79.2852		190	0.58	78.8237		190	0.58	64.5735		190	0.58	51.7949		190	0.58	95.8318		190	0.86	76.5653		190	0.86	53.8458
200	0.58	86.8012		200	0.58	84.358		200	0.58	88.6794		200	0.58	79.3144		200	0.58	78.6599		200	0.58	64.2118		200	0.58	53.094		200	0.58	96.963		200	0.86	77.4867		200	0.86	55.129
210	0.58	87.4896		210	0.58	83.7426		210	0.58	88.9034		210	0.58	80.0344		210	0.58	76.8361		210	0.58	64.7862		210	0.58	51.447		210	0.58	95.748		210	0.86	77.4375		210	0.86	55.6815
220	0.58	88.0463		220	0.58	83.9149		220	0.58	89.2241		220	0.58	81.4258		220	0.58	78.0958		220	0.58	65.87		220	0.58	50.3454		220	0.58	94.2986		220	0.86	79.0817		220	0.86	57.2368
230	0.58	87.6368		230	0.58	84.5645		230	0.58	88.8836		230	0.58	80.3301		230	0.58	79.6061		230	0.58	60.925		230	0.58	55.3726		230	0.58	94.0953		230	0.86	79.0763		230	0.86	48.2129
240	0.58	87.1651		240	0.58	85.8523		240	0.58	88.4912		240	0.58	78.2927		240	0.58	80.1343		240	0.58	67.1472		240	0.58	52.7461		240	0.58	94.8789		240	0.86	80.498		240	0.86	54.9091
250	0.58	86.3595		250	0.58	88.864		250	0.58	89.2486		250	0.58	75.8918		250	0.58	80.0142		250	0.58	63.7219		250	0.58	53.1153		250	0.58	95.7543		250	0.86	81.6199		250	0.86	55.2528
260	0.58	87.4428		260	0.58	85.6658		260	0.58	90.0062		260	0.58	76.0591		260	0.58	79.9969		260	0.58	68.0044		260	0.58	55.1211		260	0.58	96.0353		260	0.86	82.1448		260	0.86	54.7901
270	0.58	87.4119		270	0.58	86.2702		270	0.58	89.9594		270	0.58	74.9511		270	0.58	78.842		270	0.58	62.4735		270	0.58	56.1987		270	0.58	96.0247		270	0.86	82.3029		270	0.86	55.4984
280	0.58	88.7305		280	0.58	85.8288		280	0.58	89.6762		280	0.58	78.087		280	0.58	79.1726		280	0.58	66.7468		280	0.58	55.3721		280	0.58	95.9737		280	0.86	82.2727		280	0.86	56.2826
290	0.58	89.8476		290	0.58	83.6137		290	0.58	87.4882		290	0.58	80.7729		290	0.58	76.4858		290	0.58	68.7418		290	0.58	55.2868		290	0.58	96.1776		290	0.86	82.3534		290	0.86	54.8968
300	0.58	92.6192		300	0.58	81.8747		300	0.58	86.9293		300	0.58	80.7945		300	0.58	77.8723		300	0.58	67.0883		300	0.58	57.5494		300	0.58	95.5496		300	0.86	82.3314		300	0.86	53.0892
310	0.58	94.8115		310	0.58	81.5355		310	0.58	86.902		310	0.58	81.2283		310	0.58	78.2405		310	0.58	64.1355		310	0.58	54.2356		310	0.58	94.575		310	0.86	81.8481		310	0.86	52.797
320	0.58	95.3291		320	0.58	81.689		320	0.58	86.5707		320	0.58	79.437		320	0.58	82.6471		320	0.58	68.1336		320	0.58	52.1072		320	0.58	95.0681		320	0.86	81.6378		320	0.86	55.7946
330	0.58	95.4028		330	0.58	82.4948		330	0.58	84.8496		330	0.58	77.7313		330	0.58	84.1626		330	0.58	64.3771		330	0.58	55.2102		330	0.58	95.5257		330	0.86	81.3363		330	0.86	53.7398
340	0.58	94.6172		340	0.58	81.8195		340	0.58	85.6733		340	0.58	76.6124		340	0.58	82.3911		340	0.58	65.4108		340	0.58	56.3746		340	0.58	95.652		340	0.86	82.165		340	0.86	53.7005
350	0.58	95.1082		350	0.58	80.2141		350	0.58	86.2461		350	0.58	75.4216		350	0.58	85.8946		350	0.58	64.8844		350	0.58	55.029		350	0.58	96.5806		350	0.86	81.6099		350	0.86	56.1785
360	0.58	95.9575		360	0.58	82.0233		360	0.58	86.9411		360	0.58	76.5914		360	0.58	84.7815		360	0.58	69.0301		360	0.58	55.0554		360	0.58	96.8175		360	0.86	81.8407		360	0.86	59.151
370	0.58	95.878		370	0.58	81.3925		370	0.58	86.7344		370	0.58	77.2848		370	0.58	85.8426		370	0.58	64.1281		370	0.58	52.8843		370	0.58	96.9985		370	0.86	82.9563		370	0.86	55.1295
380	0.58	96.2687		380	0.58	81.0033		380	0.58	86.1862		380	0.58	79.4334		380	0.58	84.5218		380	0.58	68.0305		380	0.58	55.6242		380	0.58	97.0699		380	0.86	84.5622		380	0.86	52.7553
390	0.58	94.5891		390	0.58	80.1013		390	0.58	86.3685		390	0.58	81.2989		390	0.58	84.5191		390	0.58	63.401		390	0.58	59.2711		390	0.58	96.2207		390	0.86	85.868		390	0.86	55.7294
400	0.58	93.4309		400	0.58	81.2469		400	0.58	87.2693		400	0.58	79.3529		400	0.58	86.058		400	0.58	66.5594		400	0.58	56.9334		400	0.58	96.742		400	0.86	86.1923		400	0.86	55.2733
410	0.58	92.956		410	0.58	81.0989		410	0.58	88.291		410	0.58	80.4688		410	0.58	85.6273		410	0.58	66.969		410	0.58	57.771		410	0.58	95.7569		410	0.86	86.6239		410	0.86	53.991
420	0.58	92.746		420	0.58	79.4167		420	0.58	88.7539		420	0.58	79.9055		420	0.58	84.318		420	0.58	70.0547		420	0.58	57.244		420	0.58	95.3224		420	0.86	86.7644		420	0.86	55.4832
430	0.58	93.9928		430	0.58	81.5782		430	0.58	88.3546		430	0.58	81.0701		430	0.58	84.2926		430	0.58	63.0516		430	0.58	55.1586		430	0.58	95.4522		430	0.86	87.1196		430	0.86	57.3649
440	0.58	94.0603		440	0.58	81.5671		440	0.58	86.3386		440	0.58	80.3451		440	0.58	85.427		440	0.58	68.269		440	0.58	57.5717		440	0.58	95.199		440	0.86	87.4894		440	0.86	56.776
450	0.58	93.8178		450	0.58	82.6626		450	0.58	85.764		450	0.58	79.9097		450	0.58	86.8983		450	0.58	65.1611		450	0.58	58.2263		450	0.58	95.8025		450	0.86	87.0802		450	0.86	55.232
460	0.58	93.815		460	0.58	84.7384		460	0.58	86.8852		460	0.58	79.8166		460	0.58	87.8923		460	0.58	68.7009		460	0.58	57.4995		460	0.58	95.9929		460	0.86	86.7935		460	0.86	55.3082
470	0.58	95.1798		470	0.58	85.919		470	0.58	85.5483		470	0.58	79.823		470	0.58	89.2287		470	0.58	65.7705		470	0.58	56.241		470	0.58	96.445		470	0.86	85.0113		470	0.86	58.1689
480	0.58	93.6497		480	0.58	85.7192		480	0.58	86.1317		480	0.58	80.4191		480	0.58	86.9668		480	0.58	68.5208		480	0.58	56.9945		480	0.58	96.9296		480	0.86	82.7361		480	0.86	56.1987
0	0.58	47.1061		0	0.58	41.7805		0	0.58	43.6789		0	0.58	45.952		0	0.58	51.3939		0	0.58	49.3073		0	0.58	53.4575		0	0.58	50.5606		0	0.86	43.7183		0	0.86	54.2627
10	0.58	57.3336		10	0.58	39.1293		10	0.58	47.5301		10	0.58	49.2757		10	0.58	54.7594		10	0.58	48.936		10	0.58	48.3733		10	0.58	59.6103		10	0.86	49.9517		10	0.86	55.8338
20	0.58	61.5663		20	0.58	47.0154		20	0.58	48.1791		20	0.58	52.2343		20	0.58	58.5602		20	0.58	51.617		20	0.58	49.6175		20	0.58	67.7213		20	0.86	56.9943		20	0.86	55.5595
30	0.58	68.4771		30	0.58	55.5503		30	0.58	59.0606		30	0.58	61.3064		30	0.58	59.3268		30	0.58	55.5461		30	0.58	47.7152		30	0.58	75.4506		30	0.86	61.9844		30	0.86	53.5684
40	0.58	75.0501		40	0.58	55.7601		40	0.58	69.7424		40	0.58	66.5924		40	0.58	60.1044		40	0.58	52.9507		40	0.58	50.6275		40	0.58	81.6527		40	0.86	67.6829		40	0.86	57.7144
50	0.58	77.2875		50	0.58	60.039		50	0.58	74.7114		50	0.58	73.3402		50	0.58	62.4401		50	0.58	52.9652		50	0.58	51.4997		50	0.58	85.1098		50	0.86	70.544		50	0.86	54.9963
60	0.58	75.9309		60	0.58	59.9883		60	0.58	78.7039		60	0.58	76.8007		60	0.58	62.3853		60	0.58	52.6212		60	0.58	52.9375		60	0.58	85.6052		60	0.86	73.3846		60	0.86	53.2244
70	0.58	80.0197		70	0.58	59.074		70	0.58	77.4657		70	0.58	78.6952		70	0.58	65.7604		70	0.58	51.198		70	0.58	54.3839		70	0.58	89.0674		70	0.86	75.9876		70	0.86	53.8341
80	0.58	79.4327		80	0.58	62.5424		80	0.58	78.6835		80	0.58	78.765		80	0.58	68.9288		80	0.58	52.7282		80	0.58	51.1048		80	0.58	90.4376		80	0.86	77.7078		80	0.86	53.4791
90	0.58	81.6078		90	0.58	65.4406		90	0.58	76.8375		90	0.58	80.059		90	0.58	68.5344		90	0.58	56.0116		90	0.58	52.3891		90	0.58	88.8893		90	0.86	78.8847		90	0.86	53.4936
100	0.58	86.1292		100	0.58	66.3657		100	0.58	78.0105		100	0.58	81.1681		100	0.58	69.8834		100	0.58	53.9372		100	0.58	49.0098		100	0.58	87.7032		100	0.86	79.966		100	0.86	51.9215
110	0.58	84.8167		110	0.58	68.0556		110	0.58	76.7708		110	0.58	81.4531		110	0.58	70.905		110	0.58	57.4782		110	0.58	53.1893		110	0.58	86.4738		110	0.86	81.7065		110	0.86	54.9027
120	0.58	84.4092		120	0.58	71.6033		120	0.58	79.443		120	0.58	82.5068		120	0.58	73.1169		120	0.58	55.2722		120	0.58	48.9865		120	0.58	86.4965		120	0.86	79.9474		120	0.86	54.6372
130	0.58	83.9139		130	0.58	70.8162		130	0.58	81.6835		130	0.58	83.2551		130	0.58	73.5784		130	0.58	58.0367		130	0.58	53.8098		130	0.58	85.3737		130	0.86	79.5398		130	0.86	53.7786
140	0.58	83.6071		140	0.58	72.6209		140	0.58	83.7123		140	0.58	84.1428		140	0.58	75.4701		140	0.58	60.9898		140	0.58	53.5946		140	0.58	86.9955		140	0.86	79.3134		140	0.86	53.2495
150	0.58	82.4965		150	0.58	76.8755		150	0.58	84.6323		150	0.58	84.3361		150	0.58	77.6882		150	0.58	63.136		150	0.58	55.6809		150	0.58	89.2241		150	0.86	80.6346		150	0.86	53.6344
160	0.58	83.5403		160	0.58	79.5165		160	0.58	85.3005		160	0.58	83.0449		160	0.58	78.5939		160	0.58	60.848		160	0.58	51.5141		160	0.58	93.2616		160	0.86	79.0959		160	0.86	52.808
170	0.58	84.9065		170	0.58	78.2437		170	0.58	85.7334		170	0.58	82.6293		170	0.58	79.4208		170	0.58	61.4139		170	0.58	55.2861		170	0.58	93.0563		170	0.86	77.8251		170	0.86	53.3209
180	0.58	84.166		180	0.58	79.5793		180	0.58	84.6666		180	0.58	82.953		180	0.58	81.3033		180	0.58	63.9049		180	0.58	54.3439		180	0.58	94.4125		180	0.86	78.3569		180	0.86	52.1002
190	0.58	84.6922		190	0.58	78.1061		190	0.58	88.8865		190	0.58	83.5938		190	0.58	79.9968		190	0.58	64.2335		190	0.58	56.3957		190	0.58	94.8228		190	0.86	81.8055		190	0.86	54.8903
200	0.58	81.1183		200	0.58	74.7933		200	0.58	88.2608		200	0.58	81.79		200	0.58	80.465		200	0.58	62.7183		200	0.58	55.0074		200	0.58	94.2689		200	0.86	84.6234		200	0.86	54.1141
210	0.58	79.9703		210	0.58	75.7632		210	0.58	85.5773		210	0.58	80.5671		210	0.58	79.8226		210	0.58	60.2813		210	0.58	51.1097		210	0.58	94.1607		210	0.86	84.6343		210	0.86	53.7669
220	0.58	80.5197		220	0.58	71.9862		220	0.58	84.9194		220	0.58	81.4478		220	0.58	80.0453		220	0.58	66.8012		220	0.58	54.4262		220	0.58	94.8696		220	0.86	85.5401		220	0.86	55.8604
230	0.58	80.0475		230	0.58	76.3423		230	0.58	83.9335		230	0.58	82.5947		230	0.58	80.9265		230	0.58	62.5722		230	0.58	52.412		230	0.58	95.3169		230	0.86	86.0403		230	0.86	55.3826
240	0.58	81.9029		240	0.58	76.3609		240	0.58	84.6242		240	0.58	81.5666		240	0.58	79.8029		240	0.58	66.4361		240	0.58	50.2887		240	0.58	95.2585		240	0.86	84.6732		240	0.86	55.7574
250	0.58	82.3768		250	0.58	75.3095		250	0.58	84.9645		250	0.58	80.7447		250	0.58	81.5381		250	0.58	64.366		250	0.58	54.9812		250	0.58	96.4265		250	0.86	82.08		250	0.86	55.4292
260	0.58	83.1777		260	0.58	76.211		260	0.58	86.2643		260	0.58	81.6553		260	0.58	85.7189		260	0.58	65.6732		260	0.58	54.7656		260	0.58	96.515		260	0.86	81.3913		260	0.86	52.7606
270	0.58	86.6487		270	0.58	78.1976		270	0.58	86.942		270	0.58	82.115		270	0.58	82.1567		270	0.58	65.5464		270	0.58	52.7514		270	0.58	96.4777		270	0.86	81.3155		270	0.86	55.1523
280	0.58	86.425		280	0.58	80.8907		280	0.58	86.8028		280	0.58	83.0827		280	0.58	86.416		280	0.58	64.8872		280	0.58	51.9307		280	0.58	96.4972		280	0.86	81.3941		280	0.86	55.8467
290	0.58	88.2949		290	0.58	81.0944		290	0.58	87.6085		290	0.58	83.711		290	0.58	86.2581		290	0.58	65.1409		290	0.58	54.5876		290	0.58	94.8324		290	0.86	82.2864		290	0.86	55.337
300	0.58	88.5131		300	0.58	82.0627		300	0.58	90.1453		300	0.58	82.2599		300	0.58	85.9382		300	0.58	64.632		300	0.58	52.9149		300	0.58	94.439		300	0.86	82.9499		300	0.86	53.2852
310	0.58	91.2698		310	0.58	80.8446		310	0.58	90.4991		310	0.58	81.0213		310	0.58	86.5565		310	0.58	68.0142		310	0.58	55.6288		310	0.58	93.7643		310	0.86	83.3658		310	0.86	55.0977
320	0.58	92.0936		320	0.58	78.7018		320	0.58	90.1052		320	0.58	81.4956		320	0.58	84.7433		320	0.58	63.5476		320	0.58	53.5201		320	0.58	94.5253		320	0.86	84.097		320	0.86	55.7962
330	0.58	93.3432		330	0.58	78.9131		330	0.58	88.8803		330	0.58	79.9252		330	0.58	84.7959		330	0.58	63.1577		330	0.58	55.7934		330	0.58	93.3435		330	0.86	85.8561		330	0.86	55.6599
340	0.58	94.9205		340	0.58	80.9915		340	0.58	86.8615		340	0.58	79.9446		340	0.58	84.7558		340	0.58	68.4739		340	0.58	56.9732		340	0.58	93.6535		340	0.86	86.8508		340	0.86	51.7579
350	0.58	94.4272		350	0.58	79.5214		350	0.58	86.0941		350	0.58	81.7689		350	0.58	83.0292		350	0.58	65.3564		350	0.58	55.7019		350	0.58	96.1496		350	0.86	85.1316		350	0.86	57.1468
360	0.58	95.1586		360	0.58	82.0265		360	0.58	87.3978		360	0.58	82.384		360	0.58	84.6435		360	0.58	64.2345		360	0.58	55.8187		360	0.58	97.1318		360	0.86	83.8985		360	0.86	58.0067
370	0.58	95.6393		370	0.58	81.2554		370	0.58	88.4167		370	0.58	83.1653		370	0.58	83.8347		370	0.58	62.2343		370	0.58	54.5228		370	0.58	97.1187		370	0.86	83.0907		370	0.86	57.2454
380	0.58	93.9074		380	0.58	79.2614		380	0.58	89.2514		380	0.58	84.5343		380	0.58	86.5668		380	0.58	63.3757		380	0.58	57.3291		380	0.58	97.7068		380	0.86	83.4155		380	0.86	56.3158
390	0.58	94.9117		390	0.58	78.8989		390	0.58	87.7909		390	0.58	85.2468		390	0.58	81.9226		390	0.58	68.8097		390	0.58	55.1207		390	0.58	96.8265		390	0.86	84.2652		390	0.86	54.2345
400	0.58	94.6878		400	0.58	78.9757		400	0.58	88.1705		400	0.58	86.9654		400	0.58	84.9781		400	0.58	69.943		400	0.58	54.942		400	0.58	94.703		400	0.86	85.5716		400	0.86	54.5636
410	0.58	93.6082		410	0.58	79.6408		410	0.58	87.9757		410	0.58	87.8193		410	0.58	85.2457		410	0.58	68.7845		410	0.58	57.8789		410	0.58	94.5443		410	0.86	85.9647		410	0.86	55.2861
420	0.58	94.1829		420	0.58	76.5584		420	0.58	88.0634		420	0.58	88.3483		420	0.58	84.5969		420	0.58	66.5851		420	0.58	55.3815		420	0.58	94.5663		420	0.86	85.6611		420	0.86	57.139
430	0.58	94.4504		430	0.58	80.1077		430	0.58	88.5186		430	0.58	88.7968		430	0.58	87.5218		430	0.58	71.6162		430	0.58	57.7168		430	0.58	95.4351		430	0.86	87.281		430	0.86	55.6867
440	0.58	94.3331		440	0.58	75.7944		440	0.58	87.116		440	0.58	89.9965		440	0.58	81.4074		440	0.58	66.3963		440	0.58	52.7269		440	0.58	94.2607		440	0.86	88.4201		440	0.86	55.427
450	0.58	94.2092		450	0.58	74.5		450	0.58	87.4891		450	0.58	91.0692		450	0.58	83.2428		450	0.58	68.4876		450	0.58	58.9285		450	0.58	94.5037		450	0.86	87.0158		450	0.86	57.2382
460	0.58	93.8327		460	0.58	70.7354		460	0.58	88.089		460	0.58	91.9781		460	0.58	82.903		460	0.58	69.866		460	0.58	59.7598		460	0.58	95.8911		460	0.86	85.8913		460	0.86	56.3631
470	0.58	94.5917		470	0.58	69.0888		470	0.58	88.8578		470	0.58	92.5646		470	0.58	83.6116		470	0.58	67.7144		470	0.58	53.8252		470	0.58	96.2686		470	0.86	85.2334		470	0.86	56.196
480	0.58	94.8701		480	0.58	72.2702		480	0.58	89.8927		480	0.58	92.6681		480	0.58	84.7133		480	0.58	69.0561		480	0.58	57.774		480	0.58	96.8737		480	0.86	85.0677		480	0.86	57.0546
0	0.58	48.9554		0	0.58	40.6786		0	0.58	46.3059		0	0.58	41.737		0	0.58	46.6964		0	0.58	53.7089		0	0.58	50.6505		0	0.58	43.8272		0	0.86	44.5817		0	0.86	54.4944
10	0.58	56.9112		10	0.58	42.9622		10	0.58	48.0848		10	0.58	43.1246		10	0.58	51.0317		10	0.58	51.4906		10	0.58	50.8729		10	0.58	55.0383		10	0.86	51.7312		10	0.86	55.8732
20	0.58	66.3952		20	0.58	45.3607		20	0.58	51.5208		20	0.58	46.0141		20	0.58	51.882		20	0.58	54.3087		20	0.58	53.4699		20	0.58	65.0448		20	0.86	59.2931		20	0.86	57.1568
30	0.58	71.4229		30	0.58	53.1978		30	0.58	59.0818		30	0.58	54.3592		30	0.58	59.4183		30	0.58	50.8742		30	0.58	50.6327		30	0.58	72.8251		30	0.86	64.3817		30	0.86	54.5575
40	0.58	76.4646		40	0.58	63.2206		40	0.58	67.5465		40	0.58	60.8642		40	0.58	60.2955		40	0.58	49.7108		40	0.58	53.1396		40	0.58	75.3146		40	0.86	69.3026		40	0.86	56.9854
50	0.58	81.8		50	0.58	65.4662		50	0.58	73.1391		50	0.58	67.4027		50	0.58	64.6666		50	0.58	52.4008		50	0.58	55.8267		50	0.58	79.3212		50	0.86	72.9124		50	0.86	52.7991
60	0.58	83.3536		60	0.58	69.6136		60	0.58	78.3596		60	0.58	64.4312		60	0.58	67.7112		60	0.58	52.4299		60	0.58	54.7439		60	0.58	81.4872		60	0.86	73.6941		60	0.86	54.1836
70	0.58	80.7125		70	0.58	73.0189		70	0.58	78.711		70	0.58	66.1984		70	0.58	67.0434		70	0.58	56.8891		70	0.58	51.2721		70	0.58	85.1117		70	0.86	75.9505		70	0.86	55.6833
80	0.58	82.3397		80	0.58	75.4998		80	0.58	77.8565		80	0.58	67.156		80	0.58	68.0752		80	0.58	55.4161		80	0.58	54.9267		80	0.58	84.4756		80	0.86	74.8261		80	0.86	55.7335
90	0.58	78.683		90	0.58	75.4812		90	0.58	77.2598		90	0.58	69.0709		90	0.58	70.4144		90	0.58	55.3327		90	0.58	52.6684		90	0.58	83.5118		90	0.86	73.187		90	0.86	54.1213
100	0.58	75.5201		100	0.58	77.8293		100	0.58	75.7603		100	0.58	73.0912		100	0.58	68.4604		100	0.58	55.9645		100	0.58	54.1116		100	0.58	83.6286		100	0.86	72.7938		100	0.86	53.7925
110	0.58	74.6867		110	0.58	77.7995		110	0.58	77.952		110	0.58	76.5941		110	0.58	71.9605		110	0.58	58.3994		110	0.58	50.742		110	0.58	83.8647		110	0.86	73.2823		110	0.86	56.1952
120	0.58	78.7421		120	0.58	81.7976		120	0.58	77.9761		120	0.58	79.077		120	0.58	73.7909		120	0.58	58.6325		120	0.58	52.3566		120	0.58	82.97		120	0.86	75.0458		120	0.86	57.1265
130	0.58	79.1466		130	0.58	81.8854		130	0.58	76.7671		130	0.58	78.635		130	0.58	75.0144		130	0.58	54.7502		130	0.58	50.8999		130	0.58	83.4087		130	0.86	74.803		130	0.86	53.4471
140	0.58	77.6816		140	0.58	82.7285		140	0.58	77.7009		140	0.58	78.5573		140	0.58	75.3846		140	0.58	60.0507		140	0.58	53.6231		140	0.58	84.4495		140	0.86	75.0488		140	0.86	56.0225
150	0.58	77.2265		150	0.58	85.2985		150	0.58	78.5424		150	0.58	78.9665		150	0.58	79.0038		150	0.58	58.8559		150	0.58	56.4069		150	0.58	85.9172		150	0.86	76.178		150	0.86	54.2797
160	0.58	78.9291		160	0.58	83.6712		160	0.58	77.1612		160	0.58	77.3448		160	0.58	80.5135		160	0.58	60.3602		160	0.58	53.8196		160	0.58	85.6883		160	0.86	76.6323		160	0.86	53.9827
170	0.58	83.6291		170	0.58	83.4154		170	0.58	76.9794		170	0.58	75.4232		170	0.58	77.6381		170	0.58	56.2769		170	0.58	51.0333		170	0.58	87.9662		170	0.86	77.0252		170	0.86	54.5314
180	0.58	84.782		180	0.58	81.8595		180	0.58	75.8923		180	0.58	74.7016		180	0.58	81.8717		180	0.58	62.386		180	0.58	55.4645		180	0.58	90.3187		180	0.86	76.7304		180	0.86	54.619
190	0.58	85.6084		190	0.58	79.1017		190	0.58	74.6314		190	0.58	74.3861		190	0.58	83.8769		190	0.58	62.8981		190	0.58	53.1562		190	0.58	91.0222		190	0.86	78.347		190	0.86	53.2382
200	0.58	85.8498		200	0.58	78.4423		200	0.58	76.6952		200	0.58	71.6785		200	0.58	85.2104		200	0.58	60.9045		200	0.58	53.6451		200	0.58	87.1791		200	0.86	78.9905		200	0.86	57.1156
210	0.58	84.4552		210	0.58	81.5129		210	0.58	77.9922		210	0.58	69.8963		210	0.58	85.525		210	0.58	62.8198		210	0.58	55.7477		210	0.58	85.7462		210	0.86	80.6303		210	0.86	53.6682
220	0.58	86.9733		220	0.58	83.0648		220	0.58	78.8951		220	0.58	71.0385		220	0.58	83.4641		220	0.58	60.6886		220	0.58	55.9725		220	0.58	84.8927		220	0.86	81.6854		220	0.86	53.0614
230	0.58	89.3318		230	0.58	83.3285		230	0.58	80.3777		230	0.58	72.2959		230	0.58	85.8393		230	0.58	62.8796		230	0.58	57.7899		230	0.58	85.2226		230	0.86	81.3735		230	0.86	55.5238
240	0.58	88.0392		240	0.58	85.6679		240	0.58	81.3305		240	0.58	76.3454		240	0.58	84.7619		240	0.58	66.7271		240	0.58	55.9275		240	0.58	86.797		240	0.86	80.0453		240	0.86	56.6348
250	0.58	88.9706		250	0.58	88.2589		250	0.58	81.7827		250	0.58	77.8764		250	0.58	87.6071		250	0.58	63.5971		250	0.58	55.4201		250	0.58	88.7723		250	0.86	79.5268		250	0.86	52.9514
260	0.58	88.7375		260	0.58	86.2199		260	0.58	81.946		260	0.58	78.2869		260	0.58	86.0308		260	0.58	65.3375		260	0.58	54.6081		260	0.58	88.4031		260	0.86	80.5358		260	0.86	54.3037
270	0.58	90.0415		270	0.58	86.6941		270	0.58	80.015		270	0.58	78.5205		270	0.58	86.1049		270	0.58	65.2149		270	0.58	54.442		270	0.58	88.2802		270	0.86	80.6455		270	0.86	55.9353
280	0.58	90.7801		280	0.58	87.7858		280	0.58	77.9133		280	0.58	78.2119		280	0.58	89.6069		280	0.58	68.069		280	0.58	54.6995		280	0.58	86.3997		280	0.86	81.7397		280	0.86	52.8827
290	0.58	91.664		290	0.58	85.0913		290	0.58	77.4272		290	0.58	80.1822		290	0.58	89.0086		290	0.58	65.2135		290	0.58	56.705		290	0.58	86.6442		290	0.86	82.0602		290	0.86	56.4412
300	0.58	89.5103		300	0.58	85.2152		300	0.58	77.8963		300	0.58	80.7488		300	0.58	89.2563		300	0.58	66.6413		300	0.58	56.2504		300	0.58	90.3473		300	0.86	82.2675		300	0.86	52.5485
310	0.58	88.8764		310	0.58	81.305		310	0.58	78.4047		310	0.58	78.7023		310	0.58	87.8573		310	0.58	64.1906		310	0.58	57.4723		310	0.58	92.0783		310	0.86	82.6668		310	0.86	55.3573
320	0.58	88.8941		320	0.58	83.2903		320	0.58	77.9923		320	0.58	77.2292		320	0.58	85.7549		320	0.58	68.0433		320	0.58	55.9446		320	0.58	92.4472		320	0.86	83.7531		320	0.86	54.4959
330	0.58	91.4221		330	0.58	84.2784		330	0.58	77.8632		330	0.58	76.4207		330	0.58	84.3665		330	0.58	63.2033		330	0.58	56.0543		330	0.58	93.0719		330	0.86	84.6412		330	0.86	53.4298
340	0.58	92.7709		340	0.58	85.1818		340	0.58	76.416		340	0.58	76.0533		340	0.58	83.1794		340	0.58	65.8677		340	0.58	53.6846		340	0.58	93.7926		340	0.86	83.3549		340	0.86	55.6754
350	0.58	91.4526		350	0.58	86.8293		350	0.58	75.0603		350	0.58	77.8911		350	0.58	82.6819		350	0.58	68.6972		350	0.58	58.0872		350	0.58	91.493		350	0.86	81.9399		350	0.86	54.6096
360	0.58	89.5442		360	0.58	87.7845		360	0.58	75.2797		360	0.58	79.3932		360	0.58	81.8608		360	0.58	67.8723		360	0.58	51.74		360	0.58	90.7042		360	0.86	81.4237		360	0.86	52.1712
370	0.58	90.6059		370	0.58	88.5322		370	0.58	77.3902		370	0.58	78.9323		370	0.58	82.8539		370	0.58	68.4495		370	0.58	56.6236		370	0.58	90.2099		370	0.86	81.6394		370	0.86	55.5988
380	0.58	92.1886		380	0.58	85.7608		380	0.58	77.8192		380	0.58	81.7853		380	0.58	82.5662		380	0.58	64.5141		380	0.58	56.1982		380	0.58	91.8018		380	0.86	81.3837		380	0.86	53.0602
390	0.58	92.7518		390	0.58	85.4565		390	0.58	80.5588		390	0.58	82.2548		390	0.58	83.6846		390	0.58	66.3321		390	0.58	55.345		390	0.58	90.5546		390	0.86	82.6215		390	0.86	54.1893
400	0.58	93.9636		400	0.58	83.9683		400	0.58	83.9775		400	0.58	83.1556		400	0.58	82.9419		400	0.58	63.8981		400	0.58	56.3156		400	0.58	91.4119		400	0.86	82.7459		400	0.86	54.4897
410	0.58	94.5147		410	0.58	84.4107		410	0.58	84.9758		410	0.58	83.2058		410	0.58	82.7404		410	0.58	68.1847		410	0.58	53.076		410	0.58	91.4605		410	0.86	82.3406		410	0.86	55.501
420	0.58	95.0853		420	0.58	84.6404		420	0.58	85.2728		420	0.58	83.9214		420	0.58	83.7568		420	0.58	68.612		420	0.58	53.5296		420	0.58	90.7345		420	0.86	81.6486		420	0.86	54.6386
430	0.58	96.3988		430	0.58	85.5472		430	0.58	85.5531		430	0.58	83.4187		430	0.58	85.5689		430	0.58	65.4204		430	0.58	55.6244		430	0.58	90.6539		430	0.86	82.0044		430	0.86	57.3077
440	0.58	98.117		440	0.58	82.9421		440	0.58	85.8344		440	0.58	83.8141		440	0.58	84.7977		440	0.58	69.7384		440	0.58	54.9418		440	0.58	89.3094		440	0.86	82.7059		440	0.86	54.5063
450	0.58	98.2156		450	0.58	82.765		450	0.58	83.3288		450	0.58	83.6011		450	0.58	84.6239		450	0.58	67.1979		450	0.58	55.3094		450	0.58	89.7004		450	0.86	83.0666		450	0.86	55.3451
460	0.58	98.3311		460	0.58	81.8769		460	0.58	81.7029		460	0.58	85.0055		460	0.58	85.649		460	0.58	71.2623		460	0.58	55.4559		460	0.58	91.3587		460	0.86	82.6406		460	0.86	54.6908
470	0.58	98.7427		470	0.58	84.6646		470	0.58	80.081		470	0.58	85.3244		470	0.58	87.3468		470	0.58	70.2858		470	0.58	58.6969		470	0.58	90.7879		470	0.86	81.0513		470	0.86	54.7786
480	0.58	98.4116		480	0.58	86.6388		480	0.58	79.6623		480	0.58	85.3111		480	0.58	87.393		480	0.58	70.5927		480	0.58	58.1045		480	0.58	92.0716		480	0.86	80.5239		480	0.86	54.0295
0	0.58	45.6744		0	0.58	42.6213		0	0.58	46.2794		0	0.58	38.7839		0	0.58	45.7313		0	0.58	51.6729		0	0.58	51.7727		0	0.58	49.0278		0	0.86	46.6986		0	0.86	52.6695
10	0.58	58.0211		10	0.58	38.9693		10	0.58	47.2591		10	0.58	44.1866		10	0.58	43.2502		10	0.58	51.597		10	0.58	51.6795		10	0.58	62.9042		10	0.86	49.2609		10	0.86	54.8996
20	0.58	70.2003		20	0.58	45.0743		20	0.58	54.1534		20	0.58	48.3129		20	0.58	43.0769		20	0.58	53.9925		20	0.58	50.4921		20	0.58	72.564		20	0.86	56.5643		20	0.86	54.6405
30	0.58	72.6789		30	0.58	49.6708		30	0.58	60.4773		30	0.58	60.5942		30	0.58	46.6567		30	0.58	51.3871		30	0.58	49.2796		30	0.58	73.8966		30	0.86	61.6673		30	0.86	57.9429
40	0.58	76.599		40	0.58	54.664		40	0.58	66.4448		40	0.58	69.5375		40	0.58	48.2818		40	0.58	51.9738		40	0.58	50.6466		40	0.58	76.5585		40	0.86	65.7021		40	0.86	55.1512
50	0.58	79.8796		50	0.58	58.5764		50	0.58	71.2179		50	0.58	75.5636		50	0.58	54.5275		50	0.58	51.9708		50	0.58	53.0463		50	0.58	75.9262		50	0.86	68.9643		50	0.86	55.5384
60	0.58	81.686		60	0.58	63.3086		60	0.58	74.211		60	0.58	76.5157		60	0.58	59.489		60	0.58	50.9678		60	0.58	50.8084		60	0.58	74.8574		60	0.86	71.8659		60	0.86	54.4696
70	0.58	79.9429		70	0.58	62.3585		70	0.58	77.1878		70	0.58	79.4131		70	0.58	62.4602		70	0.58	51.6194		70	0.58	50.8983		70	0.58	74.4648		70	0.86	73.7795		70	0.86	55.2258
80	0.58	79.4303		80	0.58	60.1391		80	0.58	79.7772		80	0.58	78.8211		80	0.58	66.009		80	0.58	55.9528		80	0.58	46.9557		80	0.58	77.8659		80	0.86	76.1605		80	0.86	56.7
90	0.58	80.1752		90	0.58	60.8192		90	0.58	81.4677		90	0.58	79.0621		90	0.58	67.4105		90	0.58	53.4567		90	0.58	50.3649		90	0.58	78.5415		90	0.86	77.9605		90	0.86	55.1202
100	0.58	80.3143		100	0.58	60.5934		100	0.58	82.8334		100	0.58	80.1254		100	0.58	70.5333		100	0.58	55.0492		100	0.58	50.8062		100	0.58	77.8426		100	0.86	77.6761		100	0.86	54.7468
110	0.58	82.2395		110	0.58	65.5636		110	0.58	83.6893		110	0.58	78.0202		110	0.58	69.5443		110	0.58	55.3669		110	0.58	51.843		110	0.58	79.5139		110	0.86	78.6645		110	0.86	54.4188
120	0.58	84.1238		120	0.58	69.669		120	0.58	83.3746		120	0.58	78.809		120	0.58	70.4921		120	0.58	58.4738		120	0.58	51.0351		120	0.58	82.5194		120	0.86	80.1854		120	0.86	54.2785
130	0.58	85.3466		130	0.58	73.2466		130	0.58	85.4217		130	0.58	79.5391		130	0.58	70.1129		130	0.58	54.0468		130	0.58	52.25		130	0.58	83.3716		130	0.86	80.0284		130	0.86	52.3573
140	0.58	84.3175		140	0.58	77.7541		140	0.58	86.4709		140	0.58	80.7636		140	0.58	68.3573		140	0.58	59.5097		140	0.58	54.1121		140	0.58	86.6531		140	0.86	79.8262		140	0.86	55.1221
150	0.58	82.9563		150	0.58	76.3724		150	0.58	86.1912		150	0.58	81.6764		150	0.58	71.258		150	0.58	58.929		150	0.58	52.473		150	0.58	88.9694		150	0.86	80.7278		150	0.86	57.0004
160	0.58	84.8845		160	0.58	79.3335		160	0.58	85.3121		160	0.58	82.1197		160	0.58	74.797		160	0.58	59.6317		160	0.58	51.2529		160	0.58	88.8109		160	0.86	80.0982		160	0.86	54.3401
170	0.58	89.5344		170	0.58	77.6444		170	0.58	84.6673		170	0.58	80.9823		170	0.58	74.7358		170	0.58	61.9305		170	0.58	52.5285		170	0.58	90.0458		170	0.86	79.7566		170	0.86	53.2333
180	0.58	91.5714		180	0.58	78.3444		180	0.58	83.9428		180	0.58	81.1618		180	0.58	77.8342		180	0.58	61.9656		180	0.58	50.772		180	0.58	91.6211		180	0.86	78.4996		180	0.86	57.0955
190	0.58	91.9456		190	0.58	76.6661		190	0.58	83.0176		190	0.58	80.1563		190	0.58	77.4356		190	0.58	59.3814		190	0.58	54.3704		190	0.58	91.2713		190	0.86	77.3264		190	0.86	51.494
200	0.58	92.5881		200	0.58	75.71		200	0.58	82.626		200	0.58	82.0279		200	0.58	77.1359		200	0.58	61.4465		200	0.58	53.43		200	0.58	92.2835		200	0.86	76.0884		200	0.86	55.125
210	0.58	92.8068		210	0.58	76.2415		210	0.58	83.6749		210	0.58	84.7607		210	0.58	77.0304		210	0.58	57.4059		210	0.58	54.7514		210	0.58	92.2251		210	0.86	74.6063		210	0.86	55.3971
220	0.58	93.0617		220	0.58	75.1151		220	0.58	83.2843		220	0.58	85.3713		220	0.58	80.7569		220	0.58	60.7946		220	0.58	52.9447		220	0.58	92.0119		220	0.86	73.9178		220	0.86	53.4683
230	0.58	93.5515		230	0.58	77.8981		230	0.58	82.427		230	0.58	85.3119		230	0.58	80.7065		230	0.58	61.9278		230	0.58	55.3124		230	0.58	91.7143		230	0.86	73.9893		230	0.86	54.5591
240	0.58	93.3163		240	0.58	75.5215		240	0.58	82.8639		240	0.58	85.978		240	0.58	82.1925		240	0.58	59.5279		240	0.58	54.9899		240	0.58	93.4086		240	0.86	74.5827		240	0.86	54.7012
250	0.58	91.9001		250	0.58	74.4416		250	0.58	84.3807		250	0.58	84.8736		250	0.58	83.0259		250	0.58	61.8737		250	0.58	53.4604		250	0.58	93.4891		250	0.86	76.3933		250	0.86	55.9477
260	0.58	93.1599		260	0.58	75.7613		260	0.58	83.9689		260	0.58	85.6303		260	0.58	83.8864		260	0.58	64.7015		260	0.58	56.666		260	0.58	92.7874		260	0.86	76.0543		260	0.86	55.6519
270	0.58	93.9606		270	0.58	74.4143		270	0.58	82.2986		270	0.58	85.1905		270	0.58	84.435		270	0.58	61.9004		270	0.58	54.9166		270	0.58	92.0017		270	0.86	77.6942		270	0.86	54.2016
280	0.58	95.3869		280	0.58	73.6488		280	0.58	81.9478		280	0.58	84.2849		280	0.58	86.4676		280	0.58	66.5748		280	0.58	55.4046		280	0.58	91.9081		280	0.86	77.4469		280	0.86	52.3767
290	0.58	95.8229		290	0.58	75.0666		290	0.58	81.4149		290	0.58	84.6142		290	0.58	84.6232		290	0.58	66.1351		290	0.58	55.5502		290	0.58	91.0632		290	0.86	77.8627		290	0.86	55.4177
300	0.58	95.9007		300	0.58	73.2835		300	0.58	82.8299		300	0.58	86.3401		300	0.58	84.7623		300	0.58	63.9975		300	0.58	55.7674		300	0.58	93.0092		300	0.86	78.2715		300	0.86	52.8868
310	0.58	94.8027		310	0.58	74.5		310	0.58	83.2374		310	0.58	84.5726		310	0.58	83.1303		310	0.58	65.1169		310	0.58	56.1974		310	0.58	93.6096		310	0.86	77.6826		310	0.86	54.6306
320	0.58	95.0505		320	0.58	74.3175		320	0.58	84.3868		320	0.58	84.8794		320	0.58	84.7189		320	0.58	67.2063		320	0.58	55.1386		320	0.58	94.3506		320	0.86	78.0213		320	0.86	56.2671
330	0.58	95.153		330	0.58	76.2274		330	0.58	84.9862		330	0.58	85.2204		330	0.58	84.4672		330	0.58	64.6025		330	0.58	56.9462		330	0.58	94.5721		330	0.86	79.1288		330	0.86	52.4028
340	0.58	94.971		340	0.58	79.8972		340	0.58	85.4676		340	0.58	86.5919		340	0.58	81.9534		340	0.58	65.3666		340	0.58	56.1031		340	0.58	97.1449		340	0.86	80.2295		340	0.86	54.3885
350	0.58	94.9606		350	0.58	77.7413		350	0.58	85.1551		350	0.58	86.7649		350	0.58	85.1438		350	0.58	67.2873		350	0.58	57.7432		350	0.58	97.4369		350	0.86	81.764		350	0.86	53.1923
360	0.58	94.8222		360	0.58	73.1454		360	0.58	85.0393		360	0.58	86.8939		360	0.58	82.3952		360	0.58	68.7591		360	0.58	56.3311		360	0.58	97.0629		360	0.86	84.4011		360	0.86	52.951
370	0.58	95.3504		370	0.58	73.268		370	0.58	87.0269		370	0.58	87.8054		370	0.58	84.2467		370	0.58	66.3795		370	0.58	54.6134		370	0.58	95.8207		370	0.86	84.743		370	0.86	56.468
380	0.58	94.336		380	0.58	76.4625		380	0.58	86.2034		380	0.58	87.9224		380	0.58	83.9922		380	0.58	70.0252		380	0.58	57.7662		380	0.58	95.3643		380	0.86	86.2489		380	0.86	53.9192
390	0.58	94.2279		390	0.58	77.5878		390	0.58	86.1548		390	0.58	89.1666		390	0.58	82.785		390	0.58	67.7948		390	0.58	59.7375		390	0.58	95.3644		390	0.86	87.6813		390	0.86	53.9318
400	0.58	94.7217		400	0.58	80.6081		400	0.58	88.5218		400	0.58	89.0981		400	0.58	85.1886		400	0.58	68.5537		400	0.58	56.305		400	0.58	96.2229		400	0.86	87.888		400	0.86	56.5866
410	0.58	94.8412		410	0.58	82.2077		410	0.58	88.0976		410	0.58	89.5938		410	0.58	82.812		410	0.58	66.59		410	0.58	58.2287		410	0.58	96.5212		410	0.86	87.7626		410	0.86	56.4323
420	0.58	95.3596		420	0.58	83.9393		420	0.58	86.3165		420	0.58	88.694		420	0.58	83.4183		420	0.58	66.3727		420	0.58	58.5417		420	0.58	96.7902		420	0.86	88.2717		420	0.86	52.2296
430	0.58	95.6762		430	0.58	85.2052		430	0.58	86.6587		430	0.58	89.3568		430	0.58	81.4005		430	0.58	67.0646		430	0.58	61.4697		430	0.58	95.6537		430	0.86	87.6007		430	0.86	56.9906
440	0.58	96.6949		440	0.58	85.0292		440	0.58	88.2078		440	0.58	89.0497		440	0.58	83.1617		440	0.58	68.0651		440	0.58	52.5841		440	0.58	96.5093		440	0.86	88.4472		440	0.86	55.4275
450	0.58	97.4807		450	0.58	84.2845		450	0.58	87.9088		450	0.58	90.5545		450	0.58	83.0019		450	0.58	65.9016		450	0.58	58.2145		450	0.58	96.4825		450	0.86	87.4294		450	0.86	57.3901
460	0.58	96.9404		460	0.58	87.8758		460	0.58	85.2977		460	0.58	89.6116		460	0.58	83.5186		460	0.58	65.9399		460	0.58	58.7722		460	0.58	97.2327		460	0.86	86.0149		460	0.86	54.3414
470	0.58	97.6305		470	0.58	85.8062		470	0.58	85.7077		470	0.58	88.6678		470	0.58	86.2561		470	0.58	68.2811		470	0.58	56.628		470	0.58	96.5006		470	0.86	85.3425		470	0.86	55.8879
480	0.58	96.8179		480	0.58	82.8806		480	0.58	84.9316		480	0.58	90.0796		480	0.58	83.8677		480	0.58	67.898		480	0.58	59.0417		480	0.58	96.0131		480	0.86	85.6039		480	0.86	56.46
0	0.58	46.8712		0	0.58	43.2051		0	0.58	41.086		0	0.58	47.451		0	0.58	47.6141		0	0.58	48.759		0	0.58	49.2355		0	0.58	42.9368		0	0.86	39.5869		0	0.86	55.7874
10	0.58	59.6279		10	0.58	43.6479		10	0.58	45.9653		10	0.58	48.3502		10	0.58	45.7507		10	0.58	50.7331		10	0.58	51.0478		10	0.58	53.6414		10	0.86	44.5655		10	0.86	57.6169
20	0.58	68.0755		20	0.58	44.6234		20	0.58	52.1246		20	0.58	48.2957		20	0.58	49.8252		20	0.58	48.5263		20	0.58	47.0685		20	0.58	64.011		20	0.86	53.1332		20	0.86	54.9881
30	0.58	73.5316		30	0.58	51.6902		30	0.58	63.1588		30	0.58	55.437		30	0.58	50.5282		30	0.58	50.9105		30	0.58	51.7507		30	0.58	72.4267		30	0.86	61.5677		30	0.86	55.1659
40	0.58	77.1098		40	0.58	57.5935		40	0.58	69.1348		40	0.58	60.8259		40	0.58	59.6129		40	0.58	48.4808		40	0.58	48.4875		40	0.58	76.3917		40	0.86	65.4365		40	0.86	54.277
50	0.58	81.198		50	0.58	59.6441		50	0.58	70.6361		50	0.58	64.0785		50	0.58	63.0467		50	0.58	47.6971		50	0.58	51.8605		50	0.58	82.9935		50	0.86	66.8414		50	0.86	54.716
60	0.58	82.2348		60	0.58	62.236		60	0.58	75.8633		60	0.58	66.6613		60	0.58	62.4529		60	0.58	50.0391		60	0.58	50.4961		60	0.58	86.9476		60	0.86	69.4153		60	0.86	56.8418
70	0.58	81.7181		70	0.58	64.5264		70	0.58	78.0764		70	0.58	68.8157		70	0.58	65.3672		70	0.58	52.0218		70	0.58	51.1974		70	0.58	88.4339		70	0.86	71.9176		70	0.86	52.943
80	0.58	83.6857		80	0.58	64.933		80	0.58	79.3647		80	0.58	65.8887		80	0.58	64.2819		80	0.58	53.2053		80	0.58	52.0588		80	0.58	88.8072		80	0.86	72.9551		80	0.86	53.4246
90	0.58	84.5417		90	0.58	70.171		90	0.58	80.4117		90	0.58	69.1353		90	0.58	67.6204		90	0.58	54.9832		90	0.58	53.5099		90	0.58	88.9509		90	0.86	73.6736		90	0.86	54.848
100	0.58	84.6226		100	0.58	66.2678		100	0.58	79.5302		100	0.58	70.4897		100	0.58	71.5792		100	0.58	55.9164		100	0.58	49.8323		100	0.58	88.645		100	0.86	73.2626		100	0.86	55.4911
110	0.58	85.7469		110	0.58	65.0921		110	0.58	81.4386		110	0.58	70.9154		110	0.58	72.5016		110	0.58	57.7774		110	0.58	52.0183		110	0.58	88.5853		110	0.86	72.2393		110	0.86	54.759
120	0.58	84.9882		120	0.58	64.1849		120	0.58	83.0863		120	0.58	75.645		120	0.58	75.7454		120	0.58	58.6886		120	0.58	52.7414		120	0.58	86.5156		120	0.86	71.7601		120	0.86	53.8519
130	0.58	86.1601		130	0.58	64.6876		130	0.58	81.5559		130	0.58	75.9728		130	0.58	78.1189		130	0.58	59.4407		130	0.58	55.0464		130	0.58	85.6476		130	0.86	72.1134		130	0.86	53.1727
140	0.58	87.6598		140	0.58	65.3063		140	0.58	80.6558		140	0.58	77.6286		140	0.58	76.8721		140	0.58	56.4049		140	0.58	51.7181		140	0.58	86.9715		140	0.86	72.7157		140	0.86	56.7759
150	0.58	87.7767		150	0.58	62.7711		150	0.58	81.1417		150	0.58	77.8376		150	0.58	81.5536		150	0.58	57.4174		150	0.58	51.2622		150	0.58	88.4701		150	0.86	75.5816		150	0.86	56.2824
160	0.58	89.0022		160	0.58	69.5538		160	0.58	82.0703		160	0.58	77.8844		160	0.58	80.8955		160	0.58	58.4703		160	0.58	53.9928		160	0.58	87.2508		160	0.86	77.8428		160	0.86	54.5485
170	0.58	90.1041		170	0.58	75.6104		170	0.58	85.3832		170	0.58	77.0912		170	0.58	80.0493		170	0.58	60.6011		170	0.58	51.4743		170	0.58	87.5801		170	0.86	80.0298		170	0.86	54.6506
180	0.58	91.1078		180	0.58	76.3388		180	0.58	84.2547		180	0.58	78.2275		180	0.58	82.1154		180	0.58	60.1886		180	0.58	54.8004		180	0.58	89.5723		180	0.86	79.3511		180	0.86	52.0379
190	0.58	92.6783		190	0.58	74.4205		190	0.58	84.1434		190	0.58	81.0067		190	0.58	82.0141		190	0.58	63.0155		190	0.58	56.7304		190	0.58	90.0238		190	0.86	78.2803		190	0.86	51.6363
200	0.58	94.0762		200	0.58	75.4289		200	0.58	85.6429		200	0.58	81.1415		200	0.58	81.6663		200	0.58	61.0999		200	0.58	55.6715		200	0.58	90.0337		200	0.86	77.1481		200	0.86	54.3916
210	0.58	95.9536		210	0.58	75.9255		210	0.58	85.0514		210	0.58	79.727		210	0.58	81.124		210	0.58	64.2208		210	0.58	52.0294		210	0.58	89.412		210	0.86	77.5699		210	0.86	53.9827
220	0.58	94.9281		220	0.58	73.6824		220	0.58	85.1604		220	0.58	78.6428		220	0.58	82.4026		220	0.58	63.5273		220	0.58	55.2674		220	0.58	89.0704		220	0.86	78.4321		220	0.86	56.3002
230	0.58	93.8093		230	0.58	74.5033		230	0.58	87.4292		230	0.58	78.3222		230	0.58	83.433		230	0.58	63.642		230	0.58	52.2892		230	0.58	88.9515		230	0.86	77.629		230	0.86	54.3309
240	0.58	95.8561		240	0.58	75.6531		240	0.58	87.7582		240	0.58	80.219		240	0.58	83.9083		240	0.58	63.318		240	0.58	55.3951		240	0.58	88.5703		240	0.86	76.4859		240	0.86	54.3621
250	0.58	95.2229		250	0.58	75.1927		250	0.58	89.187		250	0.58	82.2594		250	0.58	84.9247		250	0.58	59.5313		250	0.58	54.2635		250	0.58	91.6899		250	0.86	75.3974		250	0.86	53.086
260	0.58	95.5518		260	0.58	75.2275		260	0.58	90.1506		260	0.58	80		260	0.58	84.4551		260	0.58	63.0073		260	0.58	56.579		260	0.58	93.1652		260	0.86	76.0981		260	0.86	55.7463
270	0.58	96.2724		270	0.58	75.8767		270	0.58	90.399		270	0.58	81.9773		270	0.58	85.4124		270	0.58	63.5002		270	0.58	54.6932		270	0.58	94.3875		270	0.86	76.2336		270	0.86	55.5928
280	0.58	96.716		280	0.58	74.8633		280	0.58	90.0989		280	0.58	81.8222		280	0.58	86.4005		280	0.58	65.3611		280	0.58	54.2487		280	0.58	95.253		280	0.86	76.2596		280	0.86	57.1137
290	0.58	97.1217		290	0.58	74.6138		290	0.58	91.2369		290	0.58	81.5561		290	0.58	88.0876		290	0.58	62.4084		290	0.58	53.0927		290	0.58	95.284		290	0.86	76.5745		290	0.86	54.4323
300	0.58	98.1277		300	0.58	75.6993		300	0.58	90.1517		300	0.58	82.4595		300	0.58	88.202		300	0.58	61.43		300	0.58	54.4971		300	0.58	94.8234		300	0.86	77.1277		300	0.86	53.8113
310	0.58	97.4205		310	0.58	77.6873		310	0.58	89.6101		310	0.58	81.8493		310	0.58	85.8231		310	0.58	62.9608		310	0.58	55.9172		310	0.58	95.1787		310	0.86	78.036		310	0.86	52.6144
320	0.58	97.5286		320	0.58	78.9783		320	0.58	90.4141		320	0.58	82.3094		320	0.58	89.1068		320	0.58	63.8797		320	0.58	56.5685		320	0.58	96.0768		320	0.86	78.4105		320	0.86	53.335
330	0.58	97.0026		330	0.58	78.62		330	0.58	90.8728		330	0.58	82.0826		330	0.58	90.579		330	0.58	66.2654		330	0.58	56.2059		330	0.58	94.7015		330	0.86	78.8488		330	0.86	52.9719
340	0.58	96.4389		340	0.58	80.5383		340	0.58	90.9264		340	0.58	82.913		340	0.58	90		340	0.58	64.9481		340	0.58	55.0991		340	0.58	94.2644		340	0.86	77.6694		340	0.86	53.9573
350	0.58	96.0837		350	0.58	79.9725		350	0.58	90.4775		350	0.58	80.4447		350	0.58	90.7773		350	0.58	64.5463		350	0.58	56.8073		350	0.58	94.9162		350	0.86	77.2313		350	0.86	54.4063
360	0.58	96.6371		360	0.58	82.1076		360	0.58	86.8092		360	0.58	77.5296		360	0.58	92.1846		360	0.58	64.4466		360	0.58	56.1282		360	0.58	95.513		360	0.86	75.7059		360	0.86	55.3254
370	0.58	96.8594		370	0.58	82.6926		370	0.58	85.1516		370	0.58	75.6396		370	0.58	86.3011		370	0.58	65.2745		370	0.58	55.2012		370	0.58	95.2442		370	0.86	73.9662		370	0.86	56.4868
380	0.58	96.6812		380	0.58	83.9807		380	0.58	88.751		380	0.58	74.795		380	0.58	91.1067		380	0.58	67.1177		380	0.58	58.3366		380	0.58	95.8983		380	0.86	76.3177		380	0.86	53.6735
390	0.58	97.4003		390	0.58	86.3945		390	0.58	91.7839		390	0.58	72.6598		390	0.58	88.1641		390	0.58	65.4155		390	0.58	55.9238		390	0.58	97.494		390	0.86	77.491		390	0.86	53.3286
400	0.58	97.7184		400	0.58	86.8881		400	0.58	94.7171		400	0.58	71.628		400	0.58	87.2199		400	0.58	67.4931		400	0.58	57.2866		400	0.58	97.2439		400	0.86	78.2304		400	0.86	52.9462
410	0.58	97.9536		410	0.58	85.5329		410	0.58	95.6802		410	0.58	73.3273		410	0.58	87.9102		410	0.58	62.4665		410	0.58	58.2291		410	0.58	96.594		410	0.86	79.69		410	0.86	56.5822
420	0.58	97.8845		420	0.58	85.5192		420	0.58	95.3867		420	0.58	74.0037		420	0.58	89.745		420	0.58	64.5414		420	0.58	57.6451		420	0.58	96.9448		420	0.86	82.0893		420	0.86	51.9062
430	0.58	97.7394		430	0.58	84.0417		430	0.58	95.9139		430	0.58	73.7366		430	0.58	88.7075		430	0.58	66.0786		430	0.58	56.7915		430	0.58	96.1789		430	0.86	83.945		430	0.86	55.0403
440	0.58	97.3348		440	0.58	86.5137		440	0.58	94.8235		440	0.58	74.9423		440	0.58	87.6098		440	0.58	65.5419		440	0.58	58.178		440	0.58	96.609		440	0.86	82.7932		440	0.86	54.8031
450	0.58	97.2911		450	0.58	83.2466		450	0.58	95.7746		450	0.58	73.5667		450	0.58	86.855		450	0.58	64.5606		450	0.58	55.3055		450	0.58	96.5841		450	0.86	81.2821		450	0.86	54.2738
460	0.58	96.6502		460	0.58	83.9354		460	0.58	96.4493		460	0.58	71.9081		460	0.58	88.326		460	0.58	67.9142		460	0.58	57.0403		460	0.58	97.0946		460	0.86	80.7418		460	0.86	53.6809
470	0.58	97.3406		470	0.58	84.5405		470	0.58	96.8941		470	0.58	74.2853		470	0.58	88.3535		470	0.58	66.4457		470	0.58	58.047		470	0.58	97.5604		470	0.86	78.1178		470	0.86	54.888
480	0.58	96.9175		480	0.58	84.6498		480	0.58	96.6966		480	0.58	75.5349		480	0.58	89.1035		480	0.58	66.384		480	0.58	57.4908		480	0.58	98.115		480	0.86	78.0316		480	0.86	52.3349
0	0.58	42.8682		0	0.58	39.6865		0	0.58	41.7156		0	0.58	43.8752		0	0.58	48.9227		0	0.58	53.9197		0	0.58	47.4484		0	0.58	51.5249		0	0.69	46.3241		0	0.69	54.7425
10	0.58	57.6667		10	0.58	44.9583		10	0.58	44.2067		10	0.58	42.3579		10	0.58	47.5484		10	0.58	50.9132		10	0.58	51.4629		10	0.58	62.6469		10	0.69	57.3115		10	0.69	55.7331
20	0.58	65.6884		20	0.58	46.3716		20	0.58	51.847		20	0.58	46.1466		20	0.58	50.5154		20	0.58	49.5292		20	0.58	51.6606		20	0.58	70.0086		20	0.69	64.1568		20	0.69	53.352
30	0.58	69.864		30	0.58	50.5203		30	0.58	59.1254		30	0.58	54.8468		30	0.58	51.9042		30	0.58	48.3262		30	0.58	52.1667		30	0.58	73.1737		30	0.69	70.3909		30	0.69	55.252
40	0.58	75.5651		40	0.58	54.2668		40	0.58	68.9901		40	0.58	55.6744		40	0.58	56.9314		40	0.58	50.0679		40	0.58	50.4889		40	0.58	77.8211		40	0.69	71.539		40	0.69	55.8041
50	0.58	78.2634		50	0.58	55.6798		50	0.58	76.8476		50	0.58	57.8993		50	0.58	61.1079		50	0.58	50.125		50	0.58	51.3865		50	0.58	79.4457		50	0.69	72.8056		50	0.69	57.1678
60	0.58	80.602		60	0.58	55.9679		60	0.58	80.8364		60	0.58	57.8024		60	0.58	64.8917		60	0.58	52.2944		60	0.58	49.2159		60	0.58	80.2885		60	0.69	76.858		60	0.69	54.8086
70	0.58	82.2829		70	0.58	59.5678		70	0.58	82.122		70	0.58	60.8444		70	0.58	66.4285		70	0.58	50.4254		70	0.58	52.6456		70	0.58	83.9314		70	0.69	78.2966		70	0.69	53.0934
80	0.58	83.9482		80	0.58	60.7524		80	0.58	84.488		80	0.58	65.2114		80	0.58	68.8677		80	0.58	49.8435		80	0.58	55.046		80	0.58	85.1595		80	0.69	76.8016		80	0.69	52.2681
90	0.58	84.8566		90	0.58	61.7431		90	0.58	85.2136		90	0.58	66.8683		90	0.58	70.1164		90	0.58	54.9814		90	0.58	50.0152		90	0.58	85.9489		90	0.69	75.4002		90	0.69	54.0569
100	0.58	86.2839		100	0.58	60.9294		100	0.58	85.247		100	0.58	68.8473		100	0.58	73.1388		100	0.58	53.6366		100	0.58	53.7928		100	0.58	84.4614		100	0.69	76.0549		100	0.69	54.1163
110	0.58	83.2871		110	0.58	63.3775		110	0.58	84.9118		110	0.58	68.9955		110	0.58	72.8972		110	0.58	57.2485		110	0.58	55.8845		110	0.58	86.6171		110	0.69	76.011		110	0.69	55.4525
120	0.58	84.1969		120	0.58	68.8537		120	0.58	82.3958		120	0.58	69.8037		120	0.58	72.5706		120	0.58	54.7881		120	0.58	54.3542		120	0.58	86.773		120	0.69	77.4574		120	0.69	53.1154
130	0.58	87.1404		130	0.58	70.3449		130	0.58	80.3714		130	0.58	70.7545		130	0.58	77.7691		130	0.58	60.393		130	0.58	54.8601		130	0.58	88.4485		130	0.69	77.0341		130	0.69	56.0653
140	0.58	86.9054		140	0.58	69.4203		140	0.58	78.3629		140	0.58	68.6311		140	0.58	75.0814		140	0.58	59.1986		140	0.58	51.4866		140	0.58	87.4006		140	0.69	75.8999		140	0.69	54.9703
150	0.58	85.4678		150	0.58	70.7963		150	0.58	74.9809		150	0.58	68.4353		150	0.58	78.9744		150	0.58	57.1522		150	0.58	55.5185		150	0.58	88.1409		150	0.69	77.1587		150	0.69	49.9937
160	0.58	86.915		160	0.58	73.1993		160	0.58	76.0809		160	0.58	68.6771		160	0.58	78.3169		160	0.58	59.6106		160	0.58	54.8025		160	0.58	87.8756		160	0.69	80.4965		160	0.69	54.0516
170	0.58	87.67		170	0.58	70.2897		170	0.58	81.8099		170	0.58	69.6696		170	0.58	81.1735		170	0.58	59.5583		170	0.58	54.028		170	0.58	86.7263		170	0.69	79.4031		170	0.69	50.8027
180	0.58	87.4933		180	0.58	73.8054		180	0.58	82.6241		180	0.58	69.7079		180	0.58	79.5568		180	0.58	59.5343		180	0.58	54.5665		180	0.58	87.7113		180	0.69	78.0054		180	0.69	56.7245
190	0.58	90.4895		190	0.58	72.0238		190	0.58	80.7621		190	0.58	71.8356		190	0.58	80.3484		190	0.58	59.603		190	0.58	53.0744		190	0.58	86.9802		190	0.69	75.1685		190	0.69	53.6379
200	0.58	91.1446		200	0.58	73.7444		200	0.58	82.9119		200	0.58	73.9055		200	0.58	79.069		200	0.58	59.7733		200	0.58	56.6342		200	0.58	90.2291		200	0.69	76.4558		200	0.69	51.3664
210	0.58	92.5503		210	0.58	71.3712		210	0.58	83.5079		210	0.58	75.1786		210	0.58	77.3809		210	0.58	57.2761		210	0.58	52.2239		210	0.58	90.1933		210	0.69	76.768		210	0.69	55.5301
220	0.58	93.6143		220	0.58	71.4136		220	0.58	83.124		220	0.58	76.463		220	0.58	78.227		220	0.58	59.0573		220	0.58	53.7045		220	0.58	92.3756		220	0.69	77.9655		220	0.69	55.0928
230	0.58	94.0899		230	0.58	74.5909		230	0.58	82.2211		230	0.58	76.4893		230	0.58	79.5672		230	0.58	59.8863		230	0.58	54.7336		230	0.58	93.0628		230	0.69	78.6307		230	0.69	55.6204
240	0.58	94.8742		240	0.58	72.3596		240	0.58	84.3832		240	0.58	76.7617		240	0.58	79.2154		240	0.58	61.0506		240	0.58	54.4428		240	0.58	92.1494		240	0.69	78.0541		240	0.69	53.9128
250	0.58	95.1728		250	0.58	74.3987		250	0.58	85.0654		250	0.58	79.5344		250	0.58	78.1388		250	0.58	62.3625		250	0.58	54.8372		250	0.58	92.1563		250	0.69	79.207		250	0.69	54.4401
260	0.58	93.7241		260	0.58	75.7604		260	0.58	87.0742		260	0.58	80.5082		260	0.58	79.3391		260	0.58	62.015		260	0.58	53.6061		260	0.58	91.8428		260	0.69	78.473		260	0.69	55.2675
270	0.58	92.4803		270	0.58	81.2681		270	0.58	86.6108		270	0.58	80.6202		270	0.58	78.322		270	0.58	61.7108		270	0.58	54.4257		270	0.58	91.64		270	0.69	80.4283		270	0.69	54.0272
280	0.58	93.7018		280	0.58	80.7214		280	0.58	85.3226		280	0.58	81.4902		280	0.58	80.0926		280	0.58	58.8157		280	0.58	53.9876		280	0.58	92.6311		280	0.69	81.5263		280	0.69	54.3292
290	0.58	94.6293		290	0.58	78.9461		290	0.58	86.113		290	0.58	82.022		290	0.58	78.2746		290	0.58	63.0892		290	0.58	58.1525		290	0.58	94.2677		290	0.69	80.6606		290	0.69	52.3395
300	0.58	96.4016		300	0.58	79.3474		300	0.58	85.2429		300	0.58	83.3112		300	0.58	81.7435		300	0.58	60.5203		300	0.58	55.069		300	0.58	95.4657		300	0.69	81.2388		300	0.69	58.5575
310	0.58	96.3324		310	0.58	79.5895		310	0.58	82.7717		310	0.58	83.1302		310	0.58	81.4487		310	0.58	61.7354		310	0.58	57.3572		310	0.58	95.5953		310	0.69	81.9849		310	0.69	50.394
320	0.58	96.94		320	0.58	81.36		320	0.58	80.7826		320	0.58	83.9644		320	0.58	81.091		320	0.58	58.5081		320	0.58	52.8046		320	0.58	95.311		320	0.69	84.6291		320	0.69	53.683
330	0.58	97.3131		330	0.58	83.3202		330	0.58	78.9354		330	0.58	84.496		330	0.58	80.8082		330	0.58	64.6109		330	0.58	53.8085		330	0.58	93.8369		330	0.69	84.619		330	0.69	54.5386
340	0.58	96.9188		340	0.58	84.2258		340	0.58	79.6464		340	0.58	85.4997		340	0.58	81.5897		340	0.58	65.9197		340	0.58	59.3915		340	0.58	92.8725		340	0.69	84.6126		340	0.69	55.403
350	0.58	96.693		350	0.58	85.5762		350	0.58	81.4725		350	0.58	85.0349		350	0.58	81.3797		350	0.58	64.5492		350	0.58	55.1587		350	0.58	93.6326		350	0.69	86.627		350	0.69	52.9698
360	0.58	97.0913		360	0.58	85.1793		360	0.58	84.1318		360	0.58	85.7702		360	0.58	84.7256		360	0.58	65.3559		360	0.58	54.275		360	0.58	94.6276		360	0.69	89.4877		360	0.69	55.9314
370	0.58	97.3047		370	0.58	84.4273		370	0.58	85.6653		370	0.58	85.969		370	0.58	80.9039		370	0.58	63.9834		370	0.58	54.6173		370	0.58	94.249		370	0.69	92.1482		370	0.69	54.6952
380	0.58	96.8198		380	0.58	82.7394		380	0.58	86.4584		380	0.58	86.2557		380	0.58	81.0531		380	0.58	65.3966		380	0.58	54.2823		380	0.58	92.9525		380	0.69	93.5857		380	0.69	53.2244
390	0.58	95.6903		390	0.58	80.9692		390	0.58	87.355		390	0.58	86.1424		390	0.58	82.3304		390	0.58	63.8768		390	0.58	58.48		390	0.58	94.5657		390	0.69	94.8399		390	0.69	56.0046
400	0.58	96.5283		400	0.58	80.2683		400	0.58	87.509		400	0.58	86.3109		400	0.58	83.2159		400	0.58	65.2157		400	0.58	58.2374		400	0.58	95.9438		400	0.69	94.8329		400	0.69	56.2
410	0.58	96.3017		410	0.58	79.6741		410	0.58	85.882		410	0.58	85.1241		410	0.58	80.9941		410	0.58	65.0895		410	0.58	56.2682		410	0.58	95.9502		410	0.69	94.0698		410	0.69	58.7752
420	0.58	96.2138		420	0.58	78.7143		420	0.58	85.8598		420	0.58	85.9269		420	0.58	82.1208		420	0.58	62.6415		420	0.58	58.3073		420	0.58	95.4305		420	0.69	93.8916		420	0.69	56.5785
430	0.58	95.274		430	0.58	77.0527		430	0.58	85.6651		430	0.58	87.5507		430	0.58	82.2033		430	0.58	65.4829		430	0.58	58.9808		430	0.58	95.621		430	0.69	94.1137		430	0.69	55.6811
440	0.58	94.6734		440	0.58	78.9594		440	0.58	85.3896		440	0.58	88.6233		440	0.58	85.5281		440	0.58	64.0431		440	0.58	57.0034		440	0.58	95.299		440	0.69	95.017		440	0.69	53.464
450	0.58	94.8039		450	0.58	79.4141		450	0.58	87.6393		450	0.58	89.1769		450	0.58	82.7845		450	0.58	63.3629		450	0.58	55.8708		450	0.58	95.7419		450	0.69	94.9464		450	0.69	53.4224
460	0.58	94.0679		460	0.58	81.6524		460	0.58	88.2825		460	0.58	89.6581		460	0.58	83.7746		460	0.58	64.5715		460	0.58	54.2671		460	0.58	95.7933		460	0.69	94.0283		460	0.69	53.35
470	0.58	95.9428		470	0.58	84.1944		470	0.58	88.532		470	0.58	90.2761		470	0.58	82.837		470	0.58	65.3775		470	0.58	52.9733		470	0.58	95.8584		470	0.69	93.6192		470	0.69	56.0598
480	0.58	95.8353		480	0.58	82.0217		480	0.58	88.8227		480	0.58	90.0554		480	0.58	83.8883		480	0.58	67.4717		480	0.58	57.3504		480	0.58	95.8543		480	0.69	93.4048		480	0.69	53.3928
0	0.58	52.0929		0	0.58	45.8535		0	0.58	47.798		0	0.58	46.9181		0	0.58	51.6129		0	0.58	55.3315		0	0.58	50.41		0	0.58	45.1522		0	0.69	44.0787		0	0.69	59.5731
10	0.58	56.6271		10	0.58	43.4975		10	0.58	46.5804		10	0.58	49.6425		10	0.58	51.1452		10	0.58	49.954		10	0.58	49.7175		10	0.58	54.6497		10	0.69	54.5282		10	0.69	56.4506
20	0.58	65.7127		20	0.58	49.5973		20	0.58	52.654		20	0.58	53.5395		20	0.58	53.3405		20	0.58	53.0157		20	0.58	50.9288		20	0.58	67.3781		20	0.69	62.2757		20	0.69	54.801
30	0.58	70.4144		30	0.58	58.738		30	0.58	62.4344		30	0.58	61.0252		30	0.58	54.8396		30	0.58	52.7087		30	0.58	49.357		30	0.58	73.2665		30	0.69	67.5755		30	0.69	53.6257
40	0.58	77.909		40	0.58	58.0982		40	0.58	73.4265		40	0.58	66.9186		40	0.58	57.7847		40	0.58	53.8064		40	0.58	52.1429		40	0.58	76.6024		40	0.69	72.1872		40	0.69	54.0149
50	0.58	80.6464		50	0.58	59.7401		50	0.58	79.9442		50	0.58	73.454		50	0.58	61.7959		50	0.58	55.3076		50	0.58	50.6442		50	0.58	80.1956		50	0.69	74.1003		50	0.69	53.2721
60	0.58	83.7698		60	0.58	62.9797		60	0.58	82.9148		60	0.58	77.2552		60	0.58	63.9712		60	0.58	51.0608		60	0.58	52.4456		60	0.58	79.6747		60	0.69	75.1617		60	0.69	54.4384
70	0.58	86.545		70	0.58	69.5809		70	0.58	83.1399		70	0.58	77.8025		70	0.58	67.6883		70	0.58	54.767		70	0.58	52.3082		70	0.58	82.7669		70	0.69	77.1444		70	0.69	51.9674
80	0.58	84.5135		80	0.58	69.007		80	0.58	83.8115		80	0.58	77.2038		80	0.58	68.372		80	0.58	53.4271		80	0.58	48.6712		80	0.58	83.5005		80	0.69	79.8013		80	0.69	52.0201
90	0.58	85.0344		90	0.58	71.3163		90	0.58	81.8119		90	0.58	79.3048		90	0.58	69.9165		90	0.58	56.586		90	0.58	48.434		90	0.58	84.6872		90	0.69	80.8978		90	0.69	53.2458
100	0.58	83.8723		100	0.58	71.1509		100	0.58	80.9794		100	0.58	81.3133		100	0.58	70.789		100	0.58	58.9133		100	0.58	51.6037		100	0.58	84.8153		100	0.69	78.7723		100	0.69	56.4491
110	0.58	85.0846		110	0.58	71.8001		110	0.58	82.6546		110	0.58	81.8468		110	0.58	69.151		110	0.58	56.4669		110	0.58	53.2295		110	0.58	88.5912		110	0.69	78.3138		110	0.69	55.6631
120	0.58	85.9916		120	0.58	70.386		120	0.58	83.8576		120	0.58	82.9963		120	0.58	71.5471		120	0.58	57.0397		120	0.58	51.1176		120	0.58	89.516		120	0.69	78.0955		120	0.69	56.5214
130	0.58	84.9528		130	0.58	73.5404		130	0.58	83.7722		130	0.58	84.4828		130	0.58	75.032		130	0.58	58.0497		130	0.58	52.9606		130	0.58	90.7362		130	0.69	79.1307		130	0.69	54.0681
140	0.58	86.0551		140	0.58	74.276		140	0.58	83.743		140	0.58	83.1041		140	0.58	75.3537		140	0.58	61.0154		140	0.58	50.569		140	0.58	90.2881		140	0.69	79.1016		140	0.69	51.0893
150	0.58	86.8308		150	0.58	75.6347		150	0.58	82.4408		150	0.58	83.8808		150	0.58	78.1663		150	0.58	59.777		150	0.58	54.5082		150	0.58	89.5006		150	0.69	77.847		150	0.69	52.8832
160	0.58	89.388		160	0.58	74.3216		160	0.58	82.9647		160	0.58	85.9631		160	0.58	78.5653		160	0.58	62.3153		160	0.58	54.1796		160	0.58	89.4115		160	0.69	77.5554		160	0.69	47.3898
170	0.58	88.8175		170	0.58	75.136		170	0.58	84.4244		170	0.58	85.4404		170	0.58	78.9514		170	0.58	62.4663		170	0.58	52.3279		170	0.58	89.3981		170	0.69	77.6201		170	0.69	53.3693
180	0.58	90.0677		180	0.58	75.6571		180	0.58	85.3254		180	0.58	84.6753		180	0.58	78.315		180	0.58	61.8061		180	0.58	52.5478		180	0.58	91.6336		180	0.69	79.5792		180	0.69	49.691
190	0.58	93.2186		190	0.58	79.6229		190	0.58	85.7805		190	0.58	85.3302		190	0.58	79.424		190	0.58	63.7466		190	0.58	53.6503		190	0.58	91.5551		190	0.69	82.8228		190	0.69	52.2552
200	0.58	94.4133		200	0.58	79.4586		200	0.58	86.1936		200	0.58	86.1728		200	0.58	80.2111		200	0.58	64.4309		200	0.58	52.7676		200	0.58	92.169		200	0.69	84.7775		200	0.69	51.3885
210	0.58	94.2872		210	0.58	81.0041		210	0.58	85.77		210	0.58	86.7693		210	0.58	80.4554		210	0.58	65.526		210	0.58	54.1057		210	0.58	92.8892		210	0.69	86.722		210	0.69	50.9248
220	0.58	94.6284		220	0.58	77.7112		220	0.58	86.6767		220	0.58	84.6611		220	0.58	81.251		220	0.58	68.1692		220	0.58	54.1179		220	0.58	92.1965		220	0.69	88.3306		220	0.69	51.2791
230	0.58	96.0355		230	0.58	75.9305		230	0.58	85.2994		230	0.58	84.5055		230	0.58	81.888		230	0.58	63.7983		230	0.58	56.5359		230	0.58	91.8647		230	0.69	89.897		230	0.69	51.7286
240	0.58	96.0711		240	0.58	78.9877		240	0.58	85.483		240	0.58	83.6168		240	0.58	80.7088		240	0.58	62.3145		240	0.58	54.6277		240	0.58	91.5208		240	0.69	89.408		240	0.69	53.6071
250	0.58	96.0796		250	0.58	77.9501		250	0.58	87.1308		250	0.58	82.8027		250	0.58	84.6549		250	0.58	65.3293		250	0.58	54.0242		250	0.58	90.042		250	0.69	89.4683		250	0.69	54.1517
260	0.58	95.9402		260	0.58	77.2723		260	0.58	87.2065		260	0.58	81.7506		260	0.58	81.1269		260	0.58	66.63		260	0.58	54.0196		260	0.58	89.7443		260	0.69	89.7725		260	0.69	53.3084
270	0.58	95.3079		270	0.58	73.8099		270	0.58	87.1119		270	0.58	80.5665		270	0.58	80.617		270	0.58	67.0696		270	0.58	52.266		270	0.58	89.2049		270	0.69	91.1806		270	0.69	56.6421
280	0.58	94.951		280	0.58	74.0628		280	0.58	88.112		280	0.58	79.5289		280	0.58	83.6713		280	0.58	64.0253		280	0.58	54.2288		280	0.58	89.9772		280	0.69	92.4936		280	0.69	52.0763
290	0.58	96.0183		290	0.58	75.3882		290	0.58	84.9955		290	0.58	79.3374		290	0.58	85.4247		290	0.58	64.5367		290	0.58	58.664		290	0.58	89.556		290	0.69	93.5088		290	0.69	52.2787
300	0.58	96.7691		300	0.58	76.7206		300	0.58	83.741		300	0.58	79.868		300	0.58	83.5298		300	0.58	66.2538		300	0.58	58.0295		300	0.58	90.9646		300	0.69	93.535		300	0.69	52.5347
310	0.58	95.9313		310	0.58	74.2788		310	0.58	83.4029		310	0.58	80.9225		310	0.58	81.6982		310	0.58	63.0735		310	0.58	54.2061		310	0.58	92.6607		310	0.69	93.6672		310	0.69	54.2177
320	0.58	96.2234		320	0.58	72.6539		320	0.58	83.5528		320	0.58	79.9748		320	0.58	84.617		320	0.58	63.7963		320	0.58	56.2524		320	0.58	92.4072		320	0.69	93.5775		320	0.69	53.5892
330	0.58	96.7335		330	0.58	74.8725		330	0.58	82.9182		330	0.58	80.7445		330	0.58	82.6163		330	0.58	66.7791		330	0.58	55.8928		330	0.58	91.5697		330	0.69	94.6014		330	0.69	54.123
340	0.58	97.0368		340	0.58	75.4601		340	0.58	82.0959		340	0.58	81.6792		340	0.58	80.8141		340	0.58	68.4209		340	0.58	57.4168		340	0.58	94.125		340	0.69	94.039		340	0.69	53.3634
350	0.58	97.3267		350	0.58	77.391		350	0.58	81.0571		350	0.58	79.088		350	0.58	81.0511		350	0.58	66.4721		350	0.58	56.555		350	0.58	94.686		350	0.69	93.3349		350	0.69	52.7127
360	0.58	97.221		360	0.58	78.132		360	0.58	82.5397		360	0.58	77.6371		360	0.58	82.804		360	0.58	66.1731		360	0.58	54.8738		360	0.58	95.2101		360	0.69	94.4805		360	0.69	54.7128
370	0.58	96.5323		370	0.58	78.7797		370	0.58	84.2113		370	0.58	77.8545		370	0.58	79.5574		370	0.58	69.4247		370	0.58	57.2898		370	0.58	95.108		370	0.69	94.1303		370	0.69	52.768
380	0.58	94.2308		380	0.58	77.3689		380	0.58	85.408		380	0.58	77.2098		380	0.58	83.7865		380	0.58	69.175		380	0.58	55.319		380	0.58	94.4692		380	0.69	93.5953		380	0.69	52.7074
390	0.58	93.6197		390	0.58	80.1469		390	0.58	85.8866		390	0.58	80.1725		390	0.58	84.3668		390	0.58	70.881		390	0.58	57.3814		390	0.58	94.3798		390	0.69	93.4361		390	0.69	56.3858
400	0.58	94.2762		400	0.58	81.3226		400	0.58	86.9443		400	0.58	82.5637		400	0.58	86.7453		400	0.58	70.6203		400	0.58	58.2099		400	0.58	94.7005		400	0.69	93.5964		400	0.69	52.5445
410	0.58	95.9517		410	0.58	82.9331		410	0.58	87.7511		410	0.58	82.6275		410	0.58	82.7184		410	0.58	69.2732		410	0.58	53.7365		410	0.58	93.8899		410	0.69	93.151		410	0.69	53.9936
420	0.58	96.407		420	0.58	82.139		420	0.58	87.6081		420	0.58	83.5765		420	0.58	82.1179		420	0.58	68.1492		420	0.58	56.7371		420	0.58	93.192		420	0.69	93.1859		420	0.69	54.135
430	0.58	96.5594		430	0.58	83.9242		430	0.58	89.0626		430	0.58	84.2145		430	0.58	83.7358		430	0.58	69.1556		430	0.58	56.5394		430	0.58	93.1782		430	0.69	92.6722		430	0.69	55.3799
440	0.58	96.5366		440	0.58	86.0819		440	0.58	89.8769		440	0.58	84.2863		440	0.58	87.0721		440	0.58	70.5833		440	0.58	58.2311		440	0.58	93.1121		440	0.69	91.8841		440	0.69	58.1127
450	0.58	95.8297		450	0.58	85.5115		450	0.58	89.7294		450	0.58	83.7781		450	0.58	86.8284		450	0.58	70.0536		450	0.58	58.8165		450	0.58	93.7344		450	0.69	91.5002		450	0.69	54.6662
460	0.58	96.3864		460	0.58	85.3124		460	0.58	89.6717		460	0.58	85.2565		460	0.58	85.3618		460	0.58	70.0079		460	0.58	57.7074		460	0.58	94.8014		460	0.69	91.1327		460	0.69	57.2608
470	0.58	95.7861		470	0.58	84.9087		470	0.58	88.596		470	0.58	85.6101		470	0.58	84.6678		470	0.58	70.3964		470	0.58	57.8484		470	0.58	94.947		470	0.69	90.9415		470	0.69	54.724
480	0.58	95.955		480	0.58	84.3972		480	0.58	88.6115		480	0.58	86.1749		480	0.58	86.1262		480	0.58	69.2111		480	0.58	53.9304		480	0.58	95.1646		480	0.69	91.1233		480	0.69	58.5082
0	0.58	51.9196		0	0.58	46.2873		0	0.58	37.3006		0	0.58	57.914		0	0.58	51.0936		0	0.58	53.6818		0	0.58	51.425		0	0.58	42.4954		0	0.69	44.0931		0	0.69	55.6803
10	0.58	59.4358		10	0.58	47.6442		10	0.58	41.2371		10	0.58	63.8829		10	0.58	51.1852		10	0.58	48.3392		10	0.58	50.4226		10	0.58	56.4893		10	0.69	51.9977		10	0.69	53.9405
20	0.58	72.6026		20	0.58	54.1795		20	0.58	47.8138		20	0.58	64.3616		20	0.58	53.4212		20	0.58	49.713		20	0.58	51.3609		20	0.58	68.4855		20	0.69	56.7904		20	0.69	52.7877
30	0.58	76.3736		30	0.58	58.4807		30	0.58	58.8923		30	0.58	71.7533		30	0.58	54.7447		30	0.58	48.9082		30	0.58	51.8984		30	0.58	76.1225		30	0.69	64.5133		30	0.69	56.828
40	0.58	80.1443		40	0.58	63.3652		40	0.58	68.7214		40	0.58	75.8908		40	0.58	61.1418		40	0.58	50.3754		40	0.58	50.8682		40	0.58	77.5139		40	0.69	70.693		40	0.69	51.9748
50	0.58	83.1456		50	0.58	65.6204		50	0.58	74.2635		50	0.58	73.8018		50	0.58	62.5171		50	0.58	49.4023		50	0.58	48.7529		50	0.58	80.9828		50	0.69	75.6389		50	0.69	51.542
60	0.58	82.5423		60	0.58	69.5873		60	0.58	78.0886		60	0.58	71.2965		60	0.58	64.5243		60	0.58	50.9299		60	0.58	50.7049		60	0.58	76.4599		60	0.69	77.4264		60	0.69	49.9853
70	0.58	80.635		70	0.58	72.2739		70	0.58	78.7872		70	0.58	70.3478		70	0.58	68.6066		70	0.58	55.0328		70	0.58	49.9703		70	0.58	74.1734		70	0.69	78.5026		70	0.69	52.1437
80	0.58	79.7333		80	0.58	73.7323		80	0.58	79.0592		80	0.58	72.121		80	0.58	70.5418		80	0.58	52.3158		80	0.58	51.4374		80	0.58	77.1203		80	0.69	79.6799		80	0.69	51.3683
90	0.58	80.5554		90	0.58	78.1761		90	0.58	80.3258		90	0.58	75.4289		90	0.58	68.36		90	0.58	51.945		90	0.58	55.1227		90	0.58	80.5556		90	0.69	78.3704		90	0.69	54.7573
100	0.58	81.8564		100	0.58	77.8562		100	0.58	82.4119		100	0.58	76.8098		100	0.58	72.1395		100	0.58	55.9046		100	0.58	51.5974		100	0.58	81.2225		100	0.69	80.9411		100	0.69	54.7789
110	0.58	80.1733		110	0.58	78.1248		110	0.58	83.4261		110	0.58	77.8234		110	0.58	72.8275		110	0.58	56.7534		110	0.58	53.8681		110	0.58	83.6605		110	0.69	83.1811		110	0.69	52.6307
120	0.58	78.0384		120	0.58	82.3021		120	0.58	84.8948		120	0.58	77.6116		120	0.58	73.7483		120	0.58	56.0938		120	0.58	50.0897		120	0.58	85.3599		120	0.69	84.59		120	0.69	51.0855
130	0.58	77.7401		130	0.58	82.0325		130	0.58	84.2897		130	0.58	76.8205		130	0.58	75.6221		130	0.58	61.9221		130	0.58	52.3142		130	0.58	83.7544		130	0.69	85.4907		130	0.69	52.3917
140	0.58	81.986		140	0.58	81.5517		140	0.58	82.5151		140	0.58	77.4605		140	0.58	74.9043		140	0.58	61.7014		140	0.58	52.566		140	0.58	83.3656		140	0.69	85.3543		140	0.69	53.1931
150	0.58	85.8515		150	0.58	81.3076		150	0.58	83.1463		150	0.58	77.3488		150	0.58	78.1837		150	0.58	61.5907		150	0.58	54.5184		150	0.58	85.2131		150	0.69	84.7708		150	0.69	52.8919
160	0.58	86.0582		160	0.58	82.5448		160	0.58	82.5494		160	0.58	77.0379		160	0.58	77.8328		160	0.58	61.8443		160	0.58	52.5854		160	0.58	85.7305		160	0.69	82.9759		160	0.69	48.5013
170	0.58	85.124		170	0.58	82.059		170	0.58	82.9091		170	0.58	75.8804		170	0.58	77.1659		170	0.58	61.1657		170	0.58	53.9537		170	0.58	87.3672		170	0.69	81.5585		170	0.69	51.0235
180	0.58	85.3364		180	0.58	85.5634		180	0.58	83.3914		180	0.58	75.7961		180	0.58	77.0593		180	0.58	61.8465		180	0.58	54.3734		180	0.58	88.465		180	0.69	82.4819		180	0.69	51.2278
190	0.58	86.4192		190	0.58	84.7816		190	0.58	81.1167		190	0.58	75.6602		190	0.58	77.801		190	0.58	61.9723		190	0.58	55.4787		190	0.58	88.5322		190	0.69	84.8031		190	0.69	53.2285
200	0.58	90.0792		200	0.58	86.7789		200	0.58	82.022		200	0.58	76.5031		200	0.58	78.5906		200	0.58	64.4525		200	0.58	51.8779		200	0.58	90.4223		200	0.69	87.5431		200	0.69	51.8318
210	0.58	91.1503		210	0.58	88.0699		210	0.58	84.6063		210	0.58	76.9397		210	0.58	80.4291		210	0.58	64.0284		210	0.58	56.8145		210	0.58	91.0292		210	0.69	87.372		210	0.69	53.4547
220	0.58	90.3306		220	0.58	87.1021		220	0.58	85.047		220	0.58	76.3148		220	0.58	74.6977		220	0.58	63.947		220	0.58	54.2184		220	0.58	92.7711		220	0.69	87.3759		220	0.69	52.4581
230	0.58	91.6485		230	0.58	84.8091		230	0.58	85.8308		230	0.58	77.4581		230	0.58	78.198		230	0.58	63.7155		230	0.58	56.7593		230	0.58	94.0975		230	0.69	89.2254		230	0.69	50.9923
240	0.58	93.2177		240	0.58	85.6346		240	0.58	85.4419		240	0.58	77.9169		240	0.58	78.8184		240	0.58	64.4531		240	0.58	54.6285		240	0.58	94.9649		240	0.69	90.1544		240	0.69	53.2098
250	0.58	93.7366		250	0.58	88.4908		250	0.58	84.542		250	0.58	79.5964		250	0.58	80.5612		250	0.58	65.5315		250	0.58	55.3171		250	0.58	95.0232		250	0.69	92.0526		250	0.69	51.4256
260	0.58	94.0778		260	0.58	89.5827		260	0.58	83.4553		260	0.58	79.652		260	0.58	79.0352		260	0.58	63.4049		260	0.58	55.5905		260	0.58	94.2614		260	0.69	92.9911		260	0.69	54.4208
270	0.58	93.8474		270	0.58	90.6424		270	0.58	81.9523		270	0.58	80.6016		270	0.58	80.8894		270	0.58	61.6406		270	0.58	56.0527		270	0.58	94.0871		270	0.69	93.183		270	0.69	54.3332
280	0.58	93.1286		280	0.58	90.5871		280	0.58	82.4899		280	0.58	80.9891		280	0.58	84.5041		280	0.58	67.0128		280	0.58	56.5777		280	0.58	93.254		280	0.69	93.1533		280	0.69	55.1522
290	0.58	92.6384		290	0.58	90.3523		290	0.58	82.0841		290	0.58	81.1783		290	0.58	82.3093		290	0.58	66.946		290	0.58	57.1825		290	0.58	93.1524		290	0.69	92.9678		290	0.69	54.2372
300	0.58	92.903		300	0.58	88.9309		300	0.58	81.2232		300	0.58	80.9775		300	0.58	84.0796		300	0.58	65.2998		300	0.58	54.6829		300	0.58	94.7039		300	0.69	92.5837		300	0.69	53.4844
310	0.58	92.4008		310	0.58	87.2097		310	0.58	80.7719		310	0.58	81.0769		310	0.58	84.0271		310	0.58	64.6513		310	0.58	54.2764		310	0.58	95.9193		310	0.69	93.3263		310	0.69	54.7287
320	0.58	93.5397		320	0.58	88.8681		320	0.58	80.1307		320	0.58	81.7166		320	0.58	83.8405		320	0.58	65.7427		320	0.58	56.625		320	0.58	95.9509		320	0.69	95.2399		320	0.69	53.4072
330	0.58	93.3783		330	0.58	88.9542		330	0.58	79.9804		330	0.58	83.4294		330	0.58	82.6953		330	0.58	67.3884		330	0.58	55.0295		330	0.58	95.9789		330	0.69	96.4967		330	0.69	56.0328
340	0.58	93.2894		340	0.58	87.8194		340	0.58	81.0048		340	0.58	82.5779		340	0.58	84.3873		340	0.58	65.9267		340	0.58	56.2059		340	0.58	96.2847		340	0.69	96.0623		340	0.69	55.3752
350	0.58	91.7759		350	0.58	88.4118		350	0.58	79.6625		350	0.58	82.6207		350	0.58	83.4015		350	0.58	66.7084		350	0.58	57.856		350	0.58	96.8328		350	0.69	95.6405		350	0.69	55.141
360	0.58	91.3955		360	0.58	88.5309		360	0.58	81.2244		360	0.58	81.6591		360	0.58	84.7408		360	0.58	63.0178		360	0.58	55.8458		360	0.58	96.8101		360	0.69	95.5152		360	0.69	55.6842
370	0.58	93.0318		370	0.58	87.804		370	0.58	81.4194		370	0.58	80.143		370	0.58	82.8484		370	0.58	65.2564		370	0.58	54.9911		370	0.58	97.4535		370	0.69	95.6543		370	0.69	57.1124
380	0.58	94.1929		380	0.58	91.2003		380	0.58	80.648		380	0.58	80.672		380	0.58	82.8705		380	0.58	65.3606		380	0.58	55.667		380	0.58	97.554		380	0.69	95.1537		380	0.69	55.882
390	0.58	94.2651		390	0.58	93.2564		390	0.58	82.3451		390	0.58	79.4935		390	0.58	83.4814		390	0.58	66.2738		390	0.58	58.2964		390	0.58	98.18		390	0.69	95.3885		390	0.69	55.1323
400	0.58	95.0823		400	0.58	92.0416		400	0.58	84.5234		400	0.58	79.982		400	0.58	86.9883		400	0.58	63.155		400	0.58	56.9329		400	0.58	96.9969		400	0.69	93.8955		400	0.69	54.4087
410	0.58	95.44		410	0.58	92.4374		410	0.58	84.2334		410	0.58	80.2406		410	0.58	87.4075		410	0.58	64.3333		410	0.58	57.2009		410	0.58	96.8695		410	0.69	94.8524		410	0.69	54.865
420	0.58	94.652		420	0.58	92.3335		420	0.58	87.0635		420	0.58	79.2676		420	0.58	86.5229		420	0.58	63.5188		420	0.58	57.8905		420	0.58	96.6908		420	0.69	95.6115		420	0.69	57.9582
430	0.58	95.0398		430	0.58	92.4504		430	0.58	88.1992		430	0.58	81.7493		430	0.58	89.2751		430	0.58	66.1856		430	0.58	54.9813		430	0.58	95.561		430	0.69	96.5497		430	0.69	57.055
440	0.58	94.4332		440	0.58	91.6797		440	0.58	89.4234		440	0.58	83.1314		440	0.58	89.5341		440	0.58	65.7132		440	0.58	58.7768		440	0.58	95.1864		440	0.69	96.6536		440	0.69	54.2588
450	0.58	94.492		450	0.58	90.4621		450	0.58	91.5594		450	0.58	83.4153		450	0.58	90.2211		450	0.58	63.704		450	0.58	52.9639		450	0.58	94.2842		450	0.69	96.5889		450	0.69	55.7641
460	0.58	94.6063		460	0.58	90.5626		460	0.58	92.4854		460	0.58	83.6453		460	0.58	89.7171		460	0.58	67.4028		460	0.58	56.801		460	0.58	94.0661		460	0.69	95.6529		460	0.69	53.8765
470	0.58	92.9605		470	0.58	93.0734		470	0.58	93.1127		470	0.58	81.2983		470	0.58	89.4464		470	0.58	68.733		470	0.58	57.2686		470	0.58	93.5114		470	0.69	94.7696		470	0.69	52.4408
480	0.58	95.674		480	0.58	92.8087		480	0.58	92.6179		480	0.58	79.7462		480	0.58	89.887		480	0.58	63.0329		480	0.58	58.8786		480	0.58	92.4383		480	0.69	95.4093		480	0.69	54.9563
0	0.58	42.9381		0	0.58	38.2469		0	0.58	44.7948		0	0.58	53.059		0	0.58	51.9227		0	0.58	52.2686		0	0.58	49.5868		0	0.58	41.2767		0	0.69	46.2001		0	0.69	54.9027
10	0.58	58.9307		10	0.58	43.8674		10	0.58	44.7193		10	0.58	54.4591		10	0.58	53.49		10	0.58	48.4947		10	0.58	52.7087		10	0.58	59.9923		10	0.69	55.1793		10	0.69	53.2687
20	0.58	71.02		20	0.58	52.3854		20	0.58	50.4022		20	0.58	53.6433		20	0.58	55.0275		20	0.58	53.9226		20	0.58	52.9859		20	0.58	68.436		20	0.69	62.5478		20	0.69	55.5622
30	0.58	76.4108		30	0.58	54.935		30	0.58	64.4936		30	0.58	54.8819		30	0.58	55.7357		30	0.58	51.0611		30	0.58	50.5915		30	0.58	76.4799		30	0.69	66.5195		30	0.69	52.5478
40	0.58	74.1714		40	0.58	60.2386		40	0.58	66.2575		40	0.58	58.6316		40	0.58	57.1784		40	0.58	56.1934		40	0.58	51.459		40	0.58	78.3997		40	0.69	74.0572		40	0.69	54.622
50	0.58	75.5409		50	0.58	60.8331		50	0.58	73.9079		50	0.58	60.5931		50	0.58	57.112		50	0.58	50.4113		50	0.58	50.294		50	0.58	80.3601		50	0.69	78.4834		50	0.69	51.2746
60	0.58	73.6213		60	0.58	65.1359		60	0.58	77.6392		60	0.58	61.7999		60	0.58	62.7734		60	0.58	52.5463		60	0.58	53.0745		60	0.58	80.897		60	0.69	79.5977		60	0.69	50.3051
70	0.58	79.3069		70	0.58	72.0898		70	0.58	81.6491		70	0.58	64.864		70	0.58	65.1002		70	0.58	53.9774		70	0.58	51.6645		70	0.58	82.8207		70	0.69	80.2789		70	0.69	51.8574
80	0.58	83.6383		80	0.58	69.832		80	0.58	81.6477		80	0.58	69.4712		80	0.58	70.9035		80	0.58	54.8275		80	0.58	48.9049		80	0.58	82.9009		80	0.69	79.798		80	0.69	53.7257
90	0.58	85.0831		90	0.58	65.5296		90	0.58	81.1822		90	0.58	70.7115		90	0.58	73.1527		90	0.58	53.1906		90	0.58	53.035		90	0.58	82.9339		90	0.69	82.1662		90	0.69	49.3444
100	0.58	84.4318		100	0.58	69.5094		100	0.58	79.2363		100	0.58	74.5293		100	0.58	75.7499		100	0.58	57.4794		100	0.58	49.8148		100	0.58	84.1666		100	0.69	83.4607		100	0.69	54.6093
110	0.58	85.2065		110	0.58	75.5234		110	0.58	79.7617		110	0.58	73.6624		110	0.58	78.3102		110	0.58	55.834		110	0.58	50.3961		110	0.58	86.0935		110	0.69	83.834		110	0.69	49.2151
120	0.58	84.6925		120	0.58	79.9392		120	0.58	81.1285		120	0.58	72.6281		120	0.58	78.1021		120	0.58	55.0469		120	0.58	53.4278		120	0.58	85.5154		120	0.69	87.4161		120	0.69	49.7564
130	0.58	85.1918		130	0.58	81.9902		130	0.58	82.0068		130	0.58	71.3352		130	0.58	79.0921		130	0.58	59.7384		130	0.58	51.4041		130	0.58	86.8325		130	0.69	88.285		130	0.69	52.6091
140	0.58	88.145		140	0.58	84.9081		140	0.58	84.9738		140	0.58	75.8331		140	0.58	79.3256		140	0.58	60.4133		140	0.58	52.8439		140	0.58	86.4731		140	0.69	86.7984		140	0.69	52.6341
150	0.58	87.7514		150	0.58	84.5405		150	0.58	88.4459		150	0.58	77.5439		150	0.58	79.1172		150	0.58	61.9297		150	0.58	52.5832		150	0.58	88.3709		150	0.69	86.4322		150	0.69	49.2303
160	0.58	90.0982		160	0.58	82.4527		160	0.58	90.5404		160	0.58	76.7899		160	0.58	79.1221		160	0.58	61.6015		160	0.58	54.5042		160	0.58	89.3235		160	0.69	89.392		160	0.69	50.0664
170	0.58	90.0568		170	0.58	83.1337		170	0.58	90.3152		170	0.58	74.2855		170	0.58	80.0762		170	0.58	62.45		170	0.58	53.0107		170	0.58	89.5105		170	0.69	89.3261		170	0.69	48.0273
180	0.58	87.9214		180	0.58	88.8323		180	0.58	87.1728		180	0.58	75.136		180	0.58	79.3579		180	0.58	65.0522		180	0.58	52.9237		180	0.58	91.8597		180	0.69	88.1439		180	0.69	51.3212
190	0.58	89.5891		190	0.58	91.1847		190	0.58	82.97		190	0.58	75.8067		190	0.58	81.7128		190	0.58	64.7392		190	0.58	56.63		190	0.58	91.3221		190	0.69	88.445		190	0.69	51.5102
200	0.58	90.3412		200	0.58	93.3451		200	0.58	84.5496		200	0.58	74.5528		200	0.58	81.3419		200	0.58	61.3608		200	0.58	52.6218		200	0.58	91.4555		200	0.69	88.9558		200	0.69	48.8464
210	0.58	91.7375		210	0.58	91.868		210	0.58	86.5301		210	0.58	73.1834		210	0.58	82.614		210	0.58	62.3692		210	0.58	50.3912		210	0.58	90.2471		210	0.69	91.2155		210	0.69	52.886
220	0.58	92.7765		220	0.58	91.8001		220	0.58	88.3518		220	0.58	72.5998		220	0.58	81.9635		220	0.58	64.742		220	0.58	53.5298		220	0.58	91.2287		220	0.69	93.0827		220	0.69	50.8965
230	0.58	91.8939		230	0.58	92.8242		230	0.58	89.31		230	0.58	75.1586		230	0.58	83.1439		230	0.58	64.659		230	0.58	53.6903		230	0.58	92.7263		230	0.69	93.6885		230	0.69	52.686
240	0.58	93.0844		240	0.58	93.1936		240	0.58	91.0038		240	0.58	76.602		240	0.58	82.0999		240	0.58	66.1639		240	0.58	52.7439		240	0.58	93.1749		240	0.69	94.8764		240	0.69	55.4871
250	0.58	93.6052		250	0.58	92.326		250	0.58	92.9856		250	0.58	80.6001		250	0.58	81.4876		250	0.58	60.5867		250	0.58	55.4814		250	0.58	95.396		250	0.69	95.9999		250	0.69	49.5232
260	0.58	92.4609		260	0.58	92.4623		260	0.58	93.4338		260	0.58	83.361		260	0.58	81.3426		260	0.58	61.9505		260	0.58	56.8286		260	0.58	96.3956		260	0.69	95.4832		260	0.69	51.4856
270	0.58	92.2383		270	0.58	93.0334		270	0.58	93.1649		270	0.58	84.4783		270	0.58	81.4942		270	0.58	63.9618		270	0.58	60.4081		270	0.58	96.7318		270	0.69	96.5436		270	0.69	52.5187
280	0.58	92.2018		280	0.58	94.8917		280	0.58	92.5124		280	0.58	86.4316		280	0.58	82.6434		280	0.58	63.4655		280	0.58	56.4157		280	0.58	95.9051		280	0.69	94.9858		280	0.69	49.7074
290	0.58	89.9366		290	0.58	94.1977		290	0.58	91.4444		290	0.58	87.0045		290	0.58	81.903		290	0.58	68.4265		290	0.58	56.2882		290	0.58	96.1523		290	0.69	94.0887		290	0.69	52.8417
300	0.58	93.0231		300	0.58	94.0699		300	0.58	90.861		300	0.58	87.8309		300	0.58	82.8031		300	0.58	65.6677		300	0.58	56.255		300	0.58	96.5496		300	0.69	94.6677		300	0.69	52.9861
310	0.58	94.0194		310	0.58	94.5844		310	0.58	90.2313		310	0.58	89.0985		310	0.58	85.107		310	0.58	69.3983		310	0.58	55.9482		310	0.58	96.8534		310	0.69	95.6277		310	0.69	51.5117
320	0.58	94.4767		320	0.58	94.2241		320	0.58	91.4668		320	0.58	90.4197		320	0.58	83.2993		320	0.58	66.8399		320	0.58	57.3973		320	0.58	97.5875		320	0.69	95.7665		320	0.69	52.7149
330	0.58	92.2678		330	0.58	92.5177		330	0.58	92.0873		330	0.58	89.9083		330	0.58	82.3756		330	0.58	69.0362		330	0.58	53.8552		330	0.58	97.5684		330	0.69	96.4158		330	0.69	53.2507
340	0.58	91.3728		340	0.58	90.8394		340	0.58	91.5036		340	0.58	91.1944		340	0.58	79.274		340	0.58	68.4014		340	0.58	55.9693		340	0.58	97.6796		340	0.69	96.2253		340	0.69	53.5715
350	0.58	91.6466		350	0.58	90.5566		350	0.58	90.9751		350	0.58	92.1877		350	0.58	82.8175		350	0.58	67.1602		350	0.58	55.4707		350	0.58	97.6776		350	0.69	96.1566		350	0.69	54.7145
360	0.58	92.5639		360	0.58	90.2457		360	0.58	89.3115		360	0.58	91.7248		360	0.58	84.0062		360	0.58	68.4418		360	0.58	55.9047		360	0.58	97.8625		360	0.69	97.0508		360	0.69	51.4307
370	0.58	95.4599		370	0.58	91.186		370	0.58	86.4994		370	0.58	93.0194		370	0.58	84.3601		370	0.58	68.4901		370	0.58	55.7872		370	0.58	98.0298		370	0.69	97.0573		370	0.69	49.5549
380	0.58	93.6812		380	0.58	92.2463		380	0.58	88.7515		380	0.58	92.8917		380	0.58	85.7906		380	0.58	67.4397		380	0.58	56.7864		380	0.58	97.5787		380	0.69	97.2066		380	0.69	51.4698
390	0.58	94.8854		390	0.58	93.1335		390	0.58	88.8875		390	0.58	94.1685		390	0.58	85.5537		390	0.58	69.4228		390	0.58	56.4361		390	0.58	96.7218		390	0.69	96.9006		390	0.69	54.6102
400	0.58	94.6575		400	0.58	92.985		400	0.58	89.1386		400	0.58	95.6076		400	0.58	85.0429		400	0.58	68.5674		400	0.58	57.3024		400	0.58	96.5834		400	0.69	96.1855		400	0.69	55.0386
410	0.58	94.8859		410	0.58	93.829		410	0.58	89.021		410	0.58	94.8354		410	0.58	84.146		410	0.58	67.1591		410	0.58	56.3855		410	0.58	95.8801		410	0.69	95.7564		410	0.69	52.2535
420	0.58	94.9789		420	0.58	93.3031		420	0.58	88.87		420	0.58	95.5798		420	0.58	85.1699		420	0.58	66.8103		420	0.58	58.7055		420	0.58	95.5076		420	0.69	96.2466		420	0.69	54.9624
430	0.58	94.2663		430	0.58	93.2526		430	0.58	90.6909		430	0.58	96.2055		430	0.58	86.4493		430	0.58	68.0503		430	0.58	56.7458		430	0.58	94.7542		430	0.69	96.6395		430	0.69	57.4118
440	0.58	94.069		440	0.58	94.0963		440	0.58	89.8158		440	0.58	95.6054		440	0.58	83.4346		440	0.58	67.2573		440	0.58	57.1021		440	0.58	95.1317		440	0.69	97.2375		440	0.69	56.6294
450	0.58	94.4738		450	0.58	95.2451		450	0.58	89.2548		450	0.58	96.1851		450	0.58	83.4711		450	0.58	66.7285		450	0.58	56.1471		450	0.58	95.6698		450	0.69	97.0086		450	0.69	53.9173
460	0.58	94.9233		460	0.58	95.6726		460	0.58	88.71		460	0.58	94.6043		460	0.58	87.0361		460	0.58	66.5473		460	0.58	54.3903		460	0.58	96.4664		460	0.69	96.9772		460	0.69	55.724
470	0.58	94.6865		470	0.58	95.4241		470	0.58	88.6635		470	0.58	93.9977		470	0.58	84.693		470	0.58	68.3113		470	0.58	56.5579		470	0.58	95.9616		470	0.69	97.1385		470	0.69	54.4134
480	0.58	94.0067		480	0.58	95.1165		480	0.58	88.3132		480	0.58	93.3672		480	0.58	84.4601		480	0.58	67.1765		480	0.58	58.0648		480	0.58	95.3029		480	0.69	97.0364		480	0.69	55.9175
0	0.58	45.054		0	0.58	40.6426		0	0.58	38.939		0	0.58	44.4529		0	0.58	48.2967		0	0.58	52.3463		0	0.58	50.7381		0	0.58	42.9307		0	0.69	44.41		0	0.69	52.558
10	0.58	52.1928		10	0.58	43.1239		10	0.58	45.7661		10	0.58	44.855		10	0.58	46.4924		10	0.58	52.6341		10	0.58	51.3636		10	0.58	59.3075		10	0.69	51.9544		10	0.69	55.6207
20	0.58	63.3422		20	0.58	50.1364		20	0.58	56.9147		20	0.58	47.2765		20	0.58	49.4378		20	0.58	52.0525		20	0.58	50.9645		20	0.58	68.5856		20	0.69	60.8632		20	0.69	55.1374
30	0.58	73.5301		30	0.58	56.0401		30	0.58	64.0646		30	0.58	54.5034		30	0.58	50.9207		30	0.58	53.9892		30	0.58	49.4764		30	0.58	72.2312		30	0.69	65.8416		30	0.69	53.7949
40	0.58	81.0046		40	0.58	56.208		40	0.58	69.1383		40	0.58	61.2715		40	0.58	51.5258		40	0.58	53.9654		40	0.58	49.9792		40	0.58	72.4631		40	0.69	69.8171		40	0.69	54.871
50	0.58	85.8238		50	0.58	59.3982		50	0.58	69.5387		50	0.58	62.3296		50	0.58	56.7071		50	0.58	52.1502		50	0.58	48.9189		50	0.58	76.3484		50	0.69	74.1557		50	0.69	49.9543
60	0.58	86.2018		60	0.58	60.6343		60	0.58	69.9589		60	0.58	61.7242		60	0.58	60.1998		60	0.58	56.2173		60	0.58	49.9983		60	0.58	78.1629		60	0.69	75.8921		60	0.69	54.196
70	0.58	86.9331		70	0.58	62.7518		70	0.58	73.0826		70	0.58	63.8687		70	0.58	67.0439		70	0.58	53.479		70	0.58	51.603		70	0.58	81.7181		70	0.69	79.4108		70	0.69	55.9778
80	0.58	89.7378		80	0.58	62.5278		80	0.58	75.433		80	0.58	67.5825		80	0.58	70.072		80	0.58	54.0252		80	0.58	47.468		80	0.58	83.191		80	0.69	80.7869		80	0.69	51.095
90	0.58	91.061		90	0.58	64.8907		90	0.58	76.6091		90	0.58	71.8677		90	0.58	71.314		90	0.58	58.6742		90	0.58	52.2255		90	0.58	85.3703		90	0.69	82.5907		90	0.69	51.8314
100	0.58	92.2086		100	0.58	65.6194		100	0.58	76.3698		100	0.58	74.7758		100	0.58	72.996		100	0.58	57.5506		100	0.58	53.282		100	0.58	87.3702		100	0.69	81.8009		100	0.69	52.8804
110	0.58	91.2257		110	0.58	68.2456		110	0.58	76.4439		110	0.58	77.2206		110	0.58	73.313		110	0.58	57.8607		110	0.58	50.7794		110	0.58	86.606		110	0.69	79.3427		110	0.69	51.8638
120	0.58	92.8189		120	0.58	69.7952		120	0.58	77.8171		120	0.58	79.097		120	0.58	74.8165		120	0.58	60.3929		120	0.58	54.1354		120	0.58	84.2286		120	0.69	78.8217		120	0.69	51.4939
130	0.58	93.3357		130	0.58	70.2564		130	0.58	79.7976		130	0.58	79.4561		130	0.58	72.4214		130	0.58	59.0925		130	0.58	49.659		130	0.58	84.3263		130	0.69	79.7015		130	0.69	51.6548
140	0.58	92.3486		140	0.58	73.8882		140	0.58	80.3832		140	0.58	78.4344		140	0.58	73.8425		140	0.58	62.233		140	0.58	50.5823		140	0.58	82.6276		140	0.69	80.0658		140	0.69	47.7802
150	0.58	90.9859		150	0.58	75.1459		150	0.58	81.9528		150	0.58	77.8664		150	0.58	75.6881		150	0.58	65.3513		150	0.58	53.0364		150	0.58	80.8498		150	0.69	80.4702		150	0.69	50.9418
160	0.58	91.6902		160	0.58	76.9049		160	0.58	80.6081		160	0.58	78.6871		160	0.58	79.0595		160	0.58	62.884		160	0.58	54.2672		160	0.58	83.157		160	0.69	82.5712		160	0.69	50.2158
170	0.58	91.836		170	0.58	76.5822		170	0.58	79.387		170	0.58	78.5988		170	0.58	81.8705		170	0.58	62.4641		170	0.58	53.0165		170	0.58	83.1586		170	0.69	83.3988		170	0.69	52.3492
180	0.58	93.1721		180	0.58	78.6997		180	0.58	80.3652		180	0.58	75.7957		180	0.58	81.537		180	0.58	67.025		180	0.58	50.9965		180	0.58	81.019		180	0.69	81.4846		180	0.69	49.339
190	0.58	93.3606		190	0.58	80.2167		190	0.58	80.7712		190	0.58	74.8427		190	0.58	81.3311		190	0.58	66.8447		190	0.58	49.9449		190	0.58	79.2293		190	0.69	79.8334		190	0.69	49.9028
200	0.58	93.4639		200	0.58	80.2447		200	0.58	82.0193		200	0.58	75.9556		200	0.58	83.3659		200	0.58	65.3823		200	0.58	54.2817		200	0.58	81.8449		200	0.69	77.7767		200	0.69	47.8846
210	0.58	92.6123		210	0.58	82.5347		210	0.58	82.1755		210	0.58	77.8684		210	0.58	84.5765		210	0.58	64.5601		210	0.58	52.4026		210	0.58	83.8307		210	0.69	79.3013		210	0.69	47.5545
220	0.58	94.0394		220	0.58	81.8266		220	0.58	80.9195		220	0.58	78.5033		220	0.58	85.1802		220	0.58	68.5653		220	0.58	56.0681		220	0.58	84.5736		220	0.69	81.4259		220	0.69	51.474
230	0.58	93.949		230	0.58	83.6452		230	0.58	81.5479		230	0.58	78.9657		230	0.58	85.8747		230	0.58	68.5002		230	0.58	54.2266		230	0.58	85.3829		230	0.69	85.402		230	0.69	48.2614
240	0.58	92.1236		240	0.58	81.3792		240	0.58	84.0817		240	0.58	78.2995		240	0.58	88.0886		240	0.58	65.4253		240	0.58	56.3935		240	0.58	90.4585		240	0.69	86.5738		240	0.69	52.2783
250	0.58	93.2926		250	0.58	81.3888		250	0.58	83.4264		250	0.58	80.706		250	0.58	84.7738		250	0.58	64.7791		250	0.58	55.5119		250	0.58	92.2529		250	0.69	87.5168		250	0.69	53.4075
260	0.58	91.628		260	0.58	79.7308		260	0.58	83.5319		260	0.58	81.025		260	0.58	88.2785		260	0.58	68.3632		260	0.58	55.5664		260	0.58	91.3059		260	0.69	87.9305		260	0.69	51.7585
270	0.58	92.9877		270	0.58	76.7458		270	0.58	83.5467		270	0.58	84.218		270	0.58	84.6992		270	0.58	66.876		270	0.58	58.3849		270	0.58	89.3058		270	0.69	88.9686		270	0.69	49.4759
280	0.58	92.3506		280	0.58	78.5936		280	0.58	83.7292		280	0.58	83.9262		280	0.58	84.999		280	0.58	67.9445		280	0.58	58.1637		280	0.58	90.4641		280	0.69	92.8138		280	0.69	50.837
290	0.58	93.7094		290	0.58	80.2676		290	0.58	83.3042		290	0.58	83.1488		290	0.58	85.9422		290	0.58	68.3569		290	0.58	56.8887		290	0.58	91.6581		290	0.69	94.2135		290	0.69	51.6915
300	0.58	93.011		300	0.58	81.9055		300	0.58	85.1208		300	0.58	82.6477		300	0.58	87.614		300	0.58	67.6149		300	0.58	54.9127		300	0.58	93.4396		300	0.69	94.6239		300	0.69	52.7991
310	0.58	90.3833		310	0.58	83.6992		310	0.58	83.3124		310	0.58	83.3903		310	0.58	88.0278		310	0.58	69.2295		310	0.58	57.1109		310	0.58	95.232		310	0.69	93.3261		310	0.69	52.542
320	0.58	90.756		320	0.58	83.5192		320	0.58	85.2666		320	0.58	83.1379		320	0.58	87.31		320	0.58	67.7331		320	0.58	56.5894		320	0.58	95.4641		320	0.69	94.8577		320	0.69	50.3845
330	0.58	90.325		330	0.58	85.3647		330	0.58	87.4693		330	0.58	84.3462		330	0.58	88.928		330	0.58	68.7666		330	0.58	55.4129		330	0.58	96.0203		330	0.69	96.7888		330	0.69	52.5251
340	0.58	91.1359		340	0.58	84.9415		340	0.58	87.7864		340	0.58	83.2843		340	0.58	90.0227		340	0.58	68.7952		340	0.58	54.5788		340	0.58	95.4097		340	0.69	96.5658		340	0.69	52.6245
350	0.58	90.2922		350	0.58	84.0012		350	0.58	87.7432		350	0.58	81.437		350	0.58	89.0055		350	0.58	71.7366		350	0.58	52.9806		350	0.58	95.1674		350	0.69	96.2486		350	0.69	53.8696
360	0.58	91.8711		360	0.58	85.3036		360	0.58	87.4005		360	0.58	80.6273		360	0.58	89.1945		360	0.58	67.1423		360	0.58	56.4931		360	0.58	95.3543		360	0.69	95.5811		360	0.69	53.0169
370	0.58	90.7104		370	0.58	86.0684		370	0.58	86.2491		370	0.58	79.4311		370	0.58	90.3827		370	0.58	67.3798		370	0.58	55.728		370	0.58	95.0555		370	0.69	96.0848		370	0.69	50.6056
380	0.58	91.7672		380	0.58	84.2485		380	0.58	83.0831		380	0.58	79.3781		380	0.58	87.5958		380	0.58	66.0494		380	0.58	54.5085		380	0.58	94.3033		380	0.69	95.7854		380	0.69	52.9077
390	0.58	93.0495		390	0.58	85.8628		390	0.58	78.9449		390	0.58	78.704		390	0.58	87.9471		390	0.58	67.7477		390	0.58	58.3992		390	0.58	94		390	0.69	95.5313		390	0.69	51.4989
400	0.58	91.0839		400	0.58	86.3592		400	0.58	77.5975		400	0.58	77.8066		400	0.58	88.1342		400	0.58	67.4337		400	0.58	54.7198		400	0.58	93.6892		400	0.69	94.4224		400	0.69	52.9329
410	0.58	92.2587		410	0.58	85.6547		410	0.58	78.3681		410	0.58	76.9111		410	0.58	88.0267		410	0.58	69.2211		410	0.58	56.7223		410	0.58	94.6596		410	0.69	94.0033		410	0.69	54.1129
420	0.58	93.2749		420	0.58	83.3083		420	0.58	79.669		420	0.58	78.1052		420	0.58	87.7908		420	0.58	66.8394		420	0.58	56.9393		420	0.58	93.9625		420	0.69	93.863		420	0.69	55.4927
430	0.58	93.4687		430	0.58	81.0201		430	0.58	79.1348		430	0.58	78.894		430	0.58	85.9119		430	0.58	65.6791		430	0.58	56.3299		430	0.58	94.8079		430	0.69	94.7565		430	0.69	55.0703
440	0.58	93.3906		440	0.58	82.779		440	0.58	81.333		440	0.58	80.0342		440	0.58	86.5685		440	0.58	68.3694		440	0.58	51.981		440	0.58	94.3426		440	0.69	95.5592		440	0.69	54.7323
450	0.58	93.6566		450	0.58	81.4354		450	0.58	83.2138		450	0.58	83.0727		450	0.58	85.129		450	0.58	69.2875		450	0.58	58.2581		450	0.58	94.522		450	0.69	96.8039		450	0.69	55.756
460	0.58	94.1497		460	0.58	82.8892		460	0.58	86.3897		460	0.58	84.0994		460	0.58	86.7574		460	0.58	66.5628		460	0.58	58.7877		460	0.58	95.7126		460	0.69	96.7416		460	0.69	55.0811
470	0.58	94.1084		470	0.58	82.4354		470	0.58	87.2685		470	0.58	83.6087		470	0.58	86.4036		470	0.58	68.4901		470	0.58	56.5691		470	0.58	96.1455		470	0.69	96.9514		470	0.69	54.7636
480	0.58	95.3827		480	0.58	81.1279		480	0.58	88.2162		480	0.58	83.3643		480	0.58	87.1006		480	0.58	66.0865		480	0.58	53.2245		480	0.58	96.0121		480	0.69	96.6484		480	0.69	54.5861
0	0.43	42.1857		0	0.43	46.705		0	0.43	34.7877		0	0.43	41.4156		0	0.43	45.6311		0	0.43	50.7656		0	0.43	51.9547		0	0.43	41.6295		0	0.69	49.1515		0	0.69	53.4981
10	0.43	59.0631		10	0.43	54.0766		10	0.43	49.4811		10	0.43	46.3299		10	0.43	42.9335		10	0.43	50.174		10	0.43	48.8399		10	0.43	60.9323		10	0.69	52.747		10	0.69	55.4213
20	0.43	70.5207		20	0.43	58.8065		20	0.43	67.4145		20	0.43	50.3738		20	0.43	47.9736		20	0.43	48.004		20	0.43	51.6267		20	0.43	71.8191		20	0.69	57.3096		20	0.69	54.6324
30	0.43	76.922		30	0.43	66.0334		30	0.43	75.1949		30	0.43	53.6158		30	0.43	54.3971		30	0.43	49.7955		30	0.43	53.7726		30	0.43	78.8672		30	0.69	63.552		30	0.69	54.0499
40	0.43	77.741		40	0.43	63.918		40	0.43	76.3702		40	0.43	61.217		40	0.43	59.641		40	0.43	49.992		40	0.43	49.5016		40	0.43	78.1654		40	0.69	70.3101		40	0.69	49.6845
50	0.43	78.7184		50	0.43	67.1171		50	0.43	78.3737		50	0.43	65.8038		50	0.43	64.465		50	0.43	50.5938		50	0.43	52.5038		50	0.43	80.0981		50	0.69	70.5918		50	0.69	52.558
60	0.43	84.0561		60	0.43	65.6142		60	0.43	80.6176		60	0.43	70.97		60	0.43	66.4207		60	0.43	57.3252		60	0.43	50.5175		60	0.43	80.2955		60	0.69	70.9138		60	0.69	51.1972
70	0.43	84.3415		70	0.43	73.6299		70	0.43	78.7772		70	0.43	73.8723		70	0.43	72.257		70	0.43	58.6282		70	0.43	52.9641		70	0.43	82.8603		70	0.69	71.9607		70	0.69	51.6516
80	0.43	84.2978		80	0.43	73.6618		80	0.43	80.7042		80	0.43	72.381		80	0.43	70.7588		80	0.43	60.4903		80	0.43	51.7651		80	0.43	84.6428		80	0.69	74.0682		80	0.69	49.7526
90	0.43	81.9368		90	0.43	69.81		90	0.43	82.0813		90	0.43	71.5605		90	0.43	73.3018		90	0.43	53.8625		90	0.43	52.8089		90	0.43	88.3921		90	0.69	76.2388		90	0.69	50.1872
100	0.43	85.4119		100	0.43	69.1823		100	0.43	82.0513		100	0.43	72.2527		100	0.43	76.4798		100	0.43	60.5983		100	0.43	52.655		100	0.43	90.3899		100	0.69	79.7002		100	0.69	51.7562
110	0.43	87.3779		110	0.43	67.3971		110	0.43	85.1394		110	0.43	73.0536		110	0.43	76.2672		110	0.43	62.6913		110	0.43	51.7178		110	0.43	91.3513		110	0.69	78.188		110	0.69	46.5975
120	0.43	90.0601		120	0.43	72.0221		120	0.43	86.7585		120	0.43	72.576		120	0.43	76.9272		120	0.43	60.8156		120	0.43	50.7903		120	0.43	91.652		120	0.69	78.394		120	0.69	51.7639
130	0.43	87.085		130	0.43	75.2586		130	0.43	84.3215		130	0.43	71.3436		130	0.43	78.0658		130	0.43	61.9525		130	0.43	51.1853		130	0.43	93.3825		130	0.69	77.0826		130	0.69	50.8313
140	0.43	89.9428		140	0.43	74.622		140	0.43	84.3266		140	0.43	74.4289		140	0.43	80.2128		140	0.43	62.5599		140	0.43	56.8811		140	0.43	93.0921		140	0.69	78.0822		140	0.69	50.7379
150	0.43	90.7583		150	0.43	73.5002		150	0.43	83.5695		150	0.43	75.8091		150	0.43	79.0701		150	0.43	64.1324		150	0.43	52.6433		150	0.43	91.653		150	0.69	80.1629		150	0.69	50.2339
160	0.43	90.7028		160	0.43	68.4603		160	0.43	84.5544		160	0.43	78.0256		160	0.43	77.7683		160	0.43	65.7795		160	0.43	51.8145		160	0.43	89.7817		160	0.69	80.3371		160	0.69	52.9076
170	0.43	93.5776		170	0.43	70.3847		170	0.43	85.6546		170	0.43	78.4139		170	0.43	79.8837		170	0.43	64.7386		170	0.43	50.2447		170	0.43	92.6655		170	0.69	82.2382		170	0.69	51.4553
180	0.43	89.2692		180	0.43	71.592		180	0.43	87.7865		180	0.43	80.5182		180	0.43	82.9734		180	0.43	62.4681		180	0.43	53.6121		180	0.43	93.7803		180	0.69	84.0388		180	0.69	51.3712
190	0.43	87.6987		190	0.43	74.0637		190	0.43	87.2384		190	0.43	79.9758		190	0.43	80.3949		190	0.43	60.7043		190	0.43	57.1394		190	0.43	94.6932		190	0.69	84.2582		190	0.69	51.0071
200	0.43	85.8955		200	0.43	70.9511		200	0.43	88.0589		200	0.43	80.2456		200	0.43	80.9452		200	0.43	62.9508		200	0.43	55.8201		200	0.43	92.0487		200	0.69	84.9173		200	0.69	49.6528
210	0.43	87.3764		210	0.43	66.9116		210	0.43	89.1157		210	0.43	79.1349		210	0.43	82.1618		210	0.43	66.9347		210	0.43	55.6351		210	0.43	92.7638		210	0.69	84.4219		210	0.69	52.7365
220	0.43	88.2663		220	0.43	70.1817		220	0.43	89.603		220	0.43	80.6422		220	0.43	81.3563		220	0.43	62.0905		220	0.43	57.2777		220	0.43	92.2		220	0.69	83.3835		220	0.69	52.4682
230	0.43	88.7737		230	0.43	74.6876		230	0.43	88.3489		230	0.43	82.5284		230	0.43	82.9306		230	0.43	61.7723		230	0.43	54.3306		230	0.43	94.2442		230	0.69	83.2035		230	0.69	51.3781
240	0.43	89.8046		240	0.43	74.7423		240	0.43	85.7351		240	0.43	82.6226		240	0.43	81.0491		240	0.43	66.2397		240	0.43	53.5399		240	0.43	94.7316		240	0.69	81.4235		240	0.69	55.1268
250	0.43	91.3367		250	0.43	72.5053		250	0.43	83.6377		250	0.43	83.1599		250	0.43	83.4037		250	0.43	64.219		250	0.43	52.2165		250	0.43	96.0916		250	0.69	82.8388		250	0.69	53.0726
260	0.43	92.923		260	0.43	67.9138		260	0.43	85.8624		260	0.43	82.1837		260	0.43	84.159		260	0.43	65.0325		260	0.43	54.6482		260	0.43	95.4291		260	0.69	83.8369		260	0.69	53.2231
270	0.43	93.0503		270	0.43	68.497		270	0.43	87.8914		270	0.43	83.4176		270	0.43	82.0164		270	0.43	63.4357		270	0.43	55.3388		270	0.43	93.0431		270	0.69	84.6457		270	0.69	58.0473
280	0.43	95.579		280	0.43	72.6084		280	0.43	91.1708		280	0.43	81.9107		280	0.43	81.7064		280	0.43	69.1644		280	0.43	52.9345		280	0.43	94.4588		280	0.69	83.9294		280	0.69	54.2401
290	0.43	97.3238		290	0.43	72.2501		290	0.43	90.9838		290	0.43	81.6663		290	0.43	84.9041		290	0.43	67.5446		290	0.43	55.4932		290	0.43	95.3845		290	0.69	85.2613		290	0.69	51.9896
300	0.43	95.3438		300	0.43	73.165		300	0.43	92.7999		300	0.43	81.252		300	0.43	86.9816		300	0.43	64.0279		300	0.43	56.5009		300	0.43	94.6379		300	0.69	83.8675		300	0.69	53.7827
310	0.43	94.7403		310	0.43	72.2379		310	0.43	93.9002		310	0.43	81.1018		310	0.43	84.5807		310	0.43	64.4503		310	0.43	56.9974		310	0.43	91.2729		310	0.69	82.6172		310	0.69	56.4477
320	0.43	94.9059		320	0.43	76.2401		320	0.43	94.657		320	0.43	82.0835		320	0.43	86.4056		320	0.43	65.6105		320	0.43	53.7412		320	0.43	91.8284		320	0.69	83.7369		320	0.69	54.8015
330	0.43	93.1014		330	0.43	79.6418		330	0.43	94.8568		330	0.43	81.6969		330	0.43	86.9318		330	0.43	64.6676		330	0.43	56.2405		330	0.43	92.3492		330	0.69	84.6731		330	0.69	55.739
340	0.43	91.3649		340	0.43	80.6337		340	0.43	93.2591		340	0.43	82.7019		340	0.43	87.8469		340	0.43	63.4772		340	0.43	55.2798		340	0.43	92.5301		340	0.69	88.0567		340	0.69	59.4148
350	0.43	92.9402		350	0.43	82.5835		350	0.43	92.2166		350	0.43	83.04		350	0.43	85.1701		350	0.43	63.8049		350	0.43	57.9331		350	0.43	93.99		350	0.69	90.0587		350	0.69	52.5257
360	0.43	95.5024		360	0.43	83.7647		360	0.43	90.7325		360	0.43	81.5837		360	0.43	85.5164		360	0.43	66.2891		360	0.43	56.7643		360	0.43	95.2822		360	0.69	91.096		360	0.69	55.3949
370	0.43	95.8697		370	0.43	80.7511		370	0.43	90.161		370	0.43	81.3511		370	0.43	84.8649		370	0.43	72.1861		370	0.43	53.8668		370	0.43	94.5841		370	0.69	92.3568		370	0.69	57.1628
380	0.43	94.8481		380	0.43	81.8923		380	0.43	91.4201		380	0.43	81.3976		380	0.43	87.0602		380	0.43	71.3266		380	0.43	57.7668		380	0.43	93.2334		380	0.69	93.291		380	0.69	56.9534
390	0.43	93.6689		390	0.43	81.5811		390	0.43	90.6408		390	0.43	82.4468		390	0.43	88.6541		390	0.43	64.7912		390	0.43	56.9417		390	0.43	95.5158		390	0.69	93.072		390	0.69	55.5953
400	0.43	93.8901		400	0.43	82.0183		400	0.43	86.894		400	0.43	81.6892		400	0.43	86.4884		400	0.43	64.3829		400	0.43	58.1282		400	0.43	96.1446		400	0.69	92.8559		400	0.69	56.5851
410	0.43	94.3368		410	0.43	80.2069		410	0.43	87.291		410	0.43	82.2981		410	0.43	87.8807		410	0.43	67.9305		410	0.43	57.9137		410	0.43	95.8717		410	0.69	91.2392		410	0.69	55.4809
420	0.43	93.5543		420	0.43	78.8481		420	0.43	89.3554		420	0.43	83.7126		420	0.43	89.6222		420	0.43	65.7498		420	0.43	55.7983		420	0.43	95.5316		420	0.69	90.4242		420	0.69	56.3916
430	0.43	93.9709		430	0.43	78.5449		430	0.43	90.6098		430	0.43	82.1364		430	0.43	88.97		430	0.43	62.7615		430	0.43	59.7461		430	0.43	94.8582		430	0.69	89.2117		430	0.69	58.8595
440	0.43	93.7148		440	0.43	78.9769		440	0.43	89.0502		440	0.43	83.1732		440	0.43	89.6247		440	0.43	67.9243		440	0.43	57.7017		440	0.43	94.941		440	0.69	90.9283		440	0.69	58.9724
450	0.43	92.0374		450	0.43	82.0934		450	0.43	89.2053		450	0.43	82.4586		450	0.43	89.6632		450	0.43	68.8831		450	0.43	59.8952		450	0.43	94.4676		450	0.69	91.9566		450	0.69	57.4492
460	0.43	91.8819		460	0.43	82.886		460	0.43	90.3935		460	0.43	83.0106		460	0.43	90.8572		460	0.43	69.5858		460	0.43	58.6967		460	0.43	94.3035		460	0.69	92.8724		460	0.69	54.7309
470	0.43	93.3964		470	0.43	81.1724		470	0.43	92.8301		470	0.43	83.5404		470	0.43	89.4337		470	0.43	69.1596		470	0.43	59.4045		470	0.43	94.3834		470	0.69	92.5533		470	0.69	56.5197
480	0.43	94.0699		480	0.43	79.0469		480	0.43	92.5693		480	0.43	83.799		480	0.43	88.3521		480	0.43	67.1057		480	0.43	61.0199		480	0.43	95.5297		480	0.69	91.7107		480	0.69	59.7111
0	0.43	43.4554		0	0.43	35.2871		0	0.43	38.1903		0	0.43	46.5388		0	0.43	55.4568		0	0.43	55.8775		0	0.43	52.7331		0	0.43	43.8687		0	0.69	45.559		0	0.69	54.8352
10	0.43	55.0142		10	0.43	45.1447		10	0.43	42.6475		10	0.43	49.3071		10	0.43	49.7922		10	0.43	48.5536		10	0.43	47.7809		10	0.43	56.3994		10	0.69	53.499		10	0.69	55.8926
20	0.43	67.771		20	0.43	52.233		20	0.43	56.5443		20	0.43	52.1979		20	0.43	51.5763		20	0.43	51.3024		20	0.43	51.6941		20	0.43	63.4511		20	0.69	60.5895		20	0.69	55.1016
30	0.43	75.354		30	0.43	61.1382		30	0.43	71.5421		30	0.43	60.7849		30	0.43	56.0818		30	0.43	55.1193		30	0.43	49.5164		30	0.43	72.1656		30	0.69	67.8508		30	0.69	53.4793
40	0.43	78.1946		40	0.43	56.6176		40	0.43	80.095		40	0.43	63.9748		40	0.43	63.9296		40	0.43	53.3557		40	0.43	52.9564		40	0.43	75.8981		40	0.69	71.2725		40	0.69	53.698
50	0.43	84.2398		50	0.43	60.6617		50	0.43	81.7971		50	0.43	68.1374		50	0.43	63.403		50	0.43	53.399		50	0.43	49.9683		50	0.43	81.5007		50	0.69	73.0713		50	0.69	56.0061
60	0.43	85.8407		60	0.43	63.8211		60	0.43	81.5559		60	0.43	71.0717		60	0.43	66.895		60	0.43	53.6207		60	0.43	52.6336		60	0.43	84.3198		60	0.69	72.9695		60	0.69	52.6136
70	0.43	85.2277		70	0.43	68.0534		70	0.43	84.271		70	0.43	73.492		70	0.43	74.0825		70	0.43	57.2673		70	0.43	50.561		70	0.43	86.6177		70	0.69	74.3366		70	0.69	52.5397
80	0.43	81.1914		80	0.43	63.9394		80	0.43	86.082		80	0.43	75.998		80	0.43	78.5947		80	0.43	59.2509		80	0.43	52.5969		80	0.43	85.9148		80	0.69	75.3086		80	0.69	53.615
90	0.43	81.5483		90	0.43	68.3081		90	0.43	87.7629		90	0.43	74.801		90	0.43	79.1317		90	0.43	57.4028		90	0.43	54.7404		90	0.43	88.5309		90	0.69	77.3031		90	0.69	48.0483
100	0.43	86.3786		100	0.43	70.9429		100	0.43	88.3944		100	0.43	74.8631		100	0.43	78.3176		100	0.43	55.9416		100	0.43	52.2898		100	0.43	89.4328		100	0.69	79.6956		100	0.69	52.154
110	0.43	87.6797		110	0.43	72.665		110	0.43	89.2603		110	0.43	74.729		110	0.43	79.9504		110	0.43	56.7632		110	0.43	49.7762		110	0.43	88.0345		110	0.69	80.5914		110	0.69	51.3839
120	0.43	91.6979		120	0.43	74.4299		120	0.43	86.1165		120	0.43	76.0555		120	0.43	80.3274		120	0.43	61.1236		120	0.43	51.7951		120	0.43	89.0456		120	0.69	79.4506		120	0.69	51.9741
130	0.43	90.6809		130	0.43	77.368		130	0.43	83.3979		130	0.43	76.7331		130	0.43	80.2233		130	0.43	60.6341		130	0.43	54.8409		130	0.43	89.3113		130	0.69	80.5614		130	0.69	52.6883
140	0.43	88.4075		140	0.43	72.9669		140	0.43	83.5461		140	0.43	79.3447		140	0.43	78.6508		140	0.43	61.462		140	0.43	52.972		140	0.43	89.4796		140	0.69	82.2156		140	0.69	50.221
150	0.43	89.9931		150	0.43	76.5335		150	0.43	85.464		150	0.43	81.6433		150	0.43	75.3194		150	0.43	63.1886		150	0.43	52.8034		150	0.43	89.0017		150	0.69	84.0059		150	0.69	51.7921
160	0.43	91.4534		160	0.43	74.4131		160	0.43	85.8952		160	0.43	84.7201		160	0.43	81.7206		160	0.43	65.0698		160	0.43	52.4136		160	0.43	89.0893		160	0.69	84.2433		160	0.69	52.1361
170	0.43	93.8782		170	0.43	73.6235		170	0.43	85.9268		170	0.43	84.8308		170	0.43	79.7921		170	0.43	66.2657		170	0.43	55.4936		170	0.43	89.0996		170	0.69	83.6818		170	0.69	51.5165
180	0.43	90.2653		180	0.43	78.9732		180	0.43	86.1434		180	0.43	81.3544		180	0.43	79.8856		180	0.43	63.9023		180	0.43	55.3092		180	0.43	88.3464		180	0.69	80.6771		180	0.69	53.2611
190	0.43	89.6842		190	0.43	84.9854		190	0.43	84.6259		190	0.43	80.0792		190	0.43	81.4		190	0.43	66.5694		190	0.43	55.3644		190	0.43	88.2857		190	0.69	80.1968		190	0.69	50.4173
200	0.43	87.7497		200	0.43	87.6052		200	0.43	85.5238		200	0.43	80.1081		200	0.43	82.0607		200	0.43	63.9277		200	0.43	57.9681		200	0.43	88.4862		200	0.69	79.5498		200	0.69	55.3615
210	0.43	89.7087		210	0.43	87.7637		210	0.43	84.6356		210	0.43	82.1722		210	0.43	77.4666		210	0.43	61.4217		210	0.43	56.661		210	0.43	89.2466		210	0.69	79.5235		210	0.69	51.3475
220	0.43	93.0224		220	0.43	84.8307		220	0.43	85.2786		220	0.43	82.855		220	0.43	81.1684		220	0.43	66.7051		220	0.43	56.6831		220	0.43	89.9698		220	0.69	79.1028		220	0.69	51.643
230	0.43	91.9247		230	0.43	85.3864		230	0.43	88.1992		230	0.43	85.222		230	0.43	82.997		230	0.43	65.4484		230	0.43	56.5575		230	0.43	90.6154		230	0.69	80.3791		230	0.69	52.8776
240	0.43	90.3855		240	0.43	84.9368		240	0.43	89.698		240	0.43	86.1249		240	0.43	83.4727		240	0.43	67.3207		240	0.43	57.8813		240	0.43	93.4263		240	0.69	82.4051		240	0.69	50.721
250	0.43	88.4955		250	0.43	87.3002		250	0.43	87.6241		250	0.43	87.8272		250	0.43	83.5426		250	0.43	63.913		250	0.43	56.0365		250	0.43	90.6242		250	0.69	84.9039		250	0.69	51.4973
260	0.43	90.0845		260	0.43	88.0707		260	0.43	89.0458		260	0.43	87.9198		260	0.43	82.4532		260	0.43	69.101		260	0.43	54.6755		260	0.43	89.1274		260	0.69	83.5437		260	0.69	50.616
270	0.43	91.6726		270	0.43	90.2658		270	0.43	90.529		270	0.43	87.1757		270	0.43	83.4736		270	0.43	66.6617		270	0.43	61.1505		270	0.43	90.4513		270	0.69	84.5513		270	0.69	51.5865
280	0.43	93.0207		280	0.43	90.4983		280	0.43	90.2138		280	0.43	85.6076		280	0.43	85.0959		280	0.43	68.9813		280	0.43	54.2826		280	0.43	90.4051		280	0.69	84.1585		280	0.69	51.1777
290	0.43	90.2008		290	0.43	89.6801		290	0.43	87.0589		290	0.43	86.0984		290	0.43	85.3275		290	0.43	63.4789		290	0.43	57.7792		290	0.43	90.494		290	0.69	84.2221		290	0.69	54.9938
300	0.43	90.9852		300	0.43	89.0586		300	0.43	86.4792		300	0.43	87.7831		300	0.43	86.2328		300	0.43	66.317		300	0.43	55.678		300	0.43	88.8985		300	0.69	85.3616		300	0.69	52.5215
310	0.43	93.1953		310	0.43	92.4434		310	0.43	85.4092		310	0.43	84.7872		310	0.43	86.4653		310	0.43	66.661		310	0.43	58.0515		310	0.43	90.5613		310	0.69	85.7547		310	0.69	49.9218
320	0.43	92.1693		320	0.43	90.8392		320	0.43	88.54		320	0.43	86.4024		320	0.43	80.4027		320	0.43	66.4398		320	0.43	56.8311		320	0.43	90.9374		320	0.69	86.311		320	0.69	53.7864
330	0.43	90.8528		330	0.43	91.3466		330	0.43	86.8417		330	0.43	85.0749		330	0.43	86.6819		330	0.43	67.3867		330	0.43	58.7299		330	0.43	89.6665		330	0.69	87.0978		330	0.69	55.8199
340	0.43	93.3618		340	0.43	89.809		340	0.43	87.2615		340	0.43	85.6358		340	0.43	87.9303		340	0.43	64.9692		340	0.43	57.3775		340	0.43	93.3029		340	0.69	87.5566		340	0.69	52.4825
350	0.43	92.3849		350	0.43	92.2904		350	0.43	89.4448		350	0.43	85.4825		350	0.43	89.2272		350	0.43	64.2969		350	0.43	58.8823		350	0.43	94.765		350	0.69	89.8873		350	0.69	52.3067
360	0.43	91.7666		360	0.43	92.1785		360	0.43	89.7165		360	0.43	84.5527		360	0.43	87.9107		360	0.43	66.7542		360	0.43	54.119		360	0.43	94.5514		360	0.69	91.0263		360	0.69	51.8092
370	0.43	92.0062		370	0.43	92.4062		370	0.43	88.7906		370	0.43	83.7758		370	0.43	89.4341		370	0.43	64.1309		370	0.43	58.7104		370	0.43	92.7609		370	0.69	91.2362		370	0.69	48.914
380	0.43	92.8614		380	0.43	91.6129		380	0.43	88.7755		380	0.43	84.3311		380	0.43	87.2119		380	0.43	64.8819		380	0.43	58.7386		380	0.43	93.1508		380	0.69	91.9141		380	0.69	51.9897
390	0.43	90.7398		390	0.43	91.4983		390	0.43	90.8628		390	0.43	84.0892		390	0.43	86.0805		390	0.43	69.1004		390	0.43	59.6591		390	0.43	94.6289		390	0.69	91.0445		390	0.69	55.2983
400	0.43	90.7911		400	0.43	91.3418		400	0.43	89.3399		400	0.43	84.5412		400	0.43	87.9545		400	0.43	65.7072		400	0.43	56.5876		400	0.43	94.5875		400	0.69	90.1656		400	0.69	53.5269
410	0.43	90.944		410	0.43	93.0369		410	0.43	86.0321		410	0.43	86.6379		410	0.43	86.6694		410	0.43	67.6949		410	0.43	58.3479		410	0.43	92.8437		410	0.69	90.0002		410	0.69	57.4653
420	0.43	92.3305		420	0.43	93.0994		420	0.43	87.8073		420	0.43	86.839		420	0.43	87.8399		420	0.43	65.4141		420	0.43	59.7681		420	0.43	94.4633		420	0.69	89.2188		420	0.69	51.0344
430	0.43	92.9461		430	0.43	92.5545		430	0.43	90.1245		430	0.43	85.4148		430	0.43	88.4732		430	0.43	67.6495		430	0.43	56.7281		430	0.43	94.1608		430	0.69	89.7259		430	0.69	54.4699
440	0.43	92.5476		440	0.43	89.448		440	0.43	94.0042		440	0.43	84.913		440	0.43	90.0337		440	0.43	69.4678		440	0.43	56.1993		440	0.43	94.2912		440	0.69	90.7682		440	0.69	53.8903
450	0.43	93.1915		450	0.43	89.4883		450	0.43	90.9648		450	0.43	84.7288		450	0.43	89.5917		450	0.43	68.1562		450	0.43	59.9064		450	0.43	93.207		450	0.69	90.7113		450	0.69	52.2302
460	0.43	92.3525		460	0.43	90.5234		460	0.43	89.1405		460	0.43	83.3993		460	0.43	86.2438		460	0.43	66.1691		460	0.43	55.8312		460	0.43	95.1809		460	0.69	90.4261		460	0.69	55.7611
470	0.43	94.7709		470	0.43	88.7507		470	0.43	88.7152		470	0.43	85.7346		470	0.43	86.8557		470	0.43	69.8141		470	0.43	58.356		470	0.43	96.7993		470	0.69	91.222		470	0.69	54.6569
480	0.43	94.9496		480	0.43	87.2065		480	0.43	90.1204		480	0.43	86.8447		480	0.43	86.7784		480	0.43	68.8622		480	0.43	59.1626		480	0.43	97.6723		480	0.69	91.5765		480	0.69	55.5672
0	0.43	48.2014		0	0.43	42.8959		0	0.43	45.1887		0	0.43	49.3775		0	0.43	47.7295		0	0.43	47.686		0	0.43	51.9967		0	0.43	42.9271		0	0.69	49.6574		0	0.69	54.6557
10	0.43	58.0379		10	0.43	41.3798		10	0.43	50.1452		10	0.43	53.7355		10	0.43	46.5764		10	0.43	52.7884		10	0.43	55.0639		10	0.43	60.2704		10	0.69	57.6976		10	0.69	50.479
20	0.43	71.5716		20	0.43	51.7231		20	0.43	62.5728		20	0.43	54.1122		20	0.43	49.5596		20	0.43	54.0383		20	0.43	48.9153		20	0.43	76.4431		20	0.69	64.6635		20	0.69	53.1058
30	0.43	71.2761		30	0.43	59.8921		30	0.43	71.1762		30	0.43	61.3022		30	0.43	61.7858		30	0.43	56.016		30	0.43	50.4691		30	0.43	80.4435		30	0.69	71.5828		30	0.69	53.398
40	0.43	77.8982		40	0.43	62.2322		40	0.43	75.0924		40	0.43	67.5865		40	0.43	63.713		40	0.43	49.8826		40	0.43	50.0646		40	0.43	81.8779		40	0.69	77.8975		40	0.69	51.5948
50	0.43	82.2204		50	0.43	61.0124		50	0.43	78.5779		50	0.43	70.1066		50	0.43	65.3932		50	0.43	53.9932		50	0.43	48.2644		50	0.43	79.6346		50	0.69	77.6445		50	0.69	53.5851
60	0.43	83.7872		60	0.43	63.8529		60	0.43	78.1995		60	0.43	73.9302		60	0.43	66.407		60	0.43	55.4205		60	0.43	50.9051		60	0.43	80.0378		60	0.69	78.9464		60	0.69	49.6224
70	0.43	87.9635		70	0.43	67.3256		70	0.43	79.101		70	0.43	72.3155		70	0.43	68.2997		70	0.43	55.4754		70	0.43	48.5434		70	0.43	81.2715		70	0.69	82.7537		70	0.69	52.2455
80	0.43	88.3496		80	0.43	70.3544		80	0.43	79.5898		80	0.43	72.0418		80	0.43	70.2749		80	0.43	57.0273		80	0.43	52.9961		80	0.43	84.3052		80	0.69	81.9554		80	0.69	53.1315
90	0.43	87.3561		90	0.43	73.3618		90	0.43	83.344		90	0.43	69.5423		90	0.43	71.144		90	0.43	58.2742		90	0.43	54.3063		90	0.43	84.2055		90	0.69	77.9523		90	0.69	51.0137
100	0.43	89.8858		100	0.43	80.3539		100	0.43	81.5206		100	0.43	67.6698		100	0.43	71.0065		100	0.43	58.929		100	0.43	53.2247		100	0.43	85.4544		100	0.69	76.1902		100	0.69	55.9424
110	0.43	92.9505		110	0.43	78.2255		110	0.43	78.7179		110	0.43	73.179		110	0.43	73.5836		110	0.43	60.5338		110	0.43	52.1984		110	0.43	89.146		110	0.69	76.6463		110	0.69	49.8886
120	0.43	92.9966		120	0.43	82.9279		120	0.43	77.8407		120	0.43	76.5373		120	0.43	78.7498		120	0.43	63.8957		120	0.43	52.0402		120	0.43	87.9491		120	0.69	78.2809		120	0.69	52.9799
130	0.43	93.4416		130	0.43	84.074		130	0.43	78.6162		130	0.43	79.4002		130	0.43	79.4455		130	0.43	66.0476		130	0.43	51.9731		130	0.43	89.2723		130	0.69	77.8698		130	0.69	52.6418
140	0.43	92.6238		140	0.43	81.7043		140	0.43	81.5209		140	0.43	83.2038		140	0.43	80.3205		140	0.43	65.1608		140	0.43	51.1813		140	0.43	87.8608		140	0.69	79.0174		140	0.69	50.1005
150	0.43	93.9323		150	0.43	77.8925		150	0.43	83.1718		150	0.43	84.5361		150	0.43	83.6055		150	0.43	61.1837		150	0.43	56.4585		150	0.43	88.7306		150	0.69	82.0816		150	0.69	54.2464
160	0.43	97.4019		160	0.43	82.4422		160	0.43	81.2938		160	0.43	89.867		160	0.43	81.456		160	0.43	66.3624		160	0.43	52.7729		160	0.43	88.938		160	0.69	84.4464		160	0.69	53.5647
170	0.43	97.4369		170	0.43	84.3086		170	0.43	81.5344		170	0.43	88.4488		170	0.43	78.8355		170	0.43	60.2141		170	0.43	53.035		170	0.43	88.3946		170	0.69	84.0372		170	0.69	53.2254
180	0.43	96.322		180	0.43	84.4132		180	0.43	83.0528		180	0.43	87.723		180	0.43	83.1679		180	0.43	65.7539		180	0.43	58.4349		180	0.43	90.9438		180	0.69	82.8989		180	0.69	50.2188
190	0.43	92.1045		190	0.43	84.1374		190	0.43	83.3529		190	0.43	87.0543		190	0.43	83.6374		190	0.43	65.3185		190	0.43	60.7529		190	0.43	90.3491		190	0.69	81.292		190	0.69	51.5308
200	0.43	92.5577		200	0.43	85.4181		200	0.43	83.7061		200	0.43	88.2519		200	0.43	84.0153		200	0.43	67.6609		200	0.43	55.5764		200	0.43	90.2306		200	0.69	80.0336		200	0.69	51.3176
210	0.43	93.0054		210	0.43	88.4033		210	0.43	84.6938		210	0.43	87.0368		210	0.43	82.5701		210	0.43	68.2773		210	0.43	55.4135		210	0.43	89.2361		210	0.69	80.9353		210	0.69	52.1141
220	0.43	93.0002		220	0.43	86.9544		220	0.43	86.8829		220	0.43	87.0101		220	0.43	84.6332		220	0.43	68.1833		220	0.43	58.2864		220	0.43	90.8024		220	0.69	83.1806		220	0.69	52.4279
230	0.43	92.3671		230	0.43	84.0625		230	0.43	88.6467		230	0.43	86.0424		230	0.43	84.4949		230	0.43	67.2534		230	0.43	55.3626		230	0.43	91.914		230	0.69	82.7867		230	0.69	55.8518
240	0.43	92.6898		240	0.43	83.4144		240	0.43	89.1393		240	0.43	85.5955		240	0.43	84.6634		240	0.43	68.4978		240	0.43	57.0343		240	0.43	92.3704		240	0.69	82.0622		240	0.69	53.6035
250	0.43	91.8844		250	0.43	83.3147		250	0.43	89.518		250	0.43	86.8347		250	0.43	81.4758		250	0.43	67.6552		250	0.43	56.4964		250	0.43	92.3399		250	0.69	82.251		250	0.69	54.6401
260	0.43	93.5893		260	0.43	82.8139		260	0.43	89.3238		260	0.43	83.9186		260	0.43	82.8767		260	0.43	65.6175		260	0.43	59.8544		260	0.43	94.9733		260	0.69	82.6383		260	0.69	52.5494
270	0.43	90.124		270	0.43	85.8367		270	0.43	91.2245		270	0.43	84.2713		270	0.43	83.3369		270	0.43	67.6571		270	0.43	55.6769		270	0.43	95.1975		270	0.69	84.0322		270	0.69	52.0524
280	0.43	89.0537		280	0.43	85.3589		280	0.43	89.6788		280	0.43	85.3341		280	0.43	87.5947		280	0.43	70.431		280	0.43	54.501		280	0.43	94.3454		280	0.69	84.8426		280	0.69	52.0336
290	0.43	89.9555		290	0.43	86.228		290	0.43	89.4068		290	0.43	86.0887		290	0.43	86.4337		290	0.43	65.3165		290	0.43	53.2367		290	0.43	93.4835		290	0.69	83.7362		290	0.69	52.6418
300	0.43	93.278		300	0.43	85.8412		300	0.43	88.9595		300	0.43	86.1314		300	0.43	88.4801		300	0.43	66.892		300	0.43	56.5875		300	0.43	94.5159		300	0.69	83.5038		300	0.69	53.1044
310	0.43	94.0289		310	0.43	87.0789		310	0.43	90.558		310	0.43	86.6743		310	0.43	90.088		310	0.43	69.3158		310	0.43	55.0241		310	0.43	94.5864		310	0.69	84.1265		310	0.69	53.1923
320	0.43	92.012		320	0.43	84.6127		320	0.43	91.5824		320	0.43	87.2796		320	0.43	88.2128		320	0.43	70.9062		320	0.43	58.9733		320	0.43	92.5172		320	0.69	84.5334		320	0.69	55.4776
330	0.43	93.6058		330	0.43	83.5549		330	0.43	92.0799		330	0.43	87.2184		330	0.43	87.2064		330	0.43	70.956		330	0.43	54.8321		330	0.43	93.7999		330	0.69	84.6864		330	0.69	54.0734
340	0.43	94.684		340	0.43	83.2964		340	0.43	91.4229		340	0.43	85.5888		340	0.43	87.3981		340	0.43	66.5494		340	0.43	54.6428		340	0.43	94.5522		340	0.69	85.6704		340	0.69	53.4223
350	0.43	95.4451		350	0.43	83.5746		350	0.43	91.5065		350	0.43	87.5655		350	0.43	86.3099		350	0.43	66.9741		350	0.43	51.9027		350	0.43	94.8177		350	0.69	85.6028		350	0.69	54.9219
360	0.43	94.0415		360	0.43	85.5492		360	0.43	91.4589		360	0.43	89.0261		360	0.43	87.1387		360	0.43	69.3099		360	0.43	56.3833		360	0.43	94.6326		360	0.69	85.6308		360	0.69	53.8823
370	0.43	94.0951		370	0.43	84.4555		370	0.43	92.2793		370	0.43	89.6604		370	0.43	88.0807		370	0.43	71.8425		370	0.43	58.3999		370	0.43	94.4658		370	0.69	86.9707		370	0.69	53.1052
380	0.43	94.0812		380	0.43	85.2057		380	0.43	91.2397		380	0.43	89.0721		380	0.43	87.4333		380	0.43	67.7639		380	0.43	56.9497		380	0.43	94.8419		380	0.69	85.9546		380	0.69	53.5949
390	0.43	91.9077		390	0.43	86.2987		390	0.43	90.8742		390	0.43	89.7921		390	0.43	87.0049		390	0.43	68.6013		390	0.43	58.129		390	0.43	95.8574		390	0.69	85.7718		390	0.69	52.643
400	0.43	91.4505		400	0.43	85.1195		400	0.43	91.5079		400	0.43	89.7196		400	0.43	86.5545		400	0.43	69.7333		400	0.43	61.0293		400	0.43	96.2976		400	0.69	86.6486		400	0.69	55.0497
410	0.43	90.5275		410	0.43	85.1305		410	0.43	92.4745		410	0.43	89.4397		410	0.43	87.3701		410	0.43	73.4386		410	0.43	60.541		410	0.43	95.1425		410	0.69	85.7749		410	0.69	53.2423
420	0.43	88.5		420	0.43	85.1963		420	0.43	92.3069		420	0.43	87.5784		420	0.43	90.7563		420	0.43	66.2723		420	0.43	59.7823		420	0.43	95.2059		420	0.69	86.5904		420	0.69	52.5184
430	0.43	90.7885		430	0.43	86.6227		430	0.43	91.6268		430	0.43	84.1138		430	0.43	89.9262		430	0.43	67.4771		430	0.43	56.6694		430	0.43	95.4319		430	0.69	88.6127		430	0.69	53.0771
440	0.43	93.1457		440	0.43	87.4699		440	0.43	91.8201		440	0.43	83.9074		440	0.43	89.1681		440	0.43	68.8071		440	0.43	58.7343		440	0.43	95.5825		440	0.69	89.3825		440	0.69	51.418
450	0.43	96.0728		450	0.43	90.345		450	0.43	92.6014		450	0.43	83.2713		450	0.43	91.2182		450	0.43	70.073		450	0.43	57.2013		450	0.43	97.3017		450	0.69	90.554		450	0.69	54.5515
460	0.43	96.1862		460	0.43	88.3703		460	0.43	92.4864		460	0.43	83.6739		460	0.43	91.0514		460	0.43	68.8802		460	0.43	57.7617		460	0.43	97.1437		460	0.69	90.6996		460	0.69	54.1313
470	0.43	95.5579		470	0.43	86.6047		470	0.43	91.4678		470	0.43	88.9513		470	0.43	87.5751		470	0.43	66.8255		470	0.43	60.6964		470	0.43	96.9661		470	0.69	91.603		470	0.69	52.9461
480	0.43	96.6504		480	0.43	85.0758		480	0.43	90.2615		480	0.43	95.3779		480	0.43	88.4569		480	0.43	68.9968		480	0.43	61.2693		480	0.43	96.6378		480	0.69	91.036		480	0.69	54.2288
0	0.43	43.5673		0	0.43	48.265		0	0.43	41.3844		0	0.43	52.0408		0	0.43	49.1792		0	0.43	49.6146		0	0.43	53.8072		0	0.43	43.0899		0	0.69	44.9647		0	0.69	54.5893
10	0.43	60.771		10	0.43	52.6966		10	0.43	51.0725		10	0.43	57.3123		10	0.43	46.8594		10	0.43	52.7465		10	0.43	52.3794		10	0.43	61.8658		10	0.69	54.1209		10	0.69	54.4974
20	0.43	72.0077		20	0.43	45.0868		20	0.43	62.1597		20	0.43	57.2501		20	0.43	48.1593		20	0.43	52.1103		20	0.43	54.2525		20	0.43	73.7833		20	0.69	61.6665		20	0.69	51.2351
30	0.43	78.7828		30	0.43	53.726		30	0.43	68.357		30	0.43	63.8098		30	0.43	53.3699		30	0.43	52.4695		30	0.43	46.3598		30	0.43	76.3842		30	0.69	66.3761		30	0.69	54.9922
40	0.43	79.1203		40	0.43	53.7626		40	0.43	66.2923		40	0.43	68.4421		40	0.43	57.4446		40	0.43	56.397		40	0.43	54.323		40	0.43	80.1531		40	0.69	72.8829		40	0.69	54.0081
50	0.43	84.5618		50	0.43	57.5641		50	0.43	66.9059		50	0.43	71.6499		50	0.43	60.552		50	0.43	51.3969		50	0.43	50.1374		50	0.43	85.3061		50	0.69	73.2353		50	0.69	53.0466
60	0.43	86.3327		60	0.43	66.1012		60	0.43	73.891		60	0.43	72.9759		60	0.43	65.926		60	0.43	55.5877		60	0.43	54.9683		60	0.43	84.8204		60	0.69	74.405		60	0.69	53.8206
70	0.43	87.3023		70	0.43	69.2401		70	0.43	76.3188		70	0.43	76.706		70	0.43	68.4734		70	0.43	59.148		70	0.43	54.1925		70	0.43	84.0102		70	0.69	74.8672		70	0.69	54.7263
80	0.43	89.7532		80	0.43	73.188		80	0.43	75.7473		80	0.43	79.3884		80	0.43	71.4033		80	0.43	58.5976		80	0.43	52.2333		80	0.43	85.3291		80	0.69	76.6111		80	0.69	56.2176
90	0.43	89.4012		90	0.43	76.772		90	0.43	77.0498		90	0.43	79.9621		90	0.43	69.2202		90	0.43	59.2611		90	0.43	49.2239		90	0.43	85.6792		90	0.69	77.8247		90	0.69	51.8609
100	0.43	91.0449		100	0.43	71.2796		100	0.43	79.0791		100	0.43	80.9299		100	0.43	72.7136		100	0.43	63.2774		100	0.43	50.7642		100	0.43	85.0927		100	0.69	79.8413		100	0.69	55.3063
110	0.43	95.0398		110	0.43	69.5561		110	0.43	80.3714		110	0.43	82.1369		110	0.43	76.8486		110	0.43	59.8762		110	0.43	54.1142		110	0.43	86.0433		110	0.69	81.9143		110	0.69	55.2402
120	0.43	96.2019		120	0.43	71.1965		120	0.43	80.7126		120	0.43	80.401		120	0.43	78.3054		120	0.43	62.3298		120	0.43	50.6865		120	0.43	87.9547		120	0.69	82.7311		120	0.69	53.4443
130	0.43	94.6775		130	0.43	77.2192		130	0.43	80.552		130	0.43	81.6897		130	0.43	78.204		130	0.43	58.9497		130	0.43	51.3766		130	0.43	89.1484		130	0.69	84.463		130	0.69	53.6458
140	0.43	94.9392		140	0.43	76.5447		140	0.43	79.5126		140	0.43	83.9493		140	0.43	78.307		140	0.43	59.538		140	0.43	52.0707		140	0.43	89.1034		140	0.69	82.3257		140	0.69	54.457
150	0.43	92.7434		150	0.43	77.782		150	0.43	81.5432		150	0.43	85.9086		150	0.43	79.598		150	0.43	61.0343		150	0.43	55.5987		150	0.43	90.7743		150	0.69	81.6041		150	0.69	52.1709
160	0.43	93.296		160	0.43	78.1088		160	0.43	83.1429		160	0.43	88.8948		160	0.43	80.3576		160	0.43	61.4189		160	0.43	57.1009		160	0.43	90.0039		160	0.69	82.6834		160	0.69	49.9401
170	0.43	93.5595		170	0.43	79.6723		170	0.43	82.8057		170	0.43	88.2586		170	0.43	79.1661		170	0.43	65.8962		170	0.43	58.4927		170	0.43	90.6851		170	0.69	83.1176		170	0.69	53.2707
180	0.43	92.2232		180	0.43	72.0202		180	0.43	82.3983		180	0.43	86.0341		180	0.43	81.8206		180	0.43	66.9301		180	0.43	56.2816		180	0.43	90.3232		180	0.69	82.9406		180	0.69	51.8174
190	0.43	94.0691		190	0.43	73.2514		190	0.43	84.7821		190	0.43	86.8297		190	0.43	80.4313		190	0.43	67.7757		190	0.43	55.0193		190	0.43	90.3008		190	0.69	82.8182		190	0.69	52.0132
200	0.43	93.938		200	0.43	71.6162		200	0.43	86.1167		200	0.43	87.9379		200	0.43	84.5526		200	0.43	67.1986		200	0.43	54.7991		200	0.43	91.7361		200	0.69	84.1639		200	0.69	51.1637
210	0.43	93.5388		210	0.43	72.8404		210	0.43	84.1343		210	0.43	88.1467		210	0.43	79.2421		210	0.43	67.7673		210	0.43	57.1476		210	0.43	91.0181		210	0.69	84.377		210	0.69	52.902
220	0.43	88.755		220	0.43	77.5561		220	0.43	82.1722		220	0.43	86.7657		220	0.43	82.0603		220	0.43	65.741		220	0.43	57.9743		220	0.43	91.9611		220	0.69	85.5369		220	0.69	54.2593
230	0.43	89.53		230	0.43	73.872		230	0.43	80.72		230	0.43	86.8321		230	0.43	81.599		230	0.43	67.1971		230	0.43	60.0963		230	0.43	92.1642		230	0.69	84.3394		230	0.69	49.9524
240	0.43	90.4734		240	0.43	72.4142		240	0.43	79.4085		240	0.43	85.3817		240	0.43	82.0792		240	0.43	70.3818		240	0.43	54.867		240	0.43	90.899		240	0.69	85.3122		240	0.69	56.1153
250	0.43	92.4493		250	0.43	74.7387		250	0.43	78.9962		250	0.43	85.1577		250	0.43	83.1826		250	0.43	68.3049		250	0.43	53.698		250	0.43	92.3458		250	0.69	86.3431		250	0.69	49.9337
260	0.43	95.2021		260	0.43	73.9886		260	0.43	78.5154		260	0.43	88.7333		260	0.43	83.1298		260	0.43	69.7367		260	0.43	58.7621		260	0.43	91.8945		260	0.69	87.0817		260	0.69	50.997
270	0.43	91.5049		270	0.43	72.0825		270	0.43	78.1069		270	0.43	90.5268		270	0.43	82.704		270	0.43	70.9525		270	0.43	56.8566		270	0.43	91.5982		270	0.69	87.2232		270	0.69	52.3915
280	0.43	90.1153		280	0.43	67.9753		280	0.43	77.1031		280	0.43	91.2688		280	0.43	82.7903		280	0.43	72.5786		280	0.43	59.2209		280	0.43	90.8579		280	0.69	87.3147		280	0.69	54.827
290	0.43	89.1656		290	0.43	70.9394		290	0.43	74.8104		290	0.43	92.2151		290	0.43	79.5089		290	0.43	69.3781		290	0.43	56.0414		290	0.43	89.4424		290	0.69	88.2642		290	0.69	54.3698
300	0.43	90.7585		300	0.43	72.2034		300	0.43	77.1936		300	0.43	93.1831		300	0.43	83.9107		300	0.43	70.1869		300	0.43	56.0441		300	0.43	89.6864		300	0.69	86.7265		300	0.69	54.1788
310	0.43	92.4682		310	0.43	76.6959		310	0.43	79.4658		310	0.43	94.3952		310	0.43	85.0556		310	0.43	67.3146		310	0.43	58.1136		310	0.43	91.0991		310	0.69	87.0949		310	0.69	50.0684
320	0.43	91.377		320	0.43	77.2483		320	0.43	82.9529		320	0.43	95.4816		320	0.43	85.0451		320	0.43	73.7228		320	0.43	58.5075		320	0.43	93.0875		320	0.69	89.9781		320	0.69	53.5701
330	0.43	90.47		330	0.43	76.3626		330	0.43	83.5863		330	0.43	94.7804		330	0.43	83.8743		330	0.43	72.6614		330	0.43	57.7686		330	0.43	93.4201		330	0.69	89.481		330	0.69	52.5713
340	0.43	91.5788		340	0.43	79.7402		340	0.43	85.2127		340	0.43	97.0683		340	0.43	84.8		340	0.43	69.5781		340	0.43	60.7793		340	0.43	94.9858		340	0.69	89.5744		340	0.69	54.9134
350	0.43	92.8517		350	0.43	80.7329		350	0.43	85.8875		350	0.43	97.657		350	0.43	84.4186		350	0.43	71.2211		350	0.43	57.7717		350	0.43	94.7382		350	0.69	89.687		350	0.69	54.9112
360	0.43	93.0513		360	0.43	84.2459		360	0.43	88.0669		360	0.43	98.1737		360	0.43	87.8505		360	0.43	68.6909		360	0.43	55.9712		360	0.43	95.7219		360	0.69	89.3609		360	0.69	55.6887
370	0.43	91.7331		370	0.43	90.6474		370	0.43	88.7309		370	0.43	98.1385		370	0.43	85.3154		370	0.43	70.5054		370	0.43	59.7962		370	0.43	95.6504		370	0.69	90.3971		370	0.69	53.1587
380	0.43	91.626		380	0.43	90.1626		380	0.43	88.8558		380	0.43	98.0302		380	0.43	86.8644		380	0.43	70.0565		380	0.43	58.4835		380	0.43	95.917		380	0.69	90.5213		380	0.69	54.5914
390	0.43	93.5405		390	0.43	92.6023		390	0.43	88.503		390	0.43	97.5631		390	0.43	90.1405		390	0.43	70.8669		390	0.43	60.2304		390	0.43	96.1022		390	0.69	91.2464		390	0.69	55.6226
400	0.43	93.3536		400	0.43	91.9877		400	0.43	87.9624		400	0.43	97.6749		400	0.43	88.0121		400	0.43	70.3309		400	0.43	56.9862		400	0.43	96.7142		400	0.69	91.7258		400	0.69	51.5198
410	0.43	93.844		410	0.43	89.6366		410	0.43	86.9473		410	0.43	97.3661		410	0.43	88.0505		410	0.43	69.6533		410	0.43	59.1793		410	0.43	97.2183		410	0.69	91.012		410	0.69	51.4255
420	0.43	95.4501		420	0.43	88.7738		420	0.43	87.8824		420	0.43	97.7823		420	0.43	85.9911		420	0.43	71.6887		420	0.43	62.6068		420	0.43	97.0703		420	0.69	90.3819		420	0.69	56.6634
430	0.43	96.0885		430	0.43	84.1047		430	0.43	88.9652		430	0.43	97.4862		430	0.43	83.6253		430	0.43	76.756		430	0.43	59.0817		430	0.43	96.3404		430	0.69	88.1556		430	0.69	54.0319
440	0.43	94.8346		440	0.43	80.0954		440	0.43	90.4748		440	0.43	98.3683		440	0.43	85.9004		440	0.43	71.521		440	0.43	59.3237		440	0.43	95.7354		440	0.69	85.9522		440	0.69	49.8838
450	0.43	91.3122		450	0.43	79.1983		450	0.43	88.9765		450	0.43	98.0314		450	0.43	85.6987		450	0.43	71.2523		450	0.43	59.8921		450	0.43	96.4332		450	0.69	84.8013		450	0.69	52.3233
460	0.43	92.2758		460	0.43	78.6602		460	0.43	87.6923		460	0.43	98.2886		460	0.43	85.3041		460	0.43	69.5428		460	0.43	60.9814		460	0.43	97.8989		460	0.69	86.4244		460	0.69	52.9519
470	0.43	93.1867		470	0.43	79.0155		470	0.43	85.995		470	0.43	98.2642		470	0.43	84.1433		470	0.43	70.2064		470	0.43	59.9054		470	0.43	97.4961		470	0.69	87.9757		470	0.69	52.1904
480	0.43	93.2097		480	0.43	79.8924		480	0.43	83.6339		480	0.43	98.4561		480	0.43	84.3677		480	0.43	69.0487		480	0.43	56.0009		480	0.43	97.5778		480	0.69	89.9051		480	0.69	52.6296
0	0.43	45.2189		0	0.43	36.3212		0	0.43	41.1553		0	0.43	50.2468		0	0.43	47.3317		0	0.43	49.3053		0	0.43	50.2534		0	0.43	39.8053		0	0.69	44.1684		0	0.69	52.5993
10	0.43	64.1691		10	0.43	37.6764		10	0.43	49.0459		10	0.43	56.337		10	0.43	49.4309		10	0.43	54.5953		10	0.43	48.5893		10	0.43	60.7771		10	0.69	53.4797		10	0.69	50.0712
20	0.43	71.2434		20	0.43	48.2876		20	0.43	59.8566		20	0.43	59.1831		20	0.43	54.8877		20	0.43	56.7676		20	0.43	50.6218		20	0.43	72.1037		20	0.69	63.1271		20	0.69	52.3122
30	0.43	75.4336		30	0.43	63.77		30	0.43	68.7158		30	0.43	65.7487		30	0.43	54.8306		30	0.43	52.2479		30	0.43	47.7985		30	0.43	77.9941		30	0.69	66.9328		30	0.69	51.4567
40	0.43	83.1736		40	0.43	61.4565		40	0.43	80.0453		40	0.43	75.2665		40	0.43	58.1559		40	0.43	49.3757		40	0.43	50.1533		40	0.43	82.9998		40	0.69	69.3196		40	0.69	50.7863
50	0.43	81.7569		50	0.43	60.6199		50	0.43	85.3955		50	0.43	77.9862		50	0.43	61.5335		50	0.43	53.9059		50	0.43	46.0812		50	0.43	87.5751		50	0.69	74.5126		50	0.69	55.6968
60	0.43	79.9478		60	0.43	63.8301		60	0.43	84.1335		60	0.43	78.0732		60	0.43	64.9156		60	0.43	50.7406		60	0.43	51.3012		60	0.43	87.3005		60	0.69	75.3352		60	0.69	53.1972
70	0.43	79.7217		70	0.43	68.3923		70	0.43	84.1207		70	0.43	79.7844		70	0.43	68.7584		70	0.43	53.2979		70	0.43	50.0942		70	0.43	87.8123		70	0.69	76.2452		70	0.69	53.4798
80	0.43	84.7873		80	0.43	77.2048		80	0.43	86.2735		80	0.43	80.562		80	0.43	71.9757		80	0.43	56.8862		80	0.43	51.6498		80	0.43	91.8472		80	0.69	77.3874		80	0.69	49.2793
90	0.43	85.2263		90	0.43	82.921		90	0.43	84.0568		90	0.43	83.1659		90	0.43	72.5004		90	0.43	55.2972		90	0.43	50.7234		90	0.43	92.3057		90	0.69	76.0504		90	0.69	53.0897
100	0.43	86.16		100	0.43	82.3243		100	0.43	82.5875		100	0.43	85.6808		100	0.43	76.7937		100	0.43	58.5526		100	0.43	49.3401		100	0.43	94.0671		100	0.69	75.9891		100	0.69	52.2849
110	0.43	87.7052		110	0.43	84.9987		110	0.43	83.3863		110	0.43	87.7578		110	0.43	76.0921		110	0.43	61.9541		110	0.43	51.3586		110	0.43	94.1618		110	0.69	76.8977		110	0.69	53.4871
120	0.43	88.1399		120	0.43	86.9571		120	0.43	84.8315		120	0.43	85.4068		120	0.43	77.8878		120	0.43	64.5687		120	0.43	51.3974		120	0.43	93.8801		120	0.69	78.3329		120	0.69	53.015
130	0.43	92.5856		130	0.43	87.071		130	0.43	84.1816		130	0.43	83.6829		130	0.43	76.8266		130	0.43	61.009		130	0.43	52.7537		130	0.43	92.8454		130	0.69	79.212		130	0.69	50.8189
140	0.43	93.3181		140	0.43	84.6894		140	0.43	83.8657		140	0.43	81.8031		140	0.43	80.0865		140	0.43	60.8162		140	0.43	53.3424		140	0.43	91.3142		140	0.69	78.0898		140	0.69	49.953
150	0.43	93.9559		150	0.43	84.3407		150	0.43	83.7981		150	0.43	81.8649		150	0.43	78.8405		150	0.43	65.1925		150	0.43	53.987		150	0.43	91.4678		150	0.69	77.1929		150	0.69	57.3286
160	0.43	94.0889		160	0.43	87.3644		160	0.43	85.8079		160	0.43	83.1297		160	0.43	80.1869		160	0.43	63.2064		160	0.43	51.9837		160	0.43	91.2115		160	0.69	77.4572		160	0.69	53.86
170	0.43	93.8759		170	0.43	86.3771		170	0.43	85.9048		170	0.43	85.6195		170	0.43	82.9186		170	0.43	63.1573		170	0.43	57.1622		170	0.43	92.1178		170	0.69	78.1242		170	0.69	53.9185
180	0.43	95.0986		180	0.43	84.6005		180	0.43	86.7547		180	0.43	85.8704		180	0.43	81.1328		180	0.43	62.1709		180	0.43	55.6943		180	0.43	91.9331		180	0.69	80.9783		180	0.69	51.0424
190	0.43	96.6427		190	0.43	86.8069		190	0.43	88.2104		190	0.43	85.9755		190	0.43	81.3854		190	0.43	63.9237		190	0.43	54.5158		190	0.43	89.0368		190	0.69	79.4343		190	0.69	49.4708
200	0.43	96.4923		200	0.43	88.0383		200	0.43	93.0494		200	0.43	86.6425		200	0.43	80.016		200	0.43	64.1703		200	0.43	52.9427		200	0.43	86.521		200	0.69	78.5498		200	0.69	51.8023
210	0.43	96.3651		210	0.43	88.9295		210	0.43	95.1184		210	0.43	89.5452		210	0.43	80.4778		210	0.43	61.9423		210	0.43	51.2831		210	0.43	87.1419		210	0.69	77.6936		210	0.69	51.3253
220	0.43	96.5401		220	0.43	91.2362		220	0.43	94.2622		220	0.43	90.6226		220	0.43	79.5057		220	0.43	65.8463		220	0.43	54.1459		220	0.43	89.6595		220	0.69	79.8441		220	0.69	52.1871
230	0.43	93.4193		230	0.43	91.2239		230	0.43	92.6098		230	0.43	90.5709		230	0.43	81.3854		230	0.43	64.4074		230	0.43	58.1432		230	0.43	90.5198		230	0.69	80.9546		230	0.69	48.5567
240	0.43	91.9547		240	0.43	89.1477		240	0.43	92.4054		240	0.43	91.8017		240	0.43	81.1335		240	0.43	67.8286		240	0.43	56.4684		240	0.43	91.8784		240	0.69	81.4749		240	0.69	56.8134
250	0.43	93.767		250	0.43	88.2849		250	0.43	93.3099		250	0.43	92.8324		250	0.43	80.1476		250	0.43	68.6835		250	0.43	55.4108		250	0.43	92.3308		250	0.69	80.9259		250	0.69	53.9514
260	0.43	92.7431		260	0.43	90.1206		260	0.43	91.4733		260	0.43	89.7101		260	0.43	85.523		260	0.43	65.6792		260	0.43	57.2398		260	0.43	93.6395		260	0.69	80.9521		260	0.69	53.7265
270	0.43	93.5168		270	0.43	92.3239		270	0.43	91.7538		270	0.43	86.7721		270	0.43	85.6288		270	0.43	67.2702		270	0.43	58.2587		270	0.43	94.4906		270	0.69	80.0449		270	0.69	53.9639
280	0.43	93.3371		280	0.43	91.7742		280	0.43	93.2089		280	0.43	85.3246		280	0.43	86.8292		280	0.43	70.5462		280	0.43	53.9959		280	0.43	93.1556		280	0.69	78.4799		280	0.69	53.7383
290	0.43	94.7681		290	0.43	93.5591		290	0.43	93.8453		290	0.43	86.9584		290	0.43	85.1811		290	0.43	63.0168		290	0.43	54.2419		290	0.43	93.5464		290	0.69	79.5426		290	0.69	53.8491
300	0.43	95.2717		300	0.43	95.4162		300	0.43	94.6755		300	0.43	87.3809		300	0.43	87.0906		300	0.43	65.0585		300	0.43	52.1137		300	0.43	94.5341		300	0.69	81.754		300	0.69	55.6228
310	0.43	96.1706		310	0.43	96.129		310	0.43	95.3577		310	0.43	88.5449		310	0.43	85.5598		310	0.43	67.3389		310	0.43	55.325		310	0.43	95.1013		310	0.69	82.3991		310	0.69	52.0275
320	0.43	95.5268		320	0.43	94.5572		320	0.43	95.4924		320	0.43	87.7544		320	0.43	87.6538		320	0.43	64.3851		320	0.43	50.5733		320	0.43	95.3032		320	0.69	80.8745		320	0.69	52.5565
330	0.43	93.364		330	0.43	91.8184		330	0.43	96.8301		330	0.43	86.7024		330	0.43	85.4774		330	0.43	66.0718		330	0.43	56.6592		330	0.43	95.9386		330	0.69	82.53		330	0.69	54.2197
340	0.43	94.313		340	0.43	92.5154		340	0.43	97.6279		340	0.43	87.2451		340	0.43	84.7985		340	0.43	65.9752		340	0.43	56.7552		340	0.43	96.0807		340	0.69	83.2422		340	0.69	53.4349
350	0.43	93.3309		350	0.43	93.0927		350	0.43	97.1868		350	0.43	88.0743		350	0.43	86.2453		350	0.43	66.5317		350	0.43	59.1197		350	0.43	96.3584		350	0.69	84.7366		350	0.69	56.5828
360	0.43	93.9371		360	0.43	94.6079		360	0.43	97.4406		360	0.43	87.3503		360	0.43	85.8106		360	0.43	68.3813		360	0.43	58.679		360	0.43	95.9725		360	0.69	83.9934		360	0.69	54.4561
370	0.43	95.6007		370	0.43	95.5719		370	0.43	97.4201		370	0.43	85.8537		370	0.43	85.2383		370	0.43	67.2712		370	0.43	62.0223		370	0.43	95.9141		370	0.69	83.7632		370	0.69	54.6499
380	0.43	94.5756		380	0.43	91.1444		380	0.43	96.2574		380	0.43	83.1764		380	0.43	85.8766		380	0.43	66.2474		380	0.43	59.7974		380	0.43	96.1147		380	0.69	83.8064		380	0.69	53.2346
390	0.43	96.6353		390	0.43	87.6305		390	0.43	95.7377		390	0.43	83.0655		390	0.43	87.455		390	0.43	64.8679		390	0.43	59.7034		390	0.43	97.0053		390	0.69	81.4154		390	0.69	55.0006
400	0.43	95.5773		400	0.43	86.1404		400	0.43	96.7069		400	0.43	81.8999		400	0.43	85.8885		400	0.43	66.396		400	0.43	55.8211		400	0.43	97.3342		400	0.69	80.3416		400	0.69	51.2977
410	0.43	94.3892		410	0.43	85.0662		410	0.43	96.0473		410	0.43	81.4961		410	0.43	83.6379		410	0.43	68.0502		410	0.43	57.5804		410	0.43	97.7676		410	0.69	83.2167		410	0.69	55.5593
420	0.43	94.184		420	0.43	85.1827		420	0.43	96.2059		420	0.43	83.5678		420	0.43	82.0161		420	0.43	62.7103		420	0.43	56.4226		420	0.43	97.6434		420	0.69	85.8759		420	0.69	54.7699
430	0.43	94.9807		430	0.43	85.8001		430	0.43	95.2395		430	0.43	87.3257		430	0.43	88.656		430	0.43	71.2836		430	0.43	57.0802		430	0.43	97.4051		430	0.69	88.0769		430	0.69	55.0101
440	0.43	95.9789		440	0.43	87.2865		440	0.43	93.1942		440	0.43	89.5933		440	0.43	86.6881		440	0.43	70.0622		440	0.43	57.5635		440	0.43	97.3287		440	0.69	90.0735		440	0.69	55.061
450	0.43	96.5885		450	0.43	86.2764		450	0.43	91.9614		450	0.43	89.8891		450	0.43	84.8416		450	0.43	69.708		450	0.43	58.0208		450	0.43	97.2642		450	0.69	88.8354		450	0.69	58.2074
460	0.43	96.9117		460	0.43	87.9456		460	0.43	90.5273		460	0.43	91.3299		460	0.43	87.0494		460	0.43	66.483		460	0.43	54.5808		460	0.43	96.1253		460	0.69	88.6636		460	0.69	55.954
470	0.43	95.6362		470	0.43	86.6481		470	0.43	94.2015		470	0.43	91.4343		470	0.43	90.0952		470	0.43	69.6882		470	0.43	56.8557		470	0.43	96.2212		470	0.69	88.5163		470	0.69	55.6946
480	0.43	95.4562		480	0.43	88.7891		480	0.43	94.7162		480	0.43	91.6319		480	0.43	90.432		480	0.43	67.1935		480	0.43	56.6588		480	0.43	95.9697		480	0.69	90.9445		480	0.69	56.9171
0	0.43	53.6016		0	0.43	44.7699		0	0.43	39.0665		0	0.43	35.9752		0	0.43	52.1066		0	0.43	53.4735		0	0.43	51.2221		0	0.43	47.6518		0	0.69	43.7105		0	0.69	54.94
10	0.43	65.1116		10	0.43	44.3241		10	0.43	51.1649		10	0.43	41.2415		10	0.43	54.7323		10	0.43	47.7366		10	0.43	49.7783		10	0.43	61.3835		10	0.69	52.2382		10	0.69	51.6737
20	0.43	76.01		20	0.43	48.6495		20	0.43	59.1761		20	0.43	50.7338		20	0.43	53.7434		20	0.43	48.9351		20	0.43	48.7539		20	0.43	67.0159		20	0.69	62.1241		20	0.69	56.6834
30	0.43	77.5177		30	0.43	59.3934		30	0.43	68.0105		30	0.43	55.5061		30	0.43	59.5362		30	0.43	50.4912		30	0.43	49.6478		30	0.43	73.4286		30	0.69	68.3936		30	0.69	53.5633
40	0.43	80.6707		40	0.43	64.046		40	0.43	75.8776		40	0.43	61.9398		40	0.43	62.7915		40	0.43	48.7367		40	0.43	51.118		40	0.43	76.611		40	0.69	73.2985		40	0.69	54.8105
50	0.43	81.0275		50	0.43	60.6393		50	0.43	80.1211		50	0.43	64.8478		50	0.43	64.8789		50	0.43	50.9787		50	0.43	47.6805		50	0.43	82.522		50	0.69	77.0348		50	0.69	55.1177
60	0.43	84.7583		60	0.43	62.0092		60	0.43	80.546		60	0.43	67.48		60	0.43	69.8231		60	0.43	56.0236		60	0.43	52.6146		60	0.43	88.3978		60	0.69	78.3661		60	0.69	53.3846
70	0.43	85.3417		70	0.43	61.2079		70	0.43	81.8717		70	0.43	69.4742		70	0.43	68.7837		70	0.43	53.4626		70	0.43	50.0881		70	0.43	87.9154		70	0.69	80.7166		70	0.69	55.476
80	0.43	87.0233		80	0.43	65.4359		80	0.43	80.9348		80	0.43	68.5784		80	0.43	74.0985		80	0.43	57.7209		80	0.43	48.1268		80	0.43	88.6377		80	0.69	79.4033		80	0.69	53.2717
90	0.43	84.2056		90	0.43	68.2018		90	0.43	81.7276		90	0.43	71.2281		90	0.43	76.2758		90	0.43	61.7546		90	0.43	52.8634		90	0.43	91.2315		90	0.69	79.4473		90	0.69	52.053
100	0.43	87.2323		100	0.43	72.5718		100	0.43	87.2737		100	0.43	74.0078		100	0.43	77.9504		100	0.43	59.6172		100	0.43	53.4525		100	0.43	90.1306		100	0.69	78.5302		100	0.69	54.8918
110	0.43	88.5943		110	0.43	75.2791		110	0.43	90.0136		110	0.43	72.5241		110	0.43	76.2999		110	0.43	58.952		110	0.43	52.1295		110	0.43	93.3874		110	0.69	78.6536		110	0.69	52.4536
120	0.43	90.752		120	0.43	77.9177		120	0.43	91.2621		120	0.43	76.0682		120	0.43	76.9108		120	0.43	59.993		120	0.43	50.8335		120	0.43	94.2712		120	0.69	79.4444		120	0.69	51.4571
130	0.43	91.5291		130	0.43	78.9354		130	0.43	87.6687		130	0.43	78.4141		130	0.43	77.2213		130	0.43	58.8301		130	0.43	53.7672		130	0.43	92.7184		130	0.69	82.1478		130	0.69	51.7531
140	0.43	92.4532		140	0.43	78.6056		140	0.43	87.7768		140	0.43	80.5677		140	0.43	78.7981		140	0.43	60.8575		140	0.43	53.4406		140	0.43	91.7422		140	0.69	85.9783		140	0.69	53.4573
150	0.43	94.4344		150	0.43	81.248		150	0.43	87.0464		150	0.43	82.8055		150	0.43	80.1103		150	0.43	64.0206		150	0.43	53.85		150	0.43	92.3155		150	0.69	87.2058		150	0.69	52.5357
160	0.43	94.089		160	0.43	82.5108		160	0.43	87.1035		160	0.43	81.4061		160	0.43	82.9517		160	0.43	62.0477		160	0.43	54.5375		160	0.43	91.8466		160	0.69	85.6985		160	0.69	50.344
170	0.43	95.8416		170	0.43	84.7963		170	0.43	85.0892		170	0.43	77.0515		170	0.43	81.1012		170	0.43	65.0509		170	0.43	54.6511		170	0.43	92.1342		170	0.69	84.5778		170	0.69	51.2871
180	0.43	95.915		180	0.43	83.1249		180	0.43	84.7539		180	0.43	78.0072		180	0.43	83.0085		180	0.43	66.2637		180	0.43	56.6841		180	0.43	91.6135		180	0.69	83.5905		180	0.69	52.4445
190	0.43	97.4426		190	0.43	85.9175		190	0.43	88.0655		190	0.43	75.5987		190	0.43	84.0576		190	0.43	65.1613		190	0.43	57.5387		190	0.43	90.5339		190	0.69	83.6299		190	0.69	48.4805
200	0.43	96.9577		200	0.43	84.8191		200	0.43	86.5437		200	0.43	74.9231		200	0.43	84.987		200	0.43	64.8463		200	0.43	59.1274		200	0.43	89.8218		200	0.69	83.2119		200	0.69	52.568
210	0.43	97.2708		210	0.43	86.3755		210	0.43	85.4159		210	0.43	75.3482		210	0.43	87.8163		210	0.43	60.9302		210	0.43	56.5552		210	0.43	89.1868		210	0.69	82.4058		210	0.69	50.7604
220	0.43	97.6493		220	0.43	84.751		220	0.43	85.7985		220	0.43	73.8213		220	0.43	88.4677		220	0.43	62.4878		220	0.43	53.5407		220	0.43	89.4358		220	0.69	81.6921		220	0.69	51.2748
230	0.43	98.2222		230	0.43	87.6342		230	0.43	85.5895		230	0.43	74.1625		230	0.43	88.3543		230	0.43	64.1691		230	0.43	57.2655		230	0.43	91.7019		230	0.69	80.7401		230	0.69	52.1469
240	0.43	97.9754		240	0.43	92.43		240	0.43	86.7147		240	0.43	79.5826		240	0.43	86.0193		240	0.43	68.1993		240	0.43	58.402		240	0.43	93.1607		240	0.69	81.1834		240	0.69	52.3687
250	0.43	98.2555		250	0.43	94.0378		250	0.43	89.4591		250	0.43	81.1875		250	0.43	87.7805		250	0.43	68.6252		250	0.43	57.9639		250	0.43	93.6777		250	0.69	81.6257		250	0.69	47.7745
260	0.43	98.9434		260	0.43	93.2147		260	0.43	88.8051		260	0.43	82.0713		260	0.43	86.252		260	0.43	67.4764		260	0.43	54.1733		260	0.43	93.0356		260	0.69	80.5908		260	0.69	52.5231
270	0.43	98.9164		270	0.43	93.7207		270	0.43	88.9451		270	0.43	81.1933		270	0.43	84.8931		270	0.43	68.1027		270	0.43	57.3196		270	0.43	91.5317		270	0.69	82.6273		270	0.69	49.2098
280	0.43	98.1672		280	0.43	95.5507		280	0.43	88.9188		280	0.43	84.4247		280	0.43	88.5492		280	0.43	68.8236		280	0.43	56.5169		280	0.43	94.2216		280	0.69	84.0938		280	0.69	51.5957
290	0.43	96.5726		290	0.43	92.2272		290	0.43	87.5201		290	0.43	84.2345		290	0.43	89.1048		290	0.43	67.9622		290	0.43	59.2875		290	0.43	91.2979		290	0.69	85.6452		290	0.69	52.7144
300	0.43	95.9776		300	0.43	93.9112		300	0.43	85.9666		300	0.43	82.8653		300	0.43	87.7935		300	0.43	68.6956		300	0.43	55.5497		300	0.43	91.4648		300	0.69	87.5636		300	0.69	51.1394
310	0.43	95.8905		310	0.43	94.1957		310	0.43	90.1828		310	0.43	83.9858		310	0.43	88.6137		310	0.43	64.5594		310	0.43	59.3174		310	0.43	92.6957		310	0.69	89.5983		310	0.69	50.8693
320	0.43	95.5404		320	0.43	94.6426		320	0.43	93.4611		320	0.43	85.9215		320	0.43	89.257		320	0.43	66.6878		320	0.43	58.6886		320	0.43	90.778		320	0.69	90.0043		320	0.69	50.4942
330	0.43	95.0496		330	0.43	94.6706		330	0.43	92.0276		330	0.43	87.1868		330	0.43	85.0023		330	0.43	70.0117		330	0.43	55.1274		330	0.43	90.1562		330	0.69	87.4313		330	0.69	51.9372
340	0.43	94.6925		340	0.43	95.7833		340	0.43	95.13		340	0.43	85.4466		340	0.43	88.2279		340	0.43	66.7901		340	0.43	56.4359		340	0.43	90.2817		340	0.69	88.2591		340	0.69	51.0181
350	0.43	95.1254		350	0.43	95.97		350	0.43	93.4838		350	0.43	85.4512		350	0.43	85.5838		350	0.43	66.9622		350	0.43	55.9585		350	0.43	90.5151		350	0.69	89.0164		350	0.69	55.0667
360	0.43	96.6613		360	0.43	95.3136		360	0.43	93.1516		360	0.43	85.3028		360	0.43	84.9779		360	0.43	67.6755		360	0.43	55.081		360	0.43	94.0524		360	0.69	88.8495		360	0.69	49.8902
370	0.43	97.2285		370	0.43	94.8722		370	0.43	93.6933		370	0.43	84.4434		370	0.43	84.8049		370	0.43	67.3714		370	0.43	58.9595		370	0.43	95.4789		370	0.69	87.6952		370	0.69	54.6664
380	0.43	97.4629		380	0.43	94.3745		380	0.43	95.2078		380	0.43	86.7762		380	0.43	84.1043		380	0.43	70.4384		380	0.43	58.2517		380	0.43	95.92		380	0.69	88.0564		380	0.69	55.8301
390	0.43	97.6489		390	0.43	95.6163		390	0.43	95.629		390	0.43	86.8294		390	0.43	85.5378		390	0.43	67.6801		390	0.43	60.629		390	0.43	95.7838		390	0.69	88.9634		390	0.69	53.7168
400	0.43	97.9571		400	0.43	95.6958		400	0.43	94.9951		400	0.43	83.3353		400	0.43	86.7291		400	0.43	68.3751		400	0.43	58.8686		400	0.43	96.2931		400	0.69	89.1643		400	0.69	52.4958
410	0.43	98.0687		410	0.43	96.4664		410	0.43	94.8053		410	0.43	83.7286		410	0.43	85.2408		410	0.43	67.0346		410	0.43	54.4055		410	0.43	96.9545		410	0.69	89.2349		410	0.69	53.2298
420	0.43	97.6453		420	0.43	95.5606		420	0.43	92.8773		420	0.43	84.0812		420	0.43	86.1383		420	0.43	67.4622		420	0.43	60.8128		420	0.43	96.7249		420	0.69	90.4404		420	0.69	56.9567
430	0.43	97.9672		430	0.43	94.4544		430	0.43	94.6767		430	0.43	84.0625		430	0.43	87.464		430	0.43	68.6072		430	0.43	59.4533		430	0.43	96.1203		430	0.69	92.5709		430	0.69	52.0753
440	0.43	98.0705		440	0.43	94.6924		440	0.43	95.5009		440	0.43	86.7584		440	0.43	87.4796		440	0.43	71.7893		440	0.43	56.6527		440	0.43	95.6903		440	0.69	92.8413		440	0.69	52.7591
450	0.43	98.3597		450	0.43	95.4018		450	0.43	93.8341		450	0.43	87.6036		450	0.43	87.0073		450	0.43	72.7717		450	0.43	55.8059		450	0.43	95.3876		450	0.69	93.2539		450	0.69	53.5043
460	0.43	98.5215		460	0.43	95.4617		460	0.43	94.6537		460	0.43	88.7152		460	0.43	87.2856		460	0.43	70.423		460	0.43	59.539		460	0.43	94.2429		460	0.69	93.9406		460	0.69	55.4607
470	0.43	98.758		470	0.43	96.978		470	0.43	94.4518		470	0.43	89.4084		470	0.43	84.6747		470	0.43	74.6894		470	0.43	58.2076		470	0.43	92.1352		470	0.69	93.8872		470	0.69	54.0624
480	0.43	98.5996		480	0.43	95.9118		480	0.43	95.3132		480	0.43	90.4011		480	0.43	83.3511		480	0.43	67.6714		480	0.43	60.3589		480	0.43	91.9059		480	0.69	92.5653		480	0.69	56.9151
0	0.43	42.6344		0	0.43	43.7792		0	0.43	40.417		0	0.43	51.4588		0	0.43	51.3659		0	0.43	49.3064		0	0.43	49.3092		0	0.43	41.3399		0	0.69	45.1656		0	0.69	55.2868
10	0.43	63.0718		10	0.43	39.8224		10	0.43	50.5456		10	0.43	51.9658		10	0.43	53.938		10	0.43	53.113		10	0.43	51.7446		10	0.43	61.3409		10	0.69	52.5778		10	0.69	56.3517
20	0.43	71.0957		20	0.43	46.0086		20	0.43	68.08		20	0.43	53.7429		20	0.43	53.0593		20	0.43	51.6411		20	0.43	48.7648		20	0.43	73.5227		20	0.69	59.3664		20	0.69	51.8469
30	0.43	74.411		30	0.43	52.3584		30	0.43	74.6887		30	0.43	63.5178		30	0.43	59.743		30	0.43	52.8989		30	0.43	49.5326		30	0.43	83.1029		30	0.69	68.3209		30	0.69	54.349
40	0.43	78.3286		40	0.43	53.1392		40	0.43	74.6951		40	0.43	70.8148		40	0.43	59.854		40	0.43	54.545		40	0.43	52.8714		40	0.43	86.2712		40	0.69	72.8313		40	0.69	53.6032
50	0.43	82.0102		50	0.43	66.1642		50	0.43	76.9871		50	0.43	72.3785		50	0.43	60.3325		50	0.43	55.2737		50	0.43	51.773		50	0.43	89.2834		50	0.69	75.0397		50	0.69	54.1868
60	0.43	82.2072		60	0.43	74.9432		60	0.43	78.5655		60	0.43	73.6855		60	0.43	64.1973		60	0.43	53.6952		60	0.43	51.1777		60	0.43	88.3997		60	0.69	78.521		60	0.69	55.453
70	0.43	85.3206		70	0.43	78.447		70	0.43	80.0291		70	0.43	74.7554		70	0.43	66.2203		70	0.43	59.6357		70	0.43	48.1415		70	0.43	87.5155		70	0.69	80.8796		70	0.69	52.5274
80	0.43	89.7458		80	0.43	79.5309		80	0.43	81.6106		80	0.43	75.4322		80	0.43	72.0714		80	0.43	57.8416		80	0.43	49.3116		80	0.43	89.2503		80	0.69	84.317		80	0.69	55.0146
90	0.43	89.5367		90	0.43	75.5339		90	0.43	82.6634		90	0.43	76.677		90	0.43	73.7565		90	0.43	58.9814		90	0.43	49.0225		90	0.43	90.3307		90	0.69	86.2126		90	0.69	53.5296
100	0.43	90.4825		100	0.43	73.3941		100	0.43	81.3385		100	0.43	77.2201		100	0.43	74.442		100	0.43	60.4852		100	0.43	52.8746		100	0.43	90.3445		100	0.69	87.2061		100	0.69	53.4912
110	0.43	93.0599		110	0.43	78.3194		110	0.43	80.9449		110	0.43	78.2788		110	0.43	77.9314		110	0.43	59.7302		110	0.43	57.546		110	0.43	90.6151		110	0.69	86.9046		110	0.69	52.7825
120	0.43	92.4331		120	0.43	78.6899		120	0.43	80.2379		120	0.43	79.7659		120	0.43	76.1552		120	0.43	58.3408		120	0.43	54.069		120	0.43	94.0967		120	0.69	86.0734		120	0.69	55.0777
130	0.43	90.7264		130	0.43	80.364		130	0.43	81.9905		130	0.43	82.74		130	0.43	75.184		130	0.43	59.8142		130	0.43	50.2355		130	0.43	94.3281		130	0.69	85.9843		130	0.69	54.5021
140	0.43	91.0842		140	0.43	80.1008		140	0.43	84.6653		140	0.43	84.2569		140	0.43	77.0958		140	0.43	62.768		140	0.43	56.8923		140	0.43	96.4632		140	0.69	84.3618		140	0.69	55.2944
150	0.43	91.5052		150	0.43	80.8467		150	0.43	84.6303		150	0.43	84.4406		150	0.43	75.919		150	0.43	64.4699		150	0.43	55.8059		150	0.43	97.8755		150	0.69	82.7292		150	0.69	57.1001
160	0.43	88.5038		160	0.43	80.0419		160	0.43	85.202		160	0.43	85.9577		160	0.43	80.4636		160	0.43	63.8268		160	0.43	55.5529		160	0.43	97.3121		160	0.69	81.1896		160	0.69	53.1056
170	0.43	87.3068		170	0.43	80.1817		170	0.43	83.7561		170	0.43	86.2302		170	0.43	80.3177		170	0.43	66.5799		170	0.43	56.9128		170	0.43	97.6741		170	0.69	78.3399		170	0.69	53.8968
180	0.43	91.7483		180	0.43	82.953		180	0.43	85.2837		180	0.43	84.9888		180	0.43	83.7554		180	0.43	67.1195		180	0.43	49.8419		180	0.43	97.5052		180	0.69	76.2298		180	0.69	52.5222
190	0.43	94.2686		190	0.43	79.0033		190	0.43	84.8249		190	0.43	85.4773		190	0.43	84.3125		190	0.43	67.2797		190	0.43	54.7256		190	0.43	97.2514		190	0.69	77.9593		190	0.69	53.8107
200	0.43	95.455		200	0.43	82.2606		200	0.43	83.8836		200	0.43	86.6537		200	0.43	83.7028		200	0.43	67.8124		200	0.43	54.0858		200	0.43	95.7029		200	0.69	79.5359		200	0.69	50.9873
210	0.43	95.0617		210	0.43	82.3461		210	0.43	82.9887		210	0.43	84.5357		210	0.43	83.7544		210	0.43	67.115		210	0.43	53.6609		210	0.43	94.101		210	0.69	81.3798		210	0.69	54.0422
220	0.43	94.2333		220	0.43	85.5192		220	0.43	83.1406		220	0.43	85.0615		220	0.43	83.7634		220	0.43	66.8812		220	0.43	57.9856		220	0.43	93.0367		220	0.69	84.3373		220	0.69	55.3006
230	0.43	94.9798		230	0.43	85.6471		230	0.43	82.9967		230	0.43	84.9229		230	0.43	83.6045		230	0.43	68.5498		230	0.43	57.2087		230	0.43	91.7464		230	0.69	86.3792		230	0.69	54.8982
240	0.43	96.9742		240	0.43	86.1784		240	0.43	83.9515		240	0.43	85.6715		240	0.43	85.9758		240	0.43	68.7101		240	0.43	56.2146		240	0.43	92.571		240	0.69	84.7683		240	0.69	52.6221
250	0.43	96.1445		250	0.43	87.1814		250	0.43	85.5082		250	0.43	87.5877		250	0.43	85.9371		250	0.43	69.4623		250	0.43	57.2036		250	0.43	92.7899		250	0.69	82.8377		250	0.69	55.0899
260	0.43	93.7148		260	0.43	88.6321		260	0.43	85.7592		260	0.43	88.283		260	0.43	84.0106		260	0.43	70.163		260	0.43	56.8241		260	0.43	92.8706		260	0.69	81.8863		260	0.69	56.8336
270	0.43	92.6668		270	0.43	91.4772		270	0.43	85.4561		270	0.43	85.0925		270	0.43	82.6166		270	0.43	63.5653		270	0.43	55.3868		270	0.43	94.0369		270	0.69	82.5408		270	0.69	54.2802
280	0.43	92.1644		280	0.43	91.2507		280	0.43	85.7454		280	0.43	84.3215		280	0.43	88.2679		280	0.43	63.8971		280	0.43	56.0906		280	0.43	94.0554		280	0.69	83.4087		280	0.69	53.9888
290	0.43	91.1341		290	0.43	91.5941		290	0.43	85.5943		290	0.43	81.8591		290	0.43	86.8421		290	0.43	68.3164		290	0.43	53.973		290	0.43	93.5263		290	0.69	86.558		290	0.69	53.0323
300	0.43	92.1246		300	0.43	91.7247		300	0.43	85.8253		300	0.43	81.0785		300	0.43	89.262		300	0.43	67.899		300	0.43	55.9125		300	0.43	92.1572		300	0.69	88.029		300	0.69	55.44
310	0.43	91.6172		310	0.43	93.278		310	0.43	87.2996		310	0.43	80.8002		310	0.43	87.9796		310	0.43	65.5059		310	0.43	53.4705		310	0.43	93.2863		310	0.69	90.2537		310	0.69	53.9051
320	0.43	92.574		320	0.43	93.7448		320	0.43	89.8194		320	0.43	81.2581		320	0.43	88.3338		320	0.43	69.2017		320	0.43	57.0398		320	0.43	94.2863		320	0.69	93.0044		320	0.69	54.5491
330	0.43	93.6083		330	0.43	95.6576		330	0.43	88.2175		330	0.43	81.3111		330	0.43	88.5282		330	0.43	69.7445		330	0.43	56.9702		330	0.43	93.989		330	0.69	93.423		330	0.69	56.226
340	0.43	92.4642		340	0.43	93.4138		340	0.43	86.9569		340	0.43	81.8809		340	0.43	88.7055		340	0.43	66.1352		340	0.43	56.0285		340	0.43	94.8827		340	0.69	91.1053		340	0.69	52.9265
350	0.43	91.8375		350	0.43	94.4049		350	0.43	86.1942		350	0.43	83.9525		350	0.43	86.4943		350	0.43	70.2843		350	0.43	54.4155		350	0.43	93.7444		350	0.69	90.5782		350	0.69	55.8826
360	0.43	93.5442		360	0.43	95.7466		360	0.43	85.2496		360	0.43	84.7564		360	0.43	84.9604		360	0.43	67.6163		360	0.43	59.8997		360	0.43	95.6463		360	0.69	91.3864		360	0.69	57.1817
370	0.43	95.6383		370	0.43	96.0714		370	0.43	84.375		370	0.43	87.3734		370	0.43	83.6154		370	0.43	68.8483		370	0.43	54.6515		370	0.43	93.8629		370	0.69	92.3523		370	0.69	57.1399
380	0.43	94.8378		380	0.43	96.2677		380	0.43	82.9834		380	0.43	88.5987		380	0.43	82.2278		380	0.43	67.8698		380	0.43	56.9669		380	0.43	95.9052		380	0.69	92.3945		380	0.69	57.1059
390	0.43	94.7669		390	0.43	96.5276		390	0.43	82.6967		390	0.43	88.7913		390	0.43	81.6608		390	0.43	66.9716		390	0.43	59.4944		390	0.43	95.6752		390	0.69	92.3188		390	0.69	56.2197
400	0.43	94.0558		400	0.43	96.7809		400	0.43	83.2104		400	0.43	89.3027		400	0.43	84.2816		400	0.43	70.2077		400	0.43	58.487		400	0.43	96.1252		400	0.69	91.3246		400	0.69	56.0587
410	0.43	92.6925		410	0.43	96.6785		410	0.43	84.0922		410	0.43	89.4798		410	0.43	82.0027		410	0.43	68.1272		410	0.43	57.2695		410	0.43	96.3198		410	0.69	90.3147		410	0.69	55.8099
420	0.43	93.4588		420	0.43	97.5085		420	0.43	84.7192		420	0.43	89.0842		420	0.43	82.1036		420	0.43	65.0543		420	0.43	60.9704		420	0.43	96.248		420	0.69	90.8406		420	0.69	56.5488
430	0.43	92.4561		430	0.43	97.378		430	0.43	85.7556		430	0.43	88.7068		430	0.43	79.5151		430	0.43	67.8319		430	0.43	56.1192		430	0.43	95.4159		430	0.69	93.3733		430	0.69	59.0216
440	0.43	92.6444		440	0.43	97.6582		440	0.43	88.1554		440	0.43	86.9705		440	0.43	87.0811		440	0.43	68.2366		440	0.43	57.088		440	0.43	95.8966		440	0.69	94.1295		440	0.69	54.766
450	0.43	93.8063		450	0.43	98.1555		450	0.43	91.1715		450	0.43	84.9043		450	0.43	88.241		450	0.43	69.0375		450	0.43	58.0471		450	0.43	95.3154		450	0.69	94.5191		450	0.69	57.3616
460	0.43	91.7811		460	0.43	98.3936		460	0.43	92.1597		460	0.43	82.466		460	0.43	84.5411		460	0.43	66.8021		460	0.43	58.5108		460	0.43	96.245		460	0.69	95.4304		460	0.69	55.973
470	0.43	91.8442		470	0.43	98.481		470	0.43	93.6108		470	0.43	80.9195		470	0.43	87.5521		470	0.43	72.4547		470	0.43	56.3626		470	0.43	97.1011		470	0.69	94.2492		470	0.69	57.959
480	0.43	90.8319		480	0.43	98.4877		480	0.43	92.5812		480	0.43	79.7767		480	0.43	83.36		480	0.43	64.5005		480	0.43	56.7269		480	0.43	97.1335		480	0.69	94.8031		480	0.69	56.0886
0	0.43	48.4088		0	0.43	43.1802		0	0.43	39.1234		0	0.43	42.7393		0	0.43	47.9176		0	0.43	49.9932		0	0.43	50.5831		0	0.43	45.6347		0	0.69	41.3112		0	0.69	56.1842
10	0.43	65		10	0.43	41.859		10	0.43	46.7665		10	0.43	49.4474		10	0.43	50.8272		10	0.43	46.5864		10	0.43	48.6894		10	0.43	59.669		10	0.69	53.9223		10	0.69	51.3097
20	0.43	73.6088		20	0.43	45.2307		20	0.43	62.9265		20	0.43	55.6959		20	0.43	55.288		20	0.43	50.7097		20	0.43	52.2472		20	0.43	69.4308		20	0.69	62.1395		20	0.69	57.0649
30	0.43	75.7669		30	0.43	54.2487		30	0.43	75.9651		30	0.43	66.2449		30	0.43	55.9793		30	0.43	49.4782		30	0.43	52.7038		30	0.43	76.7178		30	0.69	69.0732		30	0.69	56.2465
40	0.43	80.3069		40	0.43	55.3465		40	0.43	80.493		40	0.43	70.9606		40	0.43	60.9537		40	0.43	49.0209		40	0.43	50.4455		40	0.43	83.982		40	0.69	73.2994		40	0.69	53.9762
50	0.43	85.4701		50	0.43	55.5707		50	0.43	83.9003		50	0.43	71.3278		50	0.43	65.5005		50	0.43	53.8799		50	0.43	52.8722		50	0.43	86.5657		50	0.69	73.5543		50	0.69	51.1402
60	0.43	87.721		60	0.43	53.5974		60	0.43	83.6033		60	0.43	74.0245		60	0.43	67.3512		60	0.43	54.0874		60	0.43	50.3935		60	0.43	87.6224		60	0.69	70.2274		60	0.69	52.8287
70	0.43	85.0967		70	0.43	58.2413		70	0.43	86.6387		70	0.43	75.2568		70	0.43	72.1676		70	0.43	56.1584		70	0.43	50.3112		70	0.43	87.608		70	0.69	72.6534		70	0.69	54.0226
80	0.43	88.8933		80	0.43	61.8689		80	0.43	86.6011		80	0.43	78.9389		80	0.43	69.4967		80	0.43	59.6084		80	0.43	48.439		80	0.43	88.7176		80	0.69	74.0115		80	0.69	53.9345
90	0.43	88.3957		90	0.43	68.1126		90	0.43	86.4868		90	0.43	81.0781		90	0.43	71.2072		90	0.43	58.1922		90	0.43	54.3952		90	0.43	92.4834		90	0.69	77.9009		90	0.69	53.4569
100	0.43	86.5033		100	0.43	74.129		100	0.43	87.6925		100	0.43	80.9232		100	0.43	75.1628		100	0.43	62.4461		100	0.43	51.0533		100	0.43	91.7365		100	0.69	80.6034		100	0.69	51.3581
110	0.43	88.9055		110	0.43	71.769		110	0.43	87.8397		110	0.43	81.2614		110	0.43	77.7808		110	0.43	61.718		110	0.43	53.8367		110	0.43	90.1782		110	0.69	81.2789		110	0.69	49.8472
120	0.43	90.1713		120	0.43	75.6652		120	0.43	87.0926		120	0.43	82.4918		120	0.43	79.1498		120	0.43	64.3657		120	0.43	53.0998		120	0.43	91.0291		120	0.69	82.605		120	0.69	55.0505
130	0.43	94.8664		130	0.43	76.2284		130	0.43	86.3099		130	0.43	84.0106		130	0.43	79.3005		130	0.43	67.0533		130	0.43	52.9255		130	0.43	90.9769		130	0.69	83.1441		130	0.69	52.124
140	0.43	95.9396		140	0.43	76.7439		140	0.43	87.0018		140	0.43	85.7127		140	0.43	81.2102		140	0.43	65.7748		140	0.43	51.2851		140	0.43	90.1877		140	0.69	81.5934		140	0.69	49.9287
150	0.43	94.3113		150	0.43	72.3121		150	0.43	88.2226		150	0.43	86.8924		150	0.43	81.2306		150	0.43	67.994		150	0.43	52.1438		150	0.43	92.3982		150	0.69	80.6773		150	0.69	50.2904
160	0.43	96.1229		160	0.43	74.2714		160	0.43	85.2142		160	0.43	89.0325		160	0.43	80.3043		160	0.43	64.6229		160	0.43	52.2866		160	0.43	94.0613		160	0.69	80.97		160	0.69	50.9461
170	0.43	95.14		170	0.43	74.0305		170	0.43	83.3577		170	0.43	89.6241		170	0.43	80.935		170	0.43	71.3396		170	0.43	53.6707		170	0.43	95.2479		170	0.69	80.4612		170	0.69	52.428
180	0.43	92.3742		180	0.43	70.9188		180	0.43	80.6743		180	0.43	88.7342		180	0.43	80.9454		180	0.43	66.8156		180	0.43	53.4389		180	0.43	94.7446		180	0.69	79.9635		180	0.69	50.4098
190	0.43	93.4158		190	0.43	66.6209		190	0.43	78.7028		190	0.43	87.612		190	0.43	80.7832		190	0.43	67.3488		190	0.43	57.0671		190	0.43	95.8819		190	0.69	79.7652		190	0.69	49.6454
200	0.43	95.7306		200	0.43	67.4547		200	0.43	78.8034		200	0.43	86.4934		200	0.43	84.6795		200	0.43	67.6194		200	0.43	57.8151		200	0.43	94.8273		200	0.69	78.4224		200	0.69	53.0137
210	0.43	96.0892		210	0.43	64.5188		210	0.43	80.8638		210	0.43	85.3593		210	0.43	83.5304		210	0.43	64.6665		210	0.43	55.506		210	0.43	95.4227		210	0.69	81.1566		210	0.69	52.725
220	0.43	96.1604		220	0.43	64.9618		220	0.43	81.1884		220	0.43	85.4309		220	0.43	83.0679		220	0.43	66.4407		220	0.43	56.0535		220	0.43	93.5222		220	0.69	82.5825		220	0.69	53.4346
230	0.43	94.7861		230	0.43	67.0557		230	0.43	81.3939		230	0.43	84.8292		230	0.43	84.9415		230	0.43	62.7714		230	0.43	55.285		230	0.43	93.2825		230	0.69	84.4932		230	0.69	54.9446
240	0.43	93.4742		240	0.43	62.5608		240	0.43	78.4268		240	0.43	86.2664		240	0.43	87.9849		240	0.43	66.4286		240	0.43	55.2542		240	0.43	94.2298		240	0.69	84.8755		240	0.69	52.2698
250	0.43	93.5244		250	0.43	64.0573		250	0.43	75.6069		250	0.43	87.1879		250	0.43	89.479		250	0.43	63.7246		250	0.43	54.6075		250	0.43	95.9704		250	0.69	84.9206		250	0.69	53.5299
260	0.43	93.207		260	0.43	69.5934		260	0.43	74.2784		260	0.43	85.4205		260	0.43	89.7788		260	0.43	66.391		260	0.43	53.843		260	0.43	96.8805		260	0.69	82.7691		260	0.69	55.321
270	0.43	95.3301		270	0.43	73.4343		270	0.43	77.7298		270	0.43	86.5952		270	0.43	86.9516		270	0.43	62.6157		270	0.43	54.5829		270	0.43	97.8287		270	0.69	82.4057		270	0.69	51.1371
280	0.43	95.8912		280	0.43	72.4462		280	0.43	78.8774		280	0.43	87.4754		280	0.43	91.3975		280	0.43	64.3351		280	0.43	54.7264		280	0.43	98.6337		280	0.69	84.0869		280	0.69	53.0918
290	0.43	96.5792		290	0.43	69.1888		290	0.43	78.9211		290	0.43	85.7821		290	0.43	87.567		290	0.43	67.6134		290	0.43	53.1347		290	0.43	98.1909		290	0.69	85.2288		290	0.69	53.3884
300	0.43	97.4912		300	0.43	69.0626		300	0.43	81.7927		300	0.43	84.703		300	0.43	91.5313		300	0.43	68.3563		300	0.43	56.5059		300	0.43	98.8686		300	0.69	86.8073		300	0.69	51.4643
310	0.43	97.2642		310	0.43	70.6936		310	0.43	81.9172		310	0.43	83.8427		310	0.43	90.4644		310	0.43	68.635		310	0.43	61.2403		310	0.43	98.4289		310	0.69	84.6584		310	0.69	53.9607
320	0.43	97.3801		320	0.43	70.691		320	0.43	81.1199		320	0.43	86.1706		320	0.43	90.0344		320	0.43	71.7246		320	0.43	58.8633		320	0.43	97.9549		320	0.69	84.2614		320	0.69	52.7247
330	0.43	96.9588		330	0.43	75.3078		330	0.43	80.0564		330	0.43	86.714		330	0.43	89.2675		330	0.43	68.9037		330	0.43	54.8919		330	0.43	97.4319		330	0.69	85.1049		330	0.69	53.4179
340	0.43	96.8183		340	0.43	79.7731		340	0.43	83.3499		340	0.43	86.8677		340	0.43	87.5743		340	0.43	73.1959		340	0.43	54.8006		340	0.43	96.3272		340	0.69	86.8608		340	0.69	55.247
350	0.43	97.2188		350	0.43	73.3342		350	0.43	89.7955		350	0.43	88.8389		350	0.43	85.3959		350	0.43	71.9241		350	0.43	56.6362		350	0.43	96.2325		350	0.69	86.8281		350	0.69	53.9867
360	0.43	96.8478		360	0.43	71.8268		360	0.43	90.3699		360	0.43	88.9165		360	0.43	86.5876		360	0.43	69.8851		360	0.43	58.0254		360	0.43	96.1828		360	0.69	86.4485		360	0.69	55.962
370	0.43	97.4151		370	0.43	73.7071		370	0.43	92.6771		370	0.43	89.7732		370	0.43	83.7412		370	0.43	70.5623		370	0.43	54.1954		370	0.43	96.2437		370	0.69	85.8072		370	0.69	55.2126
380	0.43	97.2967		380	0.43	76.5455		380	0.43	92.8005		380	0.43	88.6865		380	0.43	87.375		380	0.43	68.8473		380	0.43	56.3931		380	0.43	96.3308		380	0.69	86.1644		380	0.69	55.1259
390	0.43	97.6857		390	0.43	75.1645		390	0.43	92.0983		390	0.43	88.2324		390	0.43	87.0121		390	0.43	67.1552		390	0.43	56.8641		390	0.43	96.3931		390	0.69	85.0155		390	0.69	55.3213
400	0.43	96.7048		400	0.43	76.5875		400	0.43	92.1318		400	0.43	89.5021		400	0.43	87.3779		400	0.43	66.9086		400	0.43	57.484		400	0.43	96.6526		400	0.69	86.5143		400	0.69	54.6877
410	0.43	97.1747		410	0.43	81.8516		410	0.43	95.0214		410	0.43	89.7091		410	0.43	86.8167		410	0.43	70.4725		410	0.43	60.5291		410	0.43	96.8846		410	0.69	86.4372		410	0.69	56.7705
420	0.43	97.502		420	0.43	84.4964		420	0.43	95.2035		420	0.43	89.4651		420	0.43	86.7498		420	0.43	73.1758		420	0.43	59.0503		420	0.43	96.9271		420	0.69	88.2727		420	0.69	56.3516
430	0.43	96.9667		430	0.43	85.2497		430	0.43	93.1254		430	0.43	87.8436		430	0.43	87.4071		430	0.43	67.3273		430	0.43	55.574		430	0.43	96.6754		430	0.69	87.603		430	0.69	55.453
440	0.43	96.2639		440	0.43	84.0922		440	0.43	91.9648		440	0.43	88.0133		440	0.43	87.6308		440	0.43	66.9224		440	0.43	55.9428		440	0.43	97.013		440	0.69	86.1642		440	0.69	55.904
450	0.43	94.8193		450	0.43	83.6005		450	0.43	93.0184		450	0.43	87.1062		450	0.43	86.5581		450	0.43	69.313		450	0.43	59.9684		450	0.43	97.3734		450	0.69	84.2965		450	0.69	55.3477
460	0.43	94.6015		460	0.43	81.4506		460	0.43	93.7598		460	0.43	85.3815		460	0.43	84.3212		460	0.43	66.2695		460	0.43	59.5115		460	0.43	97.4233		460	0.69	83.5507		460	0.69	52.2834
470	0.43	96.1184		470	0.43	83.9649		470	0.43	94.3463		470	0.43	84.7214		470	0.43	84.0038		470	0.43	64.6448		470	0.43	60.4297		470	0.43	98.1664		470	0.69	85.407		470	0.69	57.054
480	0.43	94.882		480	0.43	83.2446		480	0.43	92.5018		480	0.43	83.2483		480	0.43	84		480	0.43	65.1652		480	0.43	59.0942		480	0.43	97.6392		480	0.69	87.1246		480	0.69	53.4844
0	0.43	51.2731		0	0.43	38.3443		0	0.43	29.4556		0	0.43	47.2424		0	0.43	49.6333		0	0.43	53.0613		0	0.43	50.8108		0	0.43	48.6467		0	0.69	42.4064		0	0.69	52.2867
10	0.43	66.6087		10	0.43	47.6426		10	0.43	41.338		10	0.43	49.8723		10	0.43	48.3915		10	0.43	47.1094		10	0.43	54.3288		10	0.43	64.6875		10	0.69	48.8707		10	0.69	56.494
20	0.43	70.5949		20	0.43	49.0218		20	0.43	53.9354		20	0.43	48.8396		20	0.43	51.1808		20	0.43	50.6003		20	0.43	51.2481		20	0.43	75.868		20	0.69	59.0458		20	0.69	57.0323
30	0.43	77.162		30	0.43	56.1779		30	0.43	62.1662		30	0.43	58.2671		30	0.43	56.0465		30	0.43	49.3301		30	0.43	51.2163		30	0.43	83.1154		30	0.69	66.6553		30	0.69	54.3184
40	0.43	79.251		40	0.43	63.1742		40	0.43	69.9009		40	0.43	64.8299		40	0.43	59.6934		40	0.43	52.4043		40	0.43	53.9018		40	0.43	83.1923		40	0.69	75.2554		40	0.69	50.2908
50	0.43	82.7336		50	0.43	64.7361		50	0.43	70.4463		50	0.43	66.1243		50	0.43	64.3087		50	0.43	56.6796		50	0.43	47.6482		50	0.43	86.5523		50	0.69	78.8555		50	0.69	51.9173
60	0.43	87.7023		60	0.43	70.0982		60	0.43	76.9802		60	0.43	62.556		60	0.43	70.0472		60	0.43	56.0094		60	0.43	51.0392		60	0.43	89.4719		60	0.69	79.8524		60	0.69	52.8212
70	0.43	90.4986		70	0.43	73.9818		70	0.43	78.9112		70	0.43	61.0486		70	0.43	69.4134		70	0.43	55.1765		70	0.43	51.5834		70	0.43	90.2554		70	0.69	81.3563		70	0.69	52.4465
80	0.43	93.2995		80	0.43	72.5779		80	0.43	80.8434		80	0.43	64.5488		80	0.43	70.7828		80	0.43	60.0224		80	0.43	54.6155		80	0.43	90.9286		80	0.69	80.4697		80	0.69	51.3676
90	0.43	93.4101		90	0.43	75.351		90	0.43	81.071		90	0.43	67.8983		90	0.43	76.4495		90	0.43	62.1037		90	0.43	52.0915		90	0.43	92.6684		90	0.69	82.875		90	0.69	52.3237
100	0.43	94.3633		100	0.43	71.7517		100	0.43	80.9149		100	0.43	68.8687		100	0.43	75.4214		100	0.43	62.7931		100	0.43	51.672		100	0.43	93.7444		100	0.69	84.725		100	0.69	52.7445
110	0.43	93.229		110	0.43	69.6481		110	0.43	82.0601		110	0.43	70.4994		110	0.43	72.794		110	0.43	63.2607		110	0.43	51.7928		110	0.43	92.468		110	0.69	84.4749		110	0.69	53.1708
120	0.43	92.8192		120	0.43	68.5166		120	0.43	83.6991		120	0.43	73.3464		120	0.43	74.5713		120	0.43	57.6432		120	0.43	50.1902		120	0.43	90.8677		120	0.69	82.787		120	0.69	51.4558
130	0.43	91.6163		130	0.43	74.7588		130	0.43	85.7818		130	0.43	75.1728		130	0.43	78.809		130	0.43	60.4335		130	0.43	55.5219		130	0.43	89.3093		130	0.69	79.2652		130	0.69	53.3424
140	0.43	89.6482		140	0.43	78.9763		140	0.43	85.9072		140	0.43	74.619		140	0.43	77.8088		140	0.43	60.1607		140	0.43	54.2644		140	0.43	88.7426		140	0.69	80.82		140	0.69	55.0776
150	0.43	88.6513		150	0.43	76.5925		150	0.43	84.6655		150	0.43	71.4718		150	0.43	79.4646		150	0.43	59.313		150	0.43	51.4364		150	0.43	87.5405		150	0.69	82.721		150	0.69	54.4634
160	0.43	92.0034		160	0.43	78.5431		160	0.43	85.8702		160	0.43	71.6834		160	0.43	77.3771		160	0.43	61.3402		160	0.43	51.1357		160	0.43	87.9299		160	0.69	83.604		160	0.69	52.8476
170	0.43	93.529		170	0.43	81.7517		170	0.43	87.9829		170	0.43	73.7044		170	0.43	83.7276		170	0.43	62.6127		170	0.43	56.722		170	0.43	87.8607		170	0.69	85.237		170	0.69	53.6131
180	0.43	95.3849		180	0.43	82.8766		180	0.43	88.7217		180	0.43	74.6711		180	0.43	81.8651		180	0.43	63.2227		180	0.43	52.3543		180	0.43	90.1733		180	0.69	87.866		180	0.69	52.5964
190	0.43	94.9113		190	0.43	83.2215		190	0.43	89.1256		190	0.43	79.0348		190	0.43	81.724		190	0.43	66.6194		190	0.43	52.3517		190	0.43	93.6992		190	0.69	89.5697		190	0.69	49.0447
200	0.43	94.7168		200	0.43	83.2607		200	0.43	89.1745		200	0.43	80.246		200	0.43	82.8504		200	0.43	65.2446		200	0.43	53.3612		200	0.43	95.0341		200	0.69	90.5145		200	0.69	50.3087
210	0.43	94.4245		210	0.43	84.583		210	0.43	87.9352		210	0.43	81.3559		210	0.43	85.0561		210	0.43	64.4196		210	0.43	53.3638		210	0.43	94.682		210	0.69	89.9602		210	0.69	51.5423
220	0.43	94.9456		220	0.43	85.9376		220	0.43	86.5427		220	0.43	82.2134		220	0.43	83.2813		220	0.43	64.1927		220	0.43	55.0529		220	0.43	94.1254		220	0.69	90.1814		220	0.69	53.5205
230	0.43	95.46		230	0.43	84.9737		230	0.43	87.2621		230	0.43	82.5195		230	0.43	82.6819		230	0.43	61.0311		230	0.43	59.0167		230	0.43	93.5778		230	0.69	92.3797		230	0.69	52.0822
240	0.43	93.4443		240	0.43	86.2075		240	0.43	88.0414		240	0.43	81.3012		240	0.43	83.5141		240	0.43	67.2067		240	0.43	56.2339		240	0.43	93.1827		240	0.69	93.1155		240	0.69	53.5534
250	0.43	94.6922		250	0.43	85.5664		250	0.43	88.2548		250	0.43	80.0177		250	0.43	79.4629		250	0.43	63.835		250	0.43	52.4003		250	0.43	92.9531		250	0.69	93.9609		250	0.69	51.1469
260	0.43	93.2624		260	0.43	88.6262		260	0.43	89.1905		260	0.43	81.4798		260	0.43	82.3697		260	0.43	66.8289		260	0.43	56.696		260	0.43	93.2435		260	0.69	93.8986		260	0.69	55.1454
270	0.43	93.2987		270	0.43	87.4644		270	0.43	90.1998		270	0.43	84.0148		270	0.43	81.1232		270	0.43	63.2983		270	0.43	55.9496		270	0.43	94.8478		270	0.69	93.9103		270	0.69	53.0835
280	0.43	92.5576		280	0.43	86.7127		280	0.43	88.0057		280	0.43	82.4329		280	0.43	83.4722		280	0.43	67.0846		280	0.43	51.7711		280	0.43	96.1935		280	0.69	92.1232		280	0.69	54.9021
290	0.43	92.1112		290	0.43	88.2113		290	0.43	86.6686		290	0.43	84.21		290	0.43	81.3604		290	0.43	65.4107		290	0.43	57.6385		290	0.43	96.1451		290	0.69	90.603		290	0.69	54.8884
300	0.43	91.409		300	0.43	89.3894		300	0.43	82.7785		300	0.43	83.0056		300	0.43	83.241		300	0.43	61.9559		300	0.43	54.3918		300	0.43	95.7412		300	0.69	91.988		300	0.69	53.1363
310	0.43	91.9019		310	0.43	90.1571		310	0.43	82.2195		310	0.43	83.939		310	0.43	83.2867		310	0.43	68.2975		310	0.43	56.8048		310	0.43	95.9004		310	0.69	92.6884		310	0.69	52.4964
320	0.43	92.4192		320	0.43	92.7643		320	0.43	80.7671		320	0.43	82.7498		320	0.43	84.0648		320	0.43	60.7474		320	0.43	54.9707		320	0.43	94.3463		320	0.69	92.5667		320	0.69	53.8184
330	0.43	92.3972		330	0.43	90.8581		330	0.43	82.2237		330	0.43	82.0853		330	0.43	84.263		330	0.43	63.4101		330	0.43	56.9845		330	0.43	94.7561		330	0.69	91.9715		330	0.69	52.4812
340	0.43	92.0376		340	0.43	91.7854		340	0.43	83.3395		340	0.43	82.3782		340	0.43	83.3944		340	0.43	65.2491		340	0.43	58.8168		340	0.43	94.5755		340	0.69	92.6464		340	0.69	53.7558
350	0.43	91.7064		350	0.43	91.5952		350	0.43	83.7134		350	0.43	81.3946		350	0.43	86.7516		350	0.43	64.7977		350	0.43	59.3225		350	0.43	95.4736		350	0.69	93.3391		350	0.69	52.8765
360	0.43	92.2523		360	0.43	95.14		360	0.43	84.2947		360	0.43	83.3188		360	0.43	85.944		360	0.43	66.1048		360	0.43	58.2836		360	0.43	95.2739		360	0.69	94.029		360	0.69	55.2088
370	0.43	92.1382		370	0.43	91.6466		370	0.43	85.4115		370	0.43	83.2273		370	0.43	83.9116		370	0.43	69.8955		370	0.43	55.4867		370	0.43	93.4455		370	0.69	94.9049		370	0.69	52.9374
380	0.43	91.4487		380	0.43	90.9852		380	0.43	86.7893		380	0.43	82.9561		380	0.43	82.3414		380	0.43	67.8901		380	0.43	58.2152		380	0.43	94.7547		380	0.69	93.4937		380	0.69	54.8739
390	0.43	92.6739		390	0.43	91.4929		390	0.43	89.7697		390	0.43	87.6195		390	0.43	85.8916		390	0.43	69.8242		390	0.43	58.9694		390	0.43	94.6347		390	0.69	95.2063		390	0.69	53.5456
400	0.43	90.3438		400	0.43	90.3147		400	0.43	87.4225		400	0.43	88.9376		400	0.43	87.5221		400	0.43	70.2321		400	0.43	57.0229		400	0.43	94.2339		400	0.69	95.9102		400	0.69	53.7714
410	0.43	91.7475		410	0.43	92.3648		410	0.43	86.8614		410	0.43	88.984		410	0.43	84.6975		410	0.43	73.7725		410	0.43	56.2831		410	0.43	95.0566		410	0.69	96.6955		410	0.69	53.967
420	0.43	93.2775		420	0.43	94.5092		420	0.43	84.7158		420	0.43	90.3333		420	0.43	86.0885		420	0.43	70.1158		420	0.43	58.0733		420	0.43	96.0781		420	0.69	96.1319		420	0.69	56.0411
430	0.43	93.4377		430	0.43	95.0663		430	0.43	87.0305		430	0.43	89.3832		430	0.43	84.9231		430	0.43	71.2936		430	0.43	57.0807		430	0.43	96.8105		430	0.69	96.7949		430	0.69	54.6753
440	0.43	93.1818		440	0.43	95.1058		440	0.43	90.6383		440	0.43	83.1985		440	0.43	84.5231		440	0.43	66.1318		440	0.43	53.411		440	0.43	94.8644		440	0.69	96.698		440	0.69	56.9376
450	0.43	92.8254		450	0.43	94.8239		450	0.43	89.0007		450	0.43	79.8036		450	0.43	86.0595		450	0.43	66.6456		450	0.43	53.3999		450	0.43	93.3066		450	0.69	96.4357		450	0.69	56.593
460	0.43	93.5261		460	0.43	94.6821		460	0.43	88.9979		460	0.43	81.426		460	0.43	85.0042		460	0.43	65.4129		460	0.43	56.5052		460	0.43	94.2175		460	0.69	95.7192		460	0.69	56.5034
470	0.43	93.3308		470	0.43	93.7485		470	0.43	87.5424		470	0.43	83.889		470	0.43	83.7881		470	0.43	68.1455		470	0.43	58.5621		470	0.43	92.7815		470	0.69	94.855		470	0.69	54.7822
480	0.43	93.7224		480	0.43	93.7175		480	0.43	87.5701		480	0.43	86.1244		480	0.43	87.5196		480	0.43	64.5017		480	0.43	56.5144		480	0.43	90.5108		480	0.69	93.7926		480	0.69	54.4478
0	0.43	45.5351		0	0.43	42.0956		0	0.43	45.0082		0	0.43	50.3887		0	0.43	46.6814		0	0.43	46.3466		0	0.43	47.338		0	0.43	41.0528		0	0.69	38.4159		0	0.69	55.1044
10	0.43	62.2608		10	0.43	45.1771		10	0.43	51.5252		10	0.43	52.5476		10	0.43	39.2857		10	0.43	46.692		10	0.43	52.2858		10	0.43	62.3494		10	0.69	51.242		10	0.69	52.0117
20	0.43	71.1679		20	0.43	46.866		20	0.43	59.8802		20	0.43	55.4024		20	0.43	45.1078		20	0.43	47.8369		20	0.43	52.3603		20	0.43	69.253		20	0.69	58.735		20	0.69	53.212
30	0.43	79.2566		30	0.43	55.9813		30	0.43	62.7975		30	0.43	62.1413		30	0.43	52.5991		30	0.43	52.0445		30	0.43	49.3875		30	0.43	72.0632		30	0.69	65.8781		30	0.69	54.0407
40	0.43	81.0123		40	0.43	51.2467		40	0.43	67.5718		40	0.43	67.5905		40	0.43	58.5341		40	0.43	51.1818		40	0.43	50.7115		40	0.43	75.6489		40	0.69	70.5491		40	0.69	52.6266
50	0.43	80.0548		50	0.43	49.0334		50	0.43	68.2443		50	0.43	70.5414		50	0.43	67.6145		50	0.43	57.9942		50	0.43	49.81		50	0.43	78.8912		50	0.69	74.802		50	0.69	53.8389
60	0.43	86.0321		60	0.43	58.3079		60	0.43	71.2247		60	0.43	78.6264		60	0.43	69.2168		60	0.43	55.0211		60	0.43	52.3544		60	0.43	81.7037		60	0.69	78.0909		60	0.69	54.8652
70	0.43	86.8846		70	0.43	62.0507		70	0.43	68.9273		70	0.43	79.3471		70	0.43	74.9635		70	0.43	56.8145		70	0.43	53.1784		70	0.43	84.0959		70	0.69	78.084		70	0.69	54.1275
80	0.43	90.4271		80	0.43	72.3241		80	0.43	69.9452		80	0.43	78.8809		80	0.43	76.8922		80	0.43	55.954		80	0.43	48.9346		80	0.43	84.4015		80	0.69	78.3151		80	0.69	52.2568
90	0.43	89.7355		90	0.43	73.8166		90	0.43	73.38		90	0.43	78.6324		90	0.43	74.8766		90	0.43	61.1034		90	0.43	52.4605		90	0.43	83.3456		90	0.69	78.929		90	0.69	50.9088
100	0.43	89.3363		100	0.43	74.5625		100	0.43	74.5384		100	0.43	77.5108		100	0.43	75.2231		100	0.43	60.7752		100	0.43	51.9444		100	0.43	84.1398		100	0.69	83.0693		100	0.69	51.2379
110	0.43	88.5519		110	0.43	75.6404		110	0.43	76.0555		110	0.43	75.5579		110	0.43	75.3928		110	0.43	66.4309		110	0.43	52.0906		110	0.43	85.3214		110	0.69	86.4847		110	0.69	51.6513
120	0.43	85.1859		120	0.43	77.1692		120	0.43	75.5127		120	0.43	75.1437		120	0.43	77.0407		120	0.43	61.892		120	0.43	55.3521		120	0.43	83.978		120	0.69	88.1158		120	0.69	55.592
130	0.43	85.9641		130	0.43	74.7103		130	0.43	77.1275		130	0.43	74.7242		130	0.43	76.6479		130	0.43	65.092		130	0.43	52.511		130	0.43	84.7653		130	0.69	87.573		130	0.69	51.9717
140	0.43	89.219		140	0.43	72.855		140	0.43	79.3339		140	0.43	74.3745		140	0.43	79.8408		140	0.43	62.5994		140	0.43	51.1619		140	0.43	84.6358		140	0.69	86.211		140	0.69	54.0004
150	0.43	92.6174		150	0.43	78.4633		150	0.43	79.1596		150	0.43	74.2334		150	0.43	79.1965		150	0.43	66.3734		150	0.43	52.4848		150	0.43	85.4241		150	0.69	86.2607		150	0.69	54.0756
160	0.43	95.0699		160	0.43	81.1066		160	0.43	79.9044		160	0.43	80.3769		160	0.43	81.2477		160	0.43	64.4656		160	0.43	49.5588		160	0.43	85.7989		160	0.69	87.1382		160	0.69	56.2945
170	0.43	95.0705		170	0.43	83.7074		170	0.43	80.7214		170	0.43	84.6313		170	0.43	79.5235		170	0.43	67.8724		170	0.43	53.4974		170	0.43	87.3785		170	0.69	88.1091		170	0.69	52.5107
180	0.43	94.3037		180	0.43	85.7183		180	0.43	80.7358		180	0.43	86.3399		180	0.43	79.3491		180	0.43	68.255		180	0.43	51.3033		180	0.43	86.5377		180	0.69	90.776		180	0.69	53.4561
190	0.43	95.011		190	0.43	87.1661		190	0.43	80.6971		190	0.43	85.807		190	0.43	81.8816		190	0.43	64.9238		190	0.43	52.2153		190	0.43	86.9891		190	0.69	93.2397		190	0.69	50.5599
200	0.43	96.3485		200	0.43	90.1386		200	0.43	82.8055		200	0.43	86.8954		200	0.43	85.5049		200	0.43	66.8824		200	0.43	53.5776		200	0.43	88.26		200	0.69	93.4924		200	0.69	53.9676
210	0.43	97.1848		210	0.43	92.7436		210	0.43	87.1621		210	0.43	86.7269		210	0.43	84.6395		210	0.43	67.6943		210	0.43	53.5658		210	0.43	85.4182		210	0.69	94.0317		210	0.69	51.6558
220	0.43	96.0644		220	0.43	92.3858		220	0.43	87.8506		220	0.43	86.4381		220	0.43	87.3714		220	0.43	66.4053		220	0.43	51.8487		220	0.43	89.966		220	0.69	93.2933		220	0.69	49.2211
230	0.43	96.032		230	0.43	92.8527		230	0.43	87.2195		230	0.43	85.8811		230	0.43	86.5789		230	0.43	63.9892		230	0.43	54.8542		230	0.43	92.9523		230	0.69	93.8408		230	0.69	50.9701
240	0.43	96.0863		240	0.43	95.0681		240	0.43	84.2352		240	0.43	86.6554		240	0.43	88.1743		240	0.43	66.6414		240	0.43	55.6746		240	0.43	93.4618		240	0.69	94.185		240	0.69	53.5051
250	0.43	96.4832		250	0.43	94.7709		250	0.43	84.2651		250	0.43	86.7977		250	0.43	86.3188		250	0.43	65.2186		250	0.43	54.3048		250	0.43	94.1321		250	0.69	94.451		250	0.69	53.4465
260	0.43	96.9395		260	0.43	95.5068		260	0.43	84.7499		260	0.43	87.875		260	0.43	86.9053		260	0.43	72.846		260	0.43	57.0243		260	0.43	94.9396		260	0.69	94.3014		260	0.69	50.8834
270	0.43	96.6136		270	0.43	96.1719		270	0.43	86.7134		270	0.43	88.128		270	0.43	86.685		270	0.43	69.1999		270	0.43	57.0443		270	0.43	95.6462		270	0.69	93.5445		270	0.69	53.6636
280	0.43	96.2498		280	0.43	96.4206		280	0.43	85.6766		280	0.43	88.1504		280	0.43	88.0178		280	0.43	68.7453		280	0.43	56.4184		280	0.43	95.3922		280	0.69	93.0272		280	0.69	53.2199
290	0.43	95.3976		290	0.43	97.0442		290	0.43	83.1768		290	0.43	86.7386		290	0.43	87.7744		290	0.43	72.2948		290	0.43	57.7794		290	0.43	95.7835		290	0.69	94.3551		290	0.69	54.185
300	0.43	94.8044		300	0.43	98.8497		300	0.43	85.9256		300	0.43	87.2164		300	0.43	84.3229		300	0.43	65.6156		300	0.43	53.5572		300	0.43	94.3607		300	0.69	92.7099		300	0.69	53.9603
310	0.43	95.5968		310	0.43	97.2234		310	0.43	82.7184		310	0.43	86.9896		310	0.43	86.0746		310	0.43	66.8638		310	0.43	58.5333		310	0.43	93.9479		310	0.69	92.2832		310	0.69	51.6707
320	0.43	95.1279		320	0.43	97.1563		320	0.43	82.7504		320	0.43	88.8409		320	0.43	86.5378		320	0.43	64.952		320	0.43	55.3158		320	0.43	91.7613		320	0.69	93.1321		320	0.69	52.354
330	0.43	96.0091		330	0.43	97.9304		330	0.43	83.2617		330	0.43	90.5601		330	0.43	84.807		330	0.43	71.41		330	0.43	58.6902		330	0.43	94.9659		330	0.69	95.3318		330	0.69	55.4883
340	0.43	95.8636		340	0.43	97.8431		340	0.43	83.3297		340	0.43	90.9352		340	0.43	86.0406		340	0.43	69.0997		340	0.43	57.9113		340	0.43	93.5169		340	0.69	95.7193		340	0.69	52.21
350	0.43	96.3099		350	0.43	96.4708		350	0.43	85.2483		350	0.43	90.7335		350	0.43	83.8472		350	0.43	69.8559		350	0.43	54.4762		350	0.43	91.8037		350	0.69	94.9775		350	0.69	54.5295
360	0.43	95.8667		360	0.43	97.1127		360	0.43	88.158		360	0.43	90.8158		360	0.43	84.1942		360	0.43	61.3102		360	0.43	56.271		360	0.43	90.5695		360	0.69	96.5956		360	0.69	52.3274
370	0.43	96.4826		370	0.43	97.6791		370	0.43	89.34		370	0.43	88.6746		370	0.43	83.0573		370	0.43	68.4793		370	0.43	57.2137		370	0.43	86.7416		370	0.69	96.1243		370	0.69	51.521
380	0.43	96.6512		380	0.43	97.6578		380	0.43	88.0587		380	0.43	88.6659		380	0.43	88.0939		380	0.43	69.7531		380	0.43	57.8744		380	0.43	91.1084		380	0.69	95.6429		380	0.69	53.3764
390	0.43	95.1678		390	0.43	97.4117		390	0.43	88.2382		390	0.43	89.4045		390	0.43	83.7232		390	0.43	66.8819		390	0.43	56.8238		390	0.43	93.1017		390	0.69	95.3251		390	0.69	51.966
400	0.43	95.7431		400	0.43	98.2072		400	0.43	88.5189		400	0.43	90.6627		400	0.43	80.5984		400	0.43	66.6554		400	0.43	58.5611		400	0.43	94.8852		400	0.69	95.7795		400	0.69	51.3529
410	0.43	95.1632		410	0.43	97.6493		410	0.43	91.0136		410	0.43	90.1146		410	0.43	86.2007		410	0.43	66.1749		410	0.43	57.5496		410	0.43	95.5339		410	0.69	95.7306		410	0.69	53.8526
420	0.43	95.1422		420	0.43	96.9628		420	0.43	93.2256		420	0.43	92.4023		420	0.43	84.9114		420	0.43	72.8365		420	0.43	52.7102		420	0.43	95.3678		420	0.69	94.649		420	0.69	53.4635
430	0.43	95.6351		430	0.43	97.0882		430	0.43	93.6475		430	0.43	93.0532		430	0.43	84.1939		430	0.43	67.5502		430	0.43	60.3059		430	0.43	95.2344		430	0.69	95.5112		430	0.69	52.3936
440	0.43	95.757		440	0.43	97.7191		440	0.43	94.741		440	0.43	92.3003		440	0.43	79.5498		440	0.43	68.7237		440	0.43	58.5096		440	0.43	94.3128		440	0.69	96.3527		440	0.69	52.1449
450	0.43	97.1158		450	0.43	97.611		450	0.43	96.369		450	0.43	93.231		450	0.43	80.394		450	0.43	64.2777		450	0.43	56.3207		450	0.43	95.5664		450	0.69	96.8891		450	0.69	53.7245
460	0.43	96.5172		460	0.43	97.2191		460	0.43	97.5463		460	0.43	93.6939		460	0.43	81.8648		460	0.43	70.1745		460	0.43	61.4515		460	0.43	94.7957		460	0.69	96.696		460	0.69	51.8461
470	0.43	97.9738		470	0.43	97.0064		470	0.43	95.8954		470	0.43	95.0005		470	0.43	82.3065		470	0.43	68.3438		470	0.43	51.6006		470	0.43	95.0699		470	0.69	95.9665		470	0.69	51.533
480	0.43	97.7718		480	0.43	97.0268		480	0.43	92.8564		480	0.43	92.6736		480	0.43	79.8092		480	0.43	68.8825		480	0.43	57.0155		480	0.43	94.9885		480	0.69	95.9751		480	0.69	56.1809
0	0.29	38.5102		0	0.29	35.6407		0	0.29	27.3028		0	0.29	49.6803		0	0.29	47.0525		0	0.29	48.012		0	0.29	43.7512		0	0.29	32.693		0	0.58	46.1388		0	0.58	50.2037
10	0.29	66.8296		10	0.29	44.2819		10	0.29	40.1809		10	0.29	54.1161		10	0.29	43.15		10	0.29	47.6906		10	0.29	45.5588		10	0.29	63.8724		10	0.58	57.7532		10	0.58	51.2461
20	0.29	84.2018		20	0.29	53.8295		20	0.29	61.3482		20	0.29	58.6047		20	0.29	44.8718		20	0.29	53.5189		20	0.29	51.4246		20	0.29	75.8467		20	0.58	69.2403		20	0.58	50.9563
30	0.29	88.3847		30	0.29	62.4242		30	0.29	71.7622		30	0.29	60.3601		30	0.29	56.0435		30	0.29	49.9819		30	0.29	45.7738		30	0.29	78.9666		30	0.58	74.6707		30	0.58	49.7422
40	0.29	82.4916		40	0.29	66.1636		40	0.29	85.2297		40	0.29	71.9716		40	0.29	56.51		40	0.29	51.6107		40	0.29	51.0558		40	0.29	84.8478		40	0.58	78.2187		40	0.58	49.4994
50	0.29	85.1843		50	0.29	59.0179		50	0.29	85.0418		50	0.29	80.0713		50	0.29	64.5745		50	0.29	54.2608		50	0.29	48.6756		50	0.29	89.7744		50	0.58	80.1301		50	0.58	54.155
60	0.29	85.343		60	0.29	68.4478		60	0.29	76.4853		60	0.29	81.137		60	0.29	63.946		60	0.29	52.8839		60	0.29	42.8463		60	0.29	86.5613		60	0.58	79.6403		60	0.58	51.6899
70	0.29	86.6496		70	0.29	78.6156		70	0.29	78.793		70	0.29	81.4493		70	0.29	68.4626		70	0.29	59.0777		70	0.29	51.6704		70	0.29	80.8346		70	0.58	79.1745		70	0.58	50.1172
80	0.29	85.2563		80	0.29	79.3316		80	0.29	82.0785		80	0.29	85.3669		80	0.29	71.4901		80	0.29	60.3318		80	0.29	52.8985		80	0.29	87.6767		80	0.58	82.4342		80	0.58	52.3093
90	0.29	85.442		90	0.29	71.7808		90	0.29	79.673		90	0.29	87.3637		90	0.29	76.4758		90	0.29	63.4133		90	0.29	55.5532		90	0.29	85.9699		90	0.58	82.9184		90	0.58	50.9715
100	0.29	87.658		100	0.29	78.2852		100	0.29	75.1478		100	0.29	88.5516		100	0.29	73.045		100	0.29	61.6667		100	0.29	49.4446		100	0.29	91.1478		100	0.58	84.8672		100	0.58	52.1978
110	0.29	89.8727		110	0.29	79.0041		110	0.29	76.4343		110	0.29	86.8272		110	0.29	72.0569		110	0.29	60.6747		110	0.29	50.9438		110	0.29	90.6563		110	0.58	84.5005		110	0.58	50.6199
120	0.29	89.2371		120	0.29	70.7511		120	0.29	80.3922		120	0.29	87.3826		120	0.29	78.5479		120	0.29	64.8377		120	0.29	55.6226		120	0.29	89.5466		120	0.58	86.4761		120	0.58	51.1438
130	0.29	88.5053		130	0.29	74.1403		130	0.29	82.9859		130	0.29	87.7158		130	0.29	78.5449		130	0.29	59.8003		130	0.29	53.4352		130	0.29	92.3624		130	0.58	87.3854		130	0.58	51.3193
140	0.29	82.5374		140	0.29	75.5575		140	0.29	85.2758		140	0.29	87.8833		140	0.29	80.6835		140	0.29	63.5239		140	0.29	63.8917		140	0.29	90.3504		140	0.58	85.7856		140	0.58	53.3886
150	0.29	89.0222		150	0.29	76.291		150	0.29	88.0664		150	0.29	87.2643		150	0.29	83.1619		150	0.29	61.7082		150	0.29	56.3689		150	0.29	91.0848		150	0.58	84.5229		150	0.58	48.4477
160	0.29	92.7159		160	0.29	76.0117		160	0.29	87.3872		160	0.29	88.1325		160	0.29	85.5653		160	0.29	62.3626		160	0.29	54.4323		160	0.29	93.3967		160	0.58	86.011		160	0.58	53.3413
170	0.29	91.2508		170	0.29	78.5612		170	0.29	87.4499		170	0.29	86.6416		170	0.29	86.199		170	0.29	65.0146		170	0.29	59.8904		170	0.29	93.1436		170	0.58	84.2312		170	0.58	50.5837
180	0.29	90.3462		180	0.29	79.9021		180	0.29	88.8008		180	0.29	87.1777		180	0.29	87.4799		180	0.29	57.6043		180	0.29	59.4045		180	0.29	90.3601		180	0.58	83.8096		180	0.58	52.0055
190	0.29	90.1987		190	0.29	76.1138		190	0.29	91.0534		190	0.29	88.654		190	0.29	89.2958		190	0.29	65.8984		190	0.29	54.8731		190	0.29	89.4709		190	0.58	86.158		190	0.58	54.6253
200	0.29	89.9858		200	0.29	73.302		200	0.29	87.963		200	0.29	89.4389		200	0.29	86.766		200	0.29	64.2173		200	0.29	57.7259		200	0.29	86.9758		200	0.58	86.0248		200	0.58	49.0811
210	0.29	91.7793		210	0.29	77.028		210	0.29	85.825		210	0.29	89.7094		210	0.29	88.202		210	0.29	64.9482		210	0.29	53.8243		210	0.29	89.8641		210	0.58	86.1998		210	0.58	48.8177
220	0.29	95.8608		220	0.29	78.0074		220	0.29	90.1214		220	0.29	89.699		220	0.29	87.5372		220	0.29	67.4533		220	0.29	55.7203		220	0.29	88.7018		220	0.58	87.4102		220	0.58	50.1615
230	0.29	95.4495		230	0.29	77.5952		230	0.29	87.8308		230	0.29	89.6693		230	0.29	85		230	0.29	68.8267		230	0.29	59.4557		230	0.29	86.1569		230	0.58	86.7532		230	0.58	47.3387
240	0.29	92.3592		240	0.29	82.661		240	0.29	79.1067		240	0.29	89.6085		240	0.29	85.2105		240	0.29	66.5625		240	0.29	57.6847		240	0.29	91.0675		240	0.58	85.9349		240	0.58	52.1003
250	0.29	91.7193		250	0.29	83.8344		250	0.29	82.9846		250	0.29	89.9346		250	0.29	83.8438		250	0.29	66.0312		250	0.29	59.8733		250	0.29	92.375		250	0.58	85.4274		250	0.58	51.3334
260	0.29	91.1114		260	0.29	84.9919		260	0.29	86.1562		260	0.29	90.9463		260	0.29	88.9872		260	0.29	68.9271		260	0.29	59.4365		260	0.29	94.0465		260	0.58	86.3223		260	0.58	51.1969
270	0.29	91.0184		270	0.29	87.6923		270	0.29	79.6645		270	0.29	90.9004		270	0.29	86.657		270	0.29	66.098		270	0.29	57.6085		270	0.29	93.9848		270	0.58	86.4842		270	0.58	52.7517
280	0.29	88.5025		280	0.29	87.6594		280	0.29	81.6327		280	0.29	91.1452		280	0.29	85.7614		280	0.29	69.8938		280	0.29	60.7426		280	0.29	96.0692		280	0.58	87.3712		280	0.58	52.9984
290	0.29	94.053		290	0.29	88.3638		290	0.29	88.1983		290	0.29	89.7648		290	0.29	83.728		290	0.29	64.6206		290	0.29	55.0933		290	0.29	95.0632		290	0.58	89.0079		290	0.58	51.2908
300	0.29	94.2044		300	0.29	92.7936		300	0.29	89.2408		300	0.29	89.2082		300	0.29	86.9103		300	0.29	67.6891		300	0.29	61.1429		300	0.29	95.6726		300	0.58	91.7189		300	0.58	55.1914
310	0.29	93.1535		310	0.29	94.8118		310	0.29	83.135		310	0.29	88.4259		310	0.29	86.2482		310	0.29	70.0678		310	0.29	55.7403		310	0.29	96.76		310	0.58	93.8846		310	0.58	49.976
320	0.29	89.9454		320	0.29	87.8788		320	0.29	88.6875		320	0.29	88.9667		320	0.29	86.0837		320	0.29	69.787		320	0.29	62.3628		320	0.29	95.5988		320	0.58	94.7151		320	0.58	53.5928
330	0.29	92.3055		330	0.29	86.7954		330	0.29	94.2816		330	0.29	89.1447		330	0.29	83.3519		330	0.29	70.4914		330	0.29	62.9732		330	0.29	96.1748		330	0.58	94.688		330	0.58	53.3192
340	0.29	92.6851		340	0.29	85.3493		340	0.29	94.205		340	0.29	89.141		340	0.29	84.4357		340	0.29	70.7932		340	0.29	59.3628		340	0.29	97.0531		340	0.58	93.9758		340	0.58	50.8181
350	0.29	93.6164		350	0.29	88.5863		350	0.29	92.0317		350	0.29	90.625		350	0.29	87.3366		350	0.29	70.6148		350	0.29	60.9795		350	0.29	92.0636		350	0.58	94.725		350	0.58	52.4022
360	0.29	88.6142		360	0.29	93.0607		360	0.29	87.6399		360	0.29	89.2436		360	0.29	86.0321		360	0.29	67.5836		360	0.29	61.0661		360	0.29	95.0741		360	0.58	95.4756		360	0.58	53.2757
370	0.29	88.1168		370	0.29	96.2186		370	0.29	83.984		370	0.29	91.1722		370	0.29	88.4449		370	0.29	66.1987		370	0.29	57.5137		370	0.29	96.8357		370	0.58	95.3228		370	0.58	52.9724
380	0.29	89.6731		380	0.29	95.9337		380	0.29	82.0087		380	0.29	90.1148		380	0.29	88.4113		380	0.29	64.1173		380	0.29	57.3284		380	0.29	92.2443		380	0.58	95.3468		380	0.58	56.0909
390	0.29	91.9664		390	0.29	96.8295		390	0.29	81.199		390	0.29	88.8639		390	0.29	83.624		390	0.29	67.3519		390	0.29	61.9435		390	0.29	88.4435		390	0.58	94.0708		390	0.58	58.1372
400	0.29	93.7643		400	0.29	98.0281		400	0.29	81.5592		400	0.29	90.3042		400	0.29	88.0468		400	0.29	61.5424		400	0.29	61.6318		400	0.29	91.0535		400	0.58	92.6173		400	0.58	56.1836
410	0.29	94.1965		410	0.29	98.5523		410	0.29	78.8378		410	0.29	89.1671		410	0.29	87.1898		410	0.29	67.3342		410	0.29	55.721		410	0.29	89.0648		410	0.58	91.9182		410	0.58	55.5051
420	0.29	89.5896		420	0.29	97.7119		420	0.29	77.3919		420	0.29	88.4973		420	0.29	91.1365		420	0.29	66.408		420	0.29	52.7475		420	0.29	95.3638		420	0.58	92.1141		420	0.58	56.0318
430	0.29	87.6162		430	0.29	96.8476		430	0.29	80.5446		430	0.29	86.911		430	0.29	86.8703		430	0.29	66.274		430	0.29	55.6237		430	0.29	96.1585		430	0.58	93.213		430	0.58	51.9865
440	0.29	86.4162		440	0.29	95.7389		440	0.29	86.0101		440	0.29	84.5681		440	0.29	89.4878		440	0.29	72.256		440	0.29	62.5485		440	0.29	94.4774		440	0.58	93.1927		440	0.58	57.2221
450	0.29	92.3504		450	0.29	93.997		450	0.29	88.785		450	0.29	84.3703		450	0.29	88.0755		450	0.29	73.9998		450	0.29	58.0297		450	0.29	92.9113		450	0.58	93.2885		450	0.58	55.0661
460	0.29	94.2066		460	0.29	94.6719		460	0.29	92.4848		460	0.29	84.8336		460	0.29	87.5288		460	0.29	68.4466		460	0.29	56.4919		460	0.29	93.393		460	0.58	93.3036		460	0.58	57.0559
470	0.29	94.1089		470	0.29	95.804		470	0.29	93.4108		470	0.29	84.2189		470	0.29	89.4929		470	0.29	65.8434		470	0.29	59.1745		470	0.29	94.2757		470	0.58	94.1533		470	0.58	55.7053
480	0.29	95.6228		480	0.29	96.6399		480	0.29	92.7042		480	0.29	85.4214		480	0.29	89.6947		480	0.29	71.5528		480	0.29	57.8256		480	0.29	94.3546		480	0.58	93.2983		480	0.58	58.8322
0	0.29	37.0182		0	0.29	33.7366		0	0.29	35.8392		0	0.29	30.9614		0	0.29	37.4743		0	0.29	60.4443		0	0.29	50.1126		0	0.29	32.17		0	0.58	44.8055		0	0.58	52.7877
10	0.29	61.7104		10	0.29	59.1807		10	0.29	51.4976		10	0.29	36.4382		10	0.29	43.6939		10	0.29	50.7052		10	0.29	50.3092		10	0.29	65.7161		10	0.58	56.168		10	0.58	52.9876
20	0.29	73.2192		20	0.29	58.015		20	0.29	69.7576		20	0.29	47.2951		20	0.29	50.9379		20	0.29	48.9971		20	0.29	52.0415		20	0.29	75.3408		20	0.58	60.4553		20	0.58	53.557
30	0.29	73.7036		30	0.29	60.9195		30	0.29	76.3129		30	0.29	74.3193		30	0.29	52.1739		30	0.29	45.4181		30	0.29	44.6239		30	0.29	78.4042		30	0.58	66.81		30	0.58	51.5151
40	0.29	71.1538		40	0.29	57.5232		40	0.29	77.9772		40	0.29	82.2136		40	0.29	54.5723		40	0.29	48.9746		40	0.29	52.5365		40	0.29	78.922		40	0.58	73.504		40	0.58	54.3841
50	0.29	78.3451		50	0.29	63.3313		50	0.29	80.5214		50	0.29	85.7205		50	0.29	62.9708		50	0.29	47.5866		50	0.29	48.0431		50	0.29	79.5952		50	0.58	75.5589		50	0.58	54.4666
60	0.29	87.4432		60	0.29	72.5821		60	0.29	85.7465		60	0.29	83.1314		60	0.29	67.5536		60	0.29	52.5107		60	0.29	54.6742		60	0.29	86.0225		60	0.58	75.1007		60	0.58	50.1485
70	0.29	88.0925		70	0.29	68.0257		70	0.29	85.7846		70	0.29	83.7406		70	0.29	68.803		70	0.29	58.1698		70	0.29	54.5691		70	0.29	83.25		70	0.58	78.1129		70	0.58	49.3236
80	0.29	87.7747		80	0.29	72.7042		80	0.29	87.6548		80	0.29	88.0205		80	0.29	74.0177		80	0.29	67.6163		80	0.29	45.078		80	0.29	87.5781		80	0.58	78.9153		80	0.58	51.8855
90	0.29	92.2735		90	0.29	74.5906		90	0.29	87.3656		90	0.29	90.3088		90	0.29	76.0876		90	0.29	60.751		90	0.29	52.1095		90	0.29	91.0591		90	0.58	80.3525		90	0.58	50.9985
100	0.29	92.8145		100	0.29	81.2137		100	0.29	84.9478		100	0.29	91.5279		100	0.29	72.2299		100	0.29	62.095		100	0.29	50.5916		100	0.29	91.6107		100	0.58	84.4076		100	0.58	49.0974
110	0.29	91.5603		110	0.29	83.5709		110	0.29	89.0551		110	0.29	94.2042		110	0.29	74.8433		110	0.29	61.0334		110	0.29	55.7899		110	0.29	91.345		110	0.58	83.5629		110	0.58	51.4266
120	0.29	91.0771		120	0.29	79.2553		120	0.29	87.082		120	0.29	92.2441		120	0.29	78.4293		120	0.29	64.7407		120	0.29	55.5345		120	0.29	92.7987		120	0.58	83.1695		120	0.58	50.7952
130	0.29	86.2768		130	0.29	78.2331		130	0.29	81.7516		130	0.29	91.8683		130	0.29	81.9656		130	0.29	64.3938		130	0.29	53.912		130	0.29	93.8061		130	0.58	82.7314		130	0.58	48.9354
140	0.29	81.4144		140	0.29	84.0919		140	0.29	83.8331		140	0.29	91.9688		140	0.29	84.4678		140	0.29	58.3343		140	0.29	49.4242		140	0.29	88.5327		140	0.58	82.0177		140	0.58	50.5329
150	0.29	81.7275		150	0.29	82.5628		150	0.29	86.3279		150	0.29	92.1856		150	0.29	83.4856		150	0.29	64.0075		150	0.29	50.5786		150	0.29	91.9207		150	0.58	80.9343		150	0.58	55.5453
160	0.29	83.9213		160	0.29	82.334		160	0.29	83.9903		160	0.29	91.0922		160	0.29	85.9016		160	0.29	67.6747		160	0.29	56.132		160	0.29	91.9008		160	0.58	81.6976		160	0.58	49.4706
170	0.29	86.5364		170	0.29	82.4753		170	0.29	87.6368		170	0.29	93.2056		170	0.29	82.5768		170	0.29	66.234		170	0.29	54.5488		170	0.29	92.805		170	0.58	83.5499		170	0.58	49.7947
180	0.29	83.1327		180	0.29	79.1314		180	0.29	89.2201		180	0.29	93.0237		180	0.29	84.799		180	0.29	67.2207		180	0.29	53.1083		180	0.29	94.5059		180	0.58	83.4503		180	0.58	51.4005
190	0.29	88.6388		190	0.29	86.1566		190	0.29	89.6699		190	0.29	92.9497		190	0.29	85.2176		190	0.29	61.9842		190	0.29	56.368		190	0.29	94.6838		190	0.58	83.7913		190	0.58	50.9372
200	0.29	92.8877		200	0.29	81.2296		200	0.29	89.599		200	0.29	93.6806		200	0.29	87.7534		200	0.29	66.402		200	0.29	54.6453		200	0.29	93.9152		200	0.58	80.3015		200	0.58	54.3579
210	0.29	90.4143		210	0.29	77.5201		210	0.29	91.7692		210	0.29	94.1563		210	0.29	91.4423		210	0.29	65.0077		210	0.29	56.748		210	0.29	95.2242		210	0.58	79.1901		210	0.58	55.0222
220	0.29	88.4079		220	0.29	81.1228		220	0.29	93.1149		220	0.29	95.2567		220	0.29	84.6064		220	0.29	71.3556		220	0.29	51.6616		220	0.29	94.6379		220	0.58	78.7833		220	0.58	51.565
230	0.29	85.9578		230	0.29	80.616		230	0.29	91.7364		230	0.29	96.6024		230	0.29	83.5686		230	0.29	68.913		230	0.29	57.2119		230	0.29	93.9557		230	0.58	79.0704		230	0.58	52.9091
240	0.29	89.2562		240	0.29	81.2901		240	0.29	86.5576		240	0.29	97.0742		240	0.29	88.2684		240	0.29	69.5281		240	0.29	55.6704		240	0.29	95.57		240	0.58	80.2997		240	0.58	51.6449
250	0.29	84.1235		250	0.29	88.3122		250	0.29	82.0709		250	0.29	97.558		250	0.29	87.9523		250	0.29	73.7615		250	0.29	55.6781		250	0.29	96.9136		250	0.58	81.1556		250	0.58	52.233
260	0.29	83.4908		260	0.29	84.4588		260	0.29	80.5727		260	0.29	97.3953		260	0.29	90.6102		260	0.29	74.0655		260	0.29	56.0695		260	0.29	94.6413		260	0.58	82.4628		260	0.58	52.3985
270	0.29	89.55		270	0.29	83.7255		270	0.29	82.6475		270	0.29	97.9048		270	0.29	89.6416		270	0.29	68.4448		270	0.29	49.9079		270	0.29	93.9224		270	0.58	84.7713		270	0.58	51.8206
280	0.29	91.663		280	0.29	86.7616		280	0.29	86.4495		280	0.29	97.5397		280	0.29	90.6783		280	0.29	69.1033		280	0.29	53.545		280	0.29	93.0174		280	0.58	85.3283		280	0.58	50.1496
290	0.29	92.4553		290	0.29	86.6973		290	0.29	86.194		290	0.29	97.5812		290	0.29	90.4264		290	0.29	77.2177		290	0.29	56.0396		290	0.29	90.0922		290	0.58	86.9496		290	0.58	53.084
300	0.29	94.5916		300	0.29	95.3488		300	0.29	83.962		300	0.29	97.6865		300	0.29	91.4207		300	0.29	68.2707		300	0.29	55.1969		300	0.29	94.4916		300	0.58	87.3962		300	0.58	50.7938
310	0.29	95.7132		310	0.29	96.2579		310	0.29	86.329		310	0.29	97.2266		310	0.29	92.9601		310	0.29	71.6483		310	0.29	60.49		310	0.29	94.2531		310	0.58	90.3131		310	0.58	53.8393
320	0.29	93.7611		320	0.29	93.6444		320	0.29	88.4493		320	0.29	94.1303		320	0.29	90.9148		320	0.29	71.3101		320	0.29	52.0392		320	0.29	89.321		320	0.58	91.2285		320	0.58	53.9939
330	0.29	93.3064		330	0.29	89.4226		330	0.29	91.9025		330	0.29	93.593		330	0.29	91.8947		330	0.29	67.8473		330	0.29	59.2805		330	0.29	87.3779		330	0.58	92.8454		330	0.58	54.574
340	0.29	91.5174		340	0.29	93.1366		340	0.29	91.9914		340	0.29	94.0976		340	0.29	91.0747		340	0.29	67.7865		340	0.29	55.4743		340	0.29	90.2851		340	0.58	94.3091		340	0.58	53.8259
350	0.29	94.226		350	0.29	93.7175		350	0.29	91.2213		350	0.29	95.8768		350	0.29	89.5063		350	0.29	69.4659		350	0.29	59.5271		350	0.29	93.995		350	0.58	93.4771		350	0.58	50.9902
360	0.29	94.5495		360	0.29	90.2123		360	0.29	86.9761		360	0.29	95.9305		360	0.29	90.7397		360	0.29	72.9238		360	0.29	57.1606		360	0.29	96.4681		360	0.58	94.3313		360	0.58	55.1685
370	0.29	95.6715		370	0.29	88.2399		370	0.29	86.4429		370	0.29	96.2649		370	0.29	88.2734		370	0.29	69.6386		370	0.29	57.7273		370	0.29	96.0037		370	0.58	95.0471		370	0.58	55.4643
380	0.29	96.2454		380	0.29	86.8213		380	0.29	88.5724		380	0.29	96.2862		380	0.29	91.4882		380	0.29	71.5874		380	0.29	59.2486		380	0.29	96.6921		380	0.58	93.4063		380	0.58	55.8758
390	0.29	96.3478		390	0.29	83.7011		390	0.29	94.3505		390	0.29	96.5072		390	0.29	86.2321		390	0.29	67.2871		390	0.29	58.7339		390	0.29	96.5032		390	0.58	94.4091		390	0.58	52.9483
400	0.29	95.2939		400	0.29	86.0624		400	0.29	95.637		400	0.29	96.7685		400	0.29	85.3881		400	0.29	72.173		400	0.29	60.7444		400	0.29	97.7941		400	0.58	94.1429		400	0.58	51.658
410	0.29	92.4591		410	0.29	89.8241		410	0.29	96.6237		410	0.29	96.1733		410	0.29	90.4328		410	0.29	68.7946		410	0.29	61.2813		410	0.29	97.0907		410	0.58	92.884		410	0.58	56.3923
420	0.29	93.8243		420	0.29	86.9905		420	0.29	96.5985		420	0.29	96.492		420	0.29	91.1551		420	0.29	73.0975		420	0.29	60.7868		420	0.29	95.9721		420	0.58	93.1416		420	0.58	55.8395
430	0.29	95.8712		430	0.29	88.1332		430	0.29	96.3504		430	0.29	96.9763		430	0.29	91.7727		430	0.29	66.5543		430	0.29	59.0775		430	0.29	96.6872		430	0.58	93.6022		430	0.58	52.328
440	0.29	95.4025		440	0.29	93.8572		440	0.29	93.115		440	0.29	96.9286		440	0.29	93.5146		440	0.29	71.3453		440	0.29	56.6881		440	0.29	97.3744		440	0.58	92.9844		440	0.58	54.4296
450	0.29	92.8238		450	0.29	90.4839		450	0.29	91.8036		450	0.29	95.245		450	0.29	90.5243		450	0.29	70.6875		450	0.29	58.3712		450	0.29	97.1049		450	0.58	93.1113		450	0.58	49.6501
460	0.29	94.3422		460	0.29	90.0125		460	0.29	88.5087		460	0.29	93.3228		460	0.29	92.1719		460	0.29	69.6195		460	0.29	58.5675		460	0.29	97.468		460	0.58	92.8525		460	0.58	51.3831
470	0.29	95.3822		470	0.29	88.8401		470	0.29	88.6188		470	0.29	90.8318		470	0.29	88.845		470	0.29	68.5393		470	0.29	62.3418		470	0.29	96.8642		470	0.58	93.7535		470	0.58	51.879
480	0.29	94.1206		480	0.29	89.2334		480	0.29	85.4761		480	0.29	90.456		480	0.29	90.9632		480	0.29	68.7277		480	0.29	58.9728		480	0.29	96.2906		480	0.58	93.9152		480	0.58	55.0465
0	0.29	41.0915		0	0.29	29.1583		0	0.29	45.5684		0	0.29	48.0575		0	0.29	49.3484		0	0.29	43.4848		0	0.29	46.4508		0	0.29	38.1212		0	0.58	44.7895		0	0.58	53.1836
10	0.29	63.1486		10	0.29	41.8133		10	0.29	51.4294		10	0.29	49.7445		10	0.29	44.8505		10	0.29	52.1429		10	0.29	54.5394		10	0.29	65.6726		10	0.58	55.2959		10	0.58	50.8324
20	0.29	81.5063		20	0.29	38.8027		20	0.29	65.6359		20	0.29	54.3636		20	0.29	43.2958		20	0.29	44.9777		20	0.29	44.1331		20	0.29	81.7753		20	0.58	64.6944		20	0.58	52.3169
30	0.29	82.9887		30	0.29	51.9177		30	0.29	70.7263		30	0.29	60.073		30	0.29	49.2727		30	0.29	48.5454		30	0.29	49.6648		30	0.29	84.1479		30	0.58	69.7435		30	0.58	52.905
40	0.29	81.1537		40	0.29	57.9248		40	0.29	79.814		40	0.29	66.0132		40	0.29	54.1434		40	0.29	52.4671		40	0.29	48.6407		40	0.29	83.3368		40	0.58	74.4602		40	0.58	53.4885
50	0.29	82.4716		50	0.29	57.4597		50	0.29	78.87		50	0.29	70.1205		50	0.29	62.1622		50	0.29	51.8164		50	0.29	50.8693		50	0.29	86.4068		50	0.58	79.4739		50	0.58	56.3446
60	0.29	85.3433		60	0.29	64.8687		60	0.29	77.2767		60	0.29	70.337		60	0.29	69.3885		60	0.29	56.937		60	0.29	48.0948		60	0.29	85.9503		60	0.58	82.1787		60	0.58	51.0322
70	0.29	84.1415		70	0.29	63.7557		70	0.29	80.6424		70	0.29	70.345		70	0.29	77.5355		70	0.29	55.1531		70	0.29	53.1356		70	0.29	85.566		70	0.58	79.5778		70	0.58	54.562
80	0.29	89.6804		80	0.29	72.0462		80	0.29	84.461		80	0.29	72.7412		80	0.29	77.8955		80	0.29	61.6553		80	0.29	55.2815		80	0.29	87.8474		80	0.58	80.928		80	0.58	54.1928
90	0.29	87.9277		90	0.29	60.9091		90	0.29	87.4575		90	0.29	74.3341		90	0.29	77.546		90	0.29	64.4805		90	0.29	50.6363		90	0.29	89.3774		90	0.58	76.4104		90	0.58	49.3434
100	0.29	88.9021		100	0.29	66.0069		100	0.29	86.8533		100	0.29	79.1557		100	0.29	79.462		100	0.29	57.9244		100	0.29	51.176		100	0.29	92.4322		100	0.58	73.896		100	0.58	51.8031
110	0.29	90.2775		110	0.29	68.4401		110	0.29	74.5111		110	0.29	82.627		110	0.29	79.4623		110	0.29	59.8078		110	0.29	49.692		110	0.29	92.3335		110	0.58	73.3605		110	0.58	53.0118
120	0.29	89.5088		120	0.29	69.8856		120	0.29	78.108		120	0.29	81.6847		120	0.29	75.3759		120	0.29	64.1601		120	0.29	54.0046		120	0.29	95.9466		120	0.58	76.8559		120	0.58	52.8657
130	0.29	87.5907		130	0.29	77.2997		130	0.29	80.7023		130	0.29	80.6989		130	0.29	82.4008		130	0.29	65.9968		130	0.29	50.9466		130	0.29	94.9252		130	0.58	77.6685		130	0.58	52.3867
140	0.29	85.555		140	0.29	76.9393		140	0.29	82.5228		140	0.29	82.4492		140	0.29	79.5496		140	0.29	59.6354		140	0.29	53.8703		140	0.29	92.8546		140	0.58	76.5086		140	0.58	52.3947
150	0.29	89.6057		150	0.29	77.228		150	0.29	86.6063		150	0.29	84.8155		150	0.29	81.5207		150	0.29	63.8267		150	0.29	51.5921		150	0.29	95.7544		150	0.58	76.3348		150	0.58	54.5828
160	0.29	90.0193		160	0.29	76.7707		160	0.29	90.5291		160	0.29	84.3569		160	0.29	83.6601		160	0.29	64.7514		160	0.29	55.2635		160	0.29	95.0036		160	0.58	77.4205		160	0.58	54.9152
170	0.29	88.3497		170	0.29	78.7893		170	0.29	90.1808		170	0.29	87.5053		170	0.29	86.3626		170	0.29	66.4928		170	0.29	56.3375		170	0.29	92.3036		170	0.58	82.0273		170	0.58	55.4453
180	0.29	91.7327		180	0.29	85.3367		180	0.29	91.3169		180	0.29	89.1689		180	0.29	82.5329		180	0.29	66.5718		180	0.29	56.6459		180	0.29	89.5421		180	0.58	83.7184		180	0.58	54.4421
190	0.29	87.7193		190	0.29	79.6369		190	0.29	91.4614		190	0.29	89.0381		190	0.29	84.1813		190	0.29	67.7575		190	0.29	54.5364		190	0.29	87.6287		190	0.58	84.5932		190	0.58	56.3451
200	0.29	87.5069		200	0.29	82.0725		200	0.29	92.7223		200	0.29	88.5993		200	0.29	86.7438		200	0.29	66.7367		200	0.29	59.2783		200	0.29	90.3585		200	0.58	84.8844		200	0.58	54.2469
210	0.29	87.271		210	0.29	78.6725		210	0.29	93.719		210	0.29	84.9209		210	0.29	86.1888		210	0.29	70.0868		210	0.29	55.0966		210	0.29	87.2298		210	0.58	83.3634		210	0.58	50.924
220	0.29	87.2159		220	0.29	74.9074		220	0.29	92.6788		220	0.29	83.4787		220	0.29	84.6753		220	0.29	66.6365		220	0.29	56.4911		220	0.29	93.4701		220	0.58	85.883		220	0.58	52.3663
230	0.29	87.825		230	0.29	82.3691		230	0.29	92.8051		230	0.29	84.401		230	0.29	88.2595		230	0.29	67.5872		230	0.29	60.1615		230	0.29	93.3115		230	0.58	87.8254		230	0.58	56.2014
240	0.29	88.3613		240	0.29	85.4622		240	0.29	93.2214		240	0.29	85.4315		240	0.29	90.561		240	0.29	68.8385		240	0.29	51.4893		240	0.29	95.8798		240	0.58	86.9833		240	0.58	55.3526
250	0.29	88.7234		250	0.29	93.8136		250	0.29	92.15		250	0.29	82.3487		250	0.29	85.9092		250	0.29	69.0811		250	0.29	59.7846		250	0.29	97.2847		250	0.58	88.0108		250	0.58	56.5766
260	0.29	91.5017		260	0.29	95.5357		260	0.29	92.3181		260	0.29	85.0471		260	0.29	89.0048		260	0.29	72.4425		260	0.29	55.2741		260	0.29	97.4496		260	0.58	88.0673		260	0.58	56.0362
270	0.29	88.7407		270	0.29	95.3336		270	0.29	94.3954		270	0.29	83.1244		270	0.29	87.6616		270	0.29	69.0776		270	0.29	57.4984		270	0.29	95.4577		270	0.58	89.0896		270	0.58	54.8712
280	0.29	90.4155		280	0.29	95.4572		280	0.29	95.3277		280	0.29	82.8106		280	0.29	86.3538		280	0.29	67.7734		280	0.29	54.7347		280	0.29	93.7158		280	0.58	89.7736		280	0.58	55.4219
290	0.29	90.3434		290	0.29	94.6462		290	0.29	97.2442		290	0.29	80.1734		290	0.29	86.1498		290	0.29	72.4407		290	0.29	61.808		290	0.29	95.3391		290	0.58	91.0127		290	0.58	53.9853
300	0.29	92.7563		300	0.29	95.4509		300	0.29	96.8755		300	0.29	81.2935		300	0.29	83.7054		300	0.29	69.3115		300	0.29	58.0965		300	0.29	96.2616		300	0.58	88.3767		300	0.58	56.149
310	0.29	91.1025		310	0.29	93.5265		310	0.29	96.8887		310	0.29	85.9615		310	0.29	86.7063		310	0.29	70.1541		310	0.29	56.2903		310	0.29	94.6217		310	0.58	88.1835		310	0.58	55.4136
320	0.29	89.8241		320	0.29	94.4885		320	0.29	97.7391		320	0.29	90.1034		320	0.29	85.7509		320	0.29	68.0025		320	0.29	62.1734		320	0.29	94.6159		320	0.58	88.1764		320	0.58	55.7917
330	0.29	88.7039		330	0.29	92.7375		330	0.29	97.18		330	0.29	91.7695		330	0.29	88.9794		330	0.29	64.2459		330	0.29	53.3313		330	0.29	94.8867		330	0.58	90.7736		330	0.58	51.4228
340	0.29	89.2744		340	0.29	90.7904		340	0.29	96.33		340	0.29	95.746		340	0.29	87.675		340	0.29	66.3892		340	0.29	57.9002		340	0.29	97.0254		340	0.58	92.0737		340	0.58	54.7441
350	0.29	87.9646		350	0.29	88.9304		350	0.29	96.929		350	0.29	96.6323		350	0.29	85.3707		350	0.29	65.4177		350	0.29	58.0993		350	0.29	97.7344		350	0.58	90.5343		350	0.58	53.5025
360	0.29	89.2027		360	0.29	88.2217		360	0.29	96.8181		360	0.29	96.2214		360	0.29	86.9039		360	0.29	69.6383		360	0.29	54.4701		360	0.29	96.6935		360	0.58	88.7162		360	0.58	53.7257
370	0.29	85.3483		370	0.29	89.9622		370	0.29	95.6685		370	0.29	96.4723		370	0.29	84.7814		370	0.29	70.2705		370	0.29	58.5855		370	0.29	95.2939		370	0.58	89.6511		370	0.58	54.3849
380	0.29	86.3498		380	0.29	93.6572		380	0.29	95.2293		380	0.29	96.782		380	0.29	85.4302		380	0.29	68.0854		380	0.29	55.1961		380	0.29	95.4257		380	0.58	91.1392		380	0.58	61.2672
390	0.29	86.9336		390	0.29	94.5066		390	0.29	95.2841		390	0.29	94.0985		390	0.29	87.7246		390	0.29	71.3702		390	0.29	52.9094		390	0.29	95.5723		390	0.58	92.2606		390	0.58	53.9307
400	0.29	88.6975		400	0.29	91.6159		400	0.29	95.6679		400	0.29	91.498		400	0.29	87.4783		400	0.29	70.5541		400	0.29	63.7472		400	0.29	95.6684		400	0.58	93.4312		400	0.58	58.8885
410	0.29	92.6091		410	0.29	92.2856		410	0.29	96.5405		410	0.29	92.341		410	0.29	87.7122		410	0.29	69.8578		410	0.29	59.0213		410	0.29	97.1325		410	0.58	93.9371		410	0.58	52.1201
420	0.29	93.6582		420	0.29	94.9222		420	0.29	95.7804		420	0.29	91.9938		420	0.29	90.2617		420	0.29	71.0103		420	0.29	67.2204		420	0.29	97.2942		420	0.58	95.0437		420	0.58	57.7156
430	0.29	95.0768		430	0.29	96.3691		430	0.29	96.7568		430	0.29	91.9315		430	0.29	88.16		430	0.29	66.9813		430	0.29	57.747		430	0.29	97.439		430	0.58	96.2739		430	0.58	55.0231
440	0.29	90.4845		440	0.29	91.9044		440	0.29	95.7686		440	0.29	91.6667		440	0.29	85.909		440	0.29	68.0088		440	0.29	59.7591		440	0.29	97.0311		440	0.58	97.937		440	0.58	56.5022
450	0.29	91.6746		450	0.29	91.2166		450	0.29	97.5009		450	0.29	92.2255		450	0.29	81.8561		450	0.29	71.8		450	0.29	58.6476		450	0.29	96.9853		450	0.58	98.1349		450	0.58	59.8083
460	0.29	91.7146		460	0.29	92.4858		460	0.29	97.0756		460	0.29	90.7519		460	0.29	83.9599		460	0.29	70.8461		460	0.29	65.1042		460	0.29	94.7893		460	0.58	98.3236		460	0.58	58.5492
470	0.29	97.7259		470	0.29	94.9544		470	0.29	96.4043		470	0.29	91.6652		470	0.29	84.064		470	0.29	68.9711		470	0.29	59.9201		470	0.29	96.8525		470	0.58	98.5604		470	0.58	58.5197
480	0.29	95.3477		480	0.29	92.8824		480	0.29	96.9934		480	0.29	92.1925		480	0.29	83.5311		480	0.29	74.1901		480	0.29	59.5258		480	0.29	97.2811		480	0.58	98.5024		480	0.58	57.8564
0	0.29	40.2806		0	0.29	38.6752		0	0.29	39.5764		0	0.29	47.6159		0	0.29	52.2972		0	0.29	42.678		0	0.29	48.6207		0	0.29	33.4758		0	0.58	42.6466		0	0.58	54.0579
10	0.29	63.8952		10	0.29	46.8259		10	0.29	45.5873		10	0.29	57.3342		10	0.29	49.6063		10	0.29	45.2066		10	0.29	57.0436		10	0.29	57.5896		10	0.58	57.0307		10	0.58	52.4416
20	0.29	75.2435		20	0.29	56.5295		20	0.29	62.9619		20	0.29	61.6511		20	0.29	49.2057		20	0.29	45.9972		20	0.29	49.135		20	0.29	80.4335		20	0.58	67.9627		20	0.58	53.6495
30	0.29	81.5159		30	0.29	64.9565		30	0.29	74.0471		30	0.29	72.2698		30	0.29	58.6981		30	0.29	49.7218		30	0.29	49.4767		30	0.29	86.1437		30	0.58	70.4363		30	0.58	52.6909
40	0.29	90.3472		40	0.29	66.5202		40	0.29	75.697		40	0.29	73.7518		40	0.29	62.3846		40	0.29	50.2228		40	0.29	52.8653		40	0.29	88.1807		40	0.58	74.373		40	0.58	53.5049
50	0.29	92.6257		50	0.29	68.8367		50	0.29	78.3366		50	0.29	81.2321		50	0.29	66.3416		50	0.29	54.9852		50	0.29	47.6412		50	0.29	86.9655		50	0.58	78.8427		50	0.58	49.0331
60	0.29	89.3617		60	0.29	74.4524		60	0.29	73.0504		60	0.29	86.7512		60	0.29	70.2759		60	0.29	61.7855		60	0.29	52.9746		60	0.29	88.0886		60	0.58	80.3304		60	0.58	55.2881
70	0.29	88.2868		70	0.29	79.5424		70	0.29	82.5274		70	0.29	86.7564		70	0.29	71.6157		70	0.29	56.4799		70	0.29	49.3819		70	0.29	83.8343		70	0.58	79.4159		70	0.58	50.7683
80	0.29	84.9959		80	0.29	81.6884		80	0.29	92.6419		80	0.29	88.6207		80	0.29	77.342		80	0.29	61.8145		80	0.29	52.1952		80	0.29	85.1798		80	0.58	77.7029		80	0.58	52.4577
90	0.29	89.5587		90	0.29	83.614		90	0.29	91.6569		90	0.29	89.4758		90	0.29	76.4498		90	0.29	51.7329		90	0.29	48.9529		90	0.29	89.1338		90	0.58	78.5472		90	0.58	50.9274
100	0.29	90.4797		100	0.29	88.1234		100	0.29	87.5494		100	0.29	89.5347		100	0.29	77.4222		100	0.29	67.2595		100	0.29	50.586		100	0.29	89.9946		100	0.58	79.5738		100	0.58	49.0266
110	0.29	89.71		110	0.29	86.0477		110	0.29	84.6268		110	0.29	88.3045		110	0.29	80.5169		110	0.29	61.2213		110	0.29	51.6706		110	0.29	89.0164		110	0.58	81.7652		110	0.58	52.2824
120	0.29	90.0838		120	0.29	93.42		120	0.29	87.3657		120	0.29	88.25		120	0.29	81.9045		120	0.29	59.2188		120	0.29	51.9358		120	0.29	91.0802		120	0.58	83.3606		120	0.58	51.2001
130	0.29	91.9563		130	0.29	92.9972		130	0.29	91.0887		130	0.29	86.0413		130	0.29	82.6316		130	0.29	61.3753		130	0.29	52.994		130	0.29	91.2214		130	0.58	84.6097		130	0.58	53.1591
140	0.29	96.2007		140	0.29	91.072		140	0.29	94.9446		140	0.29	83.9001		140	0.29	82.318		140	0.29	69.266		140	0.29	53.6314		140	0.29	90.3955		140	0.58	84.0415		140	0.58	50.9295
150	0.29	94.139		150	0.29	87.8499		150	0.29	94.5973		150	0.29	88.4823		150	0.29	80.1649		150	0.29	66.4158		150	0.29	55.8121		150	0.29	90.5619		150	0.58	82.2442		150	0.58	52.2493
160	0.29	93.1757		160	0.29	92.0202		160	0.29	93.6914		160	0.29	92.302		160	0.29	81.7104		160	0.29	69.6116		160	0.29	51.2756		160	0.29	92.4914		160	0.58	84.2528		160	0.58	52.0861
170	0.29	93.0344		170	0.29	97.078		170	0.29	95.1628		170	0.29	91.9854		170	0.29	83.84		170	0.29	72.8681		170	0.29	49.5631		170	0.29	93.0492		170	0.58	88.831		170	0.58	51.8192
180	0.29	92.5797		180	0.29	93.1981		180	0.29	95.7381		180	0.29	89.9667		180	0.29	81.0546		180	0.29	70.5241		180	0.29	51.033		180	0.29	91.3872		180	0.58	90.6071		180	0.58	52.9344
190	0.29	96.7634		190	0.29	88.7975		190	0.29	95.7296		190	0.29	91.8187		190	0.29	85.5334		190	0.29	66.3285		190	0.29	58.2803		190	0.29	94.2539		190	0.58	91.5309		190	0.58	49.6419
200	0.29	95.6488		200	0.29	92.3926		200	0.29	95.5301		200	0.29	92.0059		200	0.29	85.1178		200	0.29	65.1113		200	0.29	54.4764		200	0.29	95.3125		200	0.58	91.6272		200	0.58	50.649
210	0.29	90.605		210	0.29	93.0115		210	0.29	95.5587		210	0.29	94.2863		210	0.29	83.7598		210	0.29	65.4407		210	0.29	51.7922		210	0.29	96.8633		210	0.58	92.1776		210	0.58	57.0749
220	0.29	95.8813		220	0.29	90.1214		220	0.29	96.818		220	0.29	94.9546		220	0.29	85.3189		220	0.29	65.7468		220	0.29	59.4771		220	0.29	91.1285		220	0.58	92.6643		220	0.58	51.615
230	0.29	97.2254		230	0.29	87.3326		230	0.29	97.485		230	0.29	95.1487		230	0.29	83.8841		230	0.29	64.4996		230	0.29	51.6793		230	0.29	87.3336		230	0.58	93.0222		230	0.58	55.4261
240	0.29	92.8315		240	0.29	91.5902		240	0.29	96.4883		240	0.29	94.8315		240	0.29	84.7968		240	0.29	69.3165		240	0.29	56.2744		240	0.29	85.5575		240	0.58	92.6734		240	0.58	54.4425
250	0.29	87.3463		250	0.29	93.4662		250	0.29	95.9266		250	0.29	96.717		250	0.29	88.0697		250	0.29	65.4754		250	0.29	59.4007		250	0.29	88.5023		250	0.58	91.0413		250	0.58	54.7536
260	0.29	90.7494		260	0.29	91.6973		260	0.29	94.95		260	0.29	96.6531		260	0.29	90.8043		260	0.29	66.0193		260	0.29	55.0477		260	0.29	93.3783		260	0.58	92.7314		260	0.58	52.0955
270	0.29	88.6607		270	0.29	92.7563		270	0.29	95.9776		270	0.29	95.653		270	0.29	87.9971		270	0.29	61.3091		270	0.29	55.9442		270	0.29	91.2145		270	0.58	93.5879		270	0.58	54.7671
280	0.29	90.962		280	0.29	92.5441		280	0.29	95.6647		280	0.29	96.7309		280	0.29	84.1553		280	0.29	65.1459		280	0.29	58.2521		280	0.29	89.3338		280	0.58	95.0954		280	0.58	56.0186
290	0.29	90.7663		290	0.29	93.3063		290	0.29	94.9633		290	0.29	95.0879		290	0.29	83.8283		290	0.29	61.3105		290	0.29	59.9713		290	0.29	90.2938		290	0.58	95.6218		290	0.58	55.3854
300	0.29	94.638		300	0.29	93.3214		300	0.29	95.4635		300	0.29	95.3338		300	0.29	80.9566		300	0.29	64.594		300	0.29	59.5579		300	0.29	91.8509		300	0.58	95.5978		300	0.58	55.0591
310	0.29	94.5343		310	0.29	93.8826		310	0.29	95.1815		310	0.29	96.3783		310	0.29	81.7266		310	0.29	66.9044		310	0.29	55.0897		310	0.29	92.8183		310	0.58	94.4273		310	0.58	52.8141
320	0.29	89.7149		320	0.29	93.6924		320	0.29	94.5906		320	0.29	98.6938		320	0.29	82.3845		320	0.29	69.7756		320	0.29	59.6876		320	0.29	93.1195		320	0.58	94.5877		320	0.58	50.7932
330	0.29	88.3107		330	0.29	91.4974		330	0.29	92.8524		330	0.29	98.6479		330	0.29	81.5031		330	0.29	62.1137		330	0.29	55.21		330	0.29	94.6839		330	0.58	94.6246		330	0.58	56.5426
340	0.29	88.8209		340	0.29	90.8538		340	0.29	92.9732		340	0.29	96.8841		340	0.29	83.4635		340	0.29	65.1794		340	0.29	58.6775		340	0.29	94.3055		340	0.58	94.1063		340	0.58	56.7651
350	0.29	91.8132		350	0.29	92.3382		350	0.29	95.4513		350	0.29	97.6436		350	0.29	81.2289		350	0.29	66.1628		350	0.29	58.5832		350	0.29	90.5325		350	0.58	94.1096		350	0.58	54.6862
360	0.29	86.9856		360	0.29	93.4195		360	0.29	96.1731		360	0.29	98.1445		360	0.29	83.4875		360	0.29	68.3196		360	0.29	58.5088		360	0.29	89.0296		360	0.58	94.1855		360	0.58	54.8296
370	0.29	90.1235		370	0.29	94.6978		370	0.29	94.9257		370	0.29	97.9385		370	0.29	83.6053		370	0.29	66.0119		370	0.29	61.2185		370	0.29	92.2794		370	0.58	94.6987		370	0.58	56.9557
380	0.29	92.709		380	0.29	92.9975		380	0.29	91.6917		380	0.29	97.95		380	0.29	83.6214		380	0.29	65.7311		380	0.29	55.9485		380	0.29	94.0521		380	0.58	93.6948		380	0.58	53.2429
390	0.29	94.8307		390	0.29	90.1721		390	0.29	90.652		390	0.29	97.5141		390	0.29	89.0339		390	0.29	72.3994		390	0.29	61.4382		390	0.29	95.4171		390	0.58	93.5527		390	0.58	52.7535
400	0.29	96.6382		400	0.29	89.3555		400	0.29	90.1937		400	0.29	97.6688		400	0.29	88.8049		400	0.29	67.8714		400	0.29	59.2446		400	0.29	95.682		400	0.58	94.3074		400	0.58	54.4994
410	0.29	96.3396		410	0.29	91.2283		410	0.29	90.2098		410	0.29	97.1602		410	0.29	89.1388		410	0.29	68.3091		410	0.29	62.0914		410	0.29	94.6316		410	0.58	94.3844		410	0.58	57.3963
420	0.29	96.5191		420	0.29	90.0408		420	0.29	88.7885		420	0.29	98.1003		420	0.29	88.8619		420	0.29	69.309		420	0.29	63.6288		420	0.29	93.9022		420	0.58	94.8592		420	0.58	53.7982
430	0.29	91.3568		430	0.29	91.2817		430	0.29	90.6471		430	0.29	98.2846		430	0.29	90.3287		430	0.29	68.717		430	0.29	61.4505		430	0.29	95.5993		430	0.58	95.593		430	0.58	54.8026
440	0.29	92.2995		440	0.29	93.6782		440	0.29	88.7509		440	0.29	97.1587		440	0.29	92.1533		440	0.29	72.0688		440	0.29	59.4288		440	0.29	95.2261		440	0.58	96.5388		440	0.58	50.7303
450	0.29	91.3203		450	0.29	96.105		450	0.29	90.9576		450	0.29	96.1323		450	0.29	91.0897		450	0.29	70.0583		450	0.29	57.5457		450	0.29	95.1935		450	0.58	97.2653		450	0.58	55.7012
460	0.29	91.4566		460	0.29	95.9328		460	0.29	91.2721		460	0.29	96.1091		460	0.29	92.9647		460	0.29	66.7136		460	0.29	57.2393		460	0.29	94.5805		460	0.58	96.8084		460	0.58	57.0688
470	0.29	91.9112		470	0.29	96.7232		470	0.29	91.8528		470	0.29	95.9927		470	0.29	91.0489		470	0.29	71.3458		470	0.29	62.0343		470	0.29	94.1611		470	0.58	97.3188		470	0.58	51.6467
480	0.29	94.9114		480	0.29	96.7826		480	0.29	93.2348		480	0.29	95.1292		480	0.29	90.464		480	0.29	66.1857		480	0.29	59.79		480	0.29	94.1775		480	0.58	96.3819		480	0.58	56.0936
0	0.29	41.5385		0	0.29	44.0252		0	0.29	32.5826		0	0.29	44.3654		0	0.29	47.1002		0	0.29	43.4646		0	0.29	45.1037		0	0.29	37.0048		0	0.58	44.0548		0	0.58	53.1458
10	0.29	66.191		10	0.29	53.0705		10	0.29	58.7174		10	0.29	48.9059		10	0.29	45.0364		10	0.29	41.4722		10	0.29	50.0982		10	0.29	61.445		10	0.58	56.7328		10	0.58	54.3049
20	0.29	73.8972		20	0.29	53.9057		20	0.29	71.9085		20	0.29	53.2947		20	0.29	44.6672		20	0.29	48.5602		20	0.29	47.6369		20	0.29	70.6404		20	0.58	65.9349		20	0.58	54.2975
30	0.29	76.9361		30	0.29	72.2476		30	0.29	69.229		30	0.29	66.5472		30	0.29	53.4247		30	0.29	46.9964		30	0.29	45.192		30	0.29	75.0425		30	0.58	71.4212		30	0.58	56.6209
40	0.29	79.0541		40	0.29	67.1424		40	0.29	74.2453		40	0.29	74.8033		40	0.29	57.8809		40	0.29	48.5175		40	0.29	47.307		40	0.29	84.9769		40	0.58	75.2307		40	0.58	56.0352
50	0.29	81.0823		50	0.29	57.2001		50	0.29	81.7193		50	0.29	83.4951		50	0.29	63.8966		50	0.29	47.4611		50	0.29	53.1187		50	0.29	88.483		50	0.58	79.1054		50	0.58	54.1799
60	0.29	84.5143		60	0.29	68.9975		60	0.29	81.9151		60	0.29	80.4037		60	0.29	72.0252		60	0.29	55.151		60	0.29	51.0092		60	0.29	89.8999		60	0.58	80.3635		60	0.58	53.9638
70	0.29	86.6152		70	0.29	66.6761		70	0.29	78.7416		70	0.29	77.7756		70	0.29	68.5027		70	0.29	51.1424		70	0.29	53.7183		70	0.29	92.6593		70	0.58	80.6683		70	0.58	56.7133
80	0.29	84.0869		80	0.29	64.8656		80	0.29	77.9273		80	0.29	80.3633		80	0.29	72.6895		80	0.29	54.232		80	0.29	51.6826		80	0.29	88.0826		80	0.58	83.3351		80	0.58	53.5829
90	0.29	86.2275		90	0.29	65.6312		90	0.29	80.4697		90	0.29	82.3813		90	0.29	75.1169		90	0.29	57.237		90	0.29	55.6784		90	0.29	85.6606		90	0.58	83.4333		90	0.58	53.6545
100	0.29	90.047		100	0.29	72.9855		100	0.29	84.0258		100	0.29	85.1775		100	0.29	73.7246		100	0.29	58.3872		100	0.29	50.6413		100	0.29	85.4306		100	0.58	83.5664		100	0.58	47.9203
110	0.29	91.1456		110	0.29	80.6871		110	0.29	91.4842		110	0.29	85.7517		110	0.29	75.2714		110	0.29	55.3366		110	0.29	54.0004		110	0.29	88.5309		110	0.58	84.1379		110	0.58	51.1925
120	0.29	91.4692		120	0.29	80.448		120	0.29	92.9595		120	0.29	82.3476		120	0.29	75.3225		120	0.29	63.3732		120	0.29	53.6079		120	0.29	85.8872		120	0.58	83.5989		120	0.58	51.5619
130	0.29	89.7891		130	0.29	81.8937		130	0.29	91.0758		130	0.29	82.0337		130	0.29	75.2215		130	0.29	59.7817		130	0.29	50.655		130	0.29	88.2126		130	0.58	84.7035		130	0.58	54.6326
140	0.29	90.7323		140	0.29	84.6154		140	0.29	86.1631		140	0.29	83.5389		140	0.29	76.2141		140	0.29	59.3598		140	0.29	61.1382		140	0.29	89.9646		140	0.58	86.0729		140	0.58	54.6103
150	0.29	93.01		150	0.29	79.3476		150	0.29	79.0516		150	0.29	82.3323		150	0.29	80.2481		150	0.29	59.2258		150	0.29	52.6833		150	0.29	90.5194		150	0.58	86.6831		150	0.58	53.3086
160	0.29	92.0108		160	0.29	79.0342		160	0.29	82.4351		160	0.29	81.099		160	0.29	82.8811		160	0.29	57.9987		160	0.29	52.6102		160	0.29	87.554		160	0.58	88.0212		160	0.58	54.6384
170	0.29	90.9988		170	0.29	79.3341		170	0.29	87.0483		170	0.29	83.7085		170	0.29	81.6616		170	0.29	62.8993		170	0.29	54.9846		170	0.29	89.6083		170	0.58	89.1949		170	0.58	51.0144
180	0.29	90.6		180	0.29	78.4606		180	0.29	84.9923		180	0.29	87.3913		180	0.29	86.556		180	0.29	59.3026		180	0.29	54.7367		180	0.29	86.7737		180	0.58	90.3794		180	0.58	52.0403
190	0.29	88.8401		190	0.29	78.8755		190	0.29	86.8587		190	0.29	94.0862		190	0.29	85.2983		190	0.29	59.8365		190	0.29	55.8481		190	0.29	89.6643		190	0.58	91.6143		190	0.58	50.2808
200	0.29	88.5822		200	0.29	75.4095		200	0.29	89.8986		200	0.29	96.6717		200	0.29	83.2196		200	0.29	62.1818		200	0.29	58.6364		200	0.29	91.7342		200	0.58	93.4364		200	0.58	50.3382
210	0.29	90.553		210	0.29	72.7109		210	0.29	87.28		210	0.29	95.3763		210	0.29	84.9978		210	0.29	67.1085		210	0.29	58.6352		210	0.29	92.1361		210	0.58	94.8747		210	0.58	50.7738
220	0.29	92.3358		220	0.29	74.8719		220	0.29	86.4105		220	0.29	95.86		220	0.29	83.9271		220	0.29	64.4569		220	0.29	56.2407		220	0.29	90.9074		220	0.58	94.251		220	0.58	53.0146
230	0.29	91.958		230	0.29	76.7734		230	0.29	85.5547		230	0.29	93.6991		230	0.29	82.5567		230	0.29	67.1082		230	0.29	59.9379		230	0.29	91.8279		230	0.58	93.3285		230	0.58	48.7089
240	0.29	94.5913		240	0.29	77.5914		240	0.29	82.1281		240	0.29	93.618		240	0.29	88.3188		240	0.29	65.5658		240	0.29	57.6413		240	0.29	90.802		240	0.58	95.2724		240	0.58	49.0236
250	0.29	93.0337		250	0.29	78.3499		250	0.29	81.8111		250	0.29	95.6861		250	0.29	85.6473		250	0.29	62.5676		250	0.29	52.244		250	0.29	90.7751		250	0.58	94.8983		250	0.58	53.9897
260	0.29	95.5733		260	0.29	76.0843		260	0.29	81.969		260	0.29	96.5209		260	0.29	88.3407		260	0.29	65.9385		260	0.29	56.3899		260	0.29	88.5254		260	0.58	95.092		260	0.58	51.8641
270	0.29	95.4358		270	0.29	75.0324		270	0.29	89.6534		270	0.29	96.4009		270	0.29	82.0424		270	0.29	69.0253		270	0.29	54.2602		270	0.29	90.296		270	0.58	96.125		270	0.58	51.6239
280	0.29	94.8967		280	0.29	80		280	0.29	92.4402		280	0.29	97.8121		280	0.29	82.9025		280	0.29	76.8945		280	0.29	54.7124		280	0.29	91.1558		280	0.58	96.6825		280	0.58	52.5521
290	0.29	96.1072		290	0.29	79.9924		290	0.29	94.1176		290	0.29	96.9056		290	0.29	86.3082		290	0.29	69.5269		290	0.29	54.65		290	0.29	92.3959		290	0.58	97.205		290	0.58	53.7308
300	0.29	91.6914		300	0.29	74.654		300	0.29	95.6971		300	0.29	96.3855		300	0.29	87.3125		300	0.29	68.167		300	0.29	52.3183		300	0.29	93.0326		300	0.58	98.0762		300	0.58	51.7589
310	0.29	94.2377		310	0.29	77.4819		310	0.29	95.9061		310	0.29	96.3224		310	0.29	88.7905		310	0.29	67.327		310	0.29	53.8264		310	0.29	94.8822		310	0.58	97.4046		310	0.58	53.1981
320	0.29	94.0301		320	0.29	87.2799		320	0.29	94.0662		320	0.29	97.6104		320	0.29	89.5571		320	0.29	70.7629		320	0.29	57.8147		320	0.29	95.5912		320	0.58	97.366		320	0.58	52.8221
330	0.29	91.3926		330	0.29	84.46		330	0.29	91.9163		330	0.29	97.0436		330	0.29	85.9959		330	0.29	66.3617		330	0.29	62.2908		330	0.29	95.0727		330	0.58	96.8449		330	0.58	54.7694
340	0.29	91.5619		340	0.29	80.5178		340	0.29	88.9675		340	0.29	97.2375		340	0.29	83.8184		340	0.29	71.7933		340	0.29	55.8583		340	0.29	94.5002		340	0.58	96.1894		340	0.58	55.9194
350	0.29	92.5517		350	0.29	88.0652		350	0.29	90.6302		350	0.29	97.3536		350	0.29	86.5821		350	0.29	67.3327		350	0.29	55.0839		350	0.29	95.6717		350	0.58	95.962		350	0.58	53.2571
360	0.29	91.0821		360	0.29	85.3048		360	0.29	93.619		360	0.29	96.1504		360	0.29	87.8799		360	0.29	71.9972		360	0.29	58.2001		360	0.29	94.9792		360	0.58	96.3934		360	0.58	52.2157
370	0.29	93.516		370	0.29	90.2506		370	0.29	92.6142		370	0.29	97.1172		370	0.29	90.2705		370	0.29	70.9982		370	0.29	57.6077		370	0.29	94.6317		370	0.58	96.7311		370	0.58	55.1487
380	0.29	94.402		380	0.29	92.8683		380	0.29	93.814		380	0.29	97.3139		380	0.29	88.3855		380	0.29	73.945		380	0.29	54.9821		380	0.29	89.6834		380	0.58	96.3839		380	0.58	56.9169
390	0.29	94.5059		390	0.29	84.8566		390	0.29	93.8196		390	0.29	95.013		390	0.29	91.9515		390	0.29	71.713		390	0.29	55.6554		390	0.29	89.1565		390	0.58	97.2089		390	0.58	57.7722
400	0.29	95.5805		400	0.29	87.4977		400	0.29	94.6714		400	0.29	94.9466		400	0.29	91.7696		400	0.29	68.3672		400	0.29	61.8245		400	0.29	89.1131		400	0.58	97.5666		400	0.58	51.2635
410	0.29	95.8444		410	0.29	87.8526		410	0.29	93.9525		410	0.29	96.0132		410	0.29	88.5172		410	0.29	77.3318		410	0.29	56.1208		410	0.29	89.269		410	0.58	97.888		410	0.58	53.3925
420	0.29	94.2219		420	0.29	89.0916		420	0.29	92.7709		420	0.29	97.7124		420	0.29	86.0944		420	0.29	70.612		420	0.29	54.1715		420	0.29	93.9406		420	0.58	97.8678		420	0.58	53.7979
430	0.29	95.5516		430	0.29	88.6418		430	0.29	88		430	0.29	98.241		430	0.29	86.9317		430	0.29	76.1099		430	0.29	57.8909		430	0.29	95.7396		430	0.58	97.7433		430	0.58	55.8553
440	0.29	95.2719		440	0.29	86.2304		440	0.29	90.1736		440	0.29	96.2307		440	0.29	87.192		440	0.29	70.0574		440	0.29	57.9744		440	0.29	97.4329		440	0.58	97.0745		440	0.58	56.2939
450	0.29	95.3318		450	0.29	76.8678		450	0.29	90.4086		450	0.29	94.7567		450	0.29	84.9004		450	0.29	68.6877		450	0.29	57.4345		450	0.29	96.1557		450	0.58	96.9133		450	0.58	52.7607
460	0.29	96.6401		460	0.29	81.4356		460	0.29	88.3662		460	0.29	93.1319		460	0.29	86.3791		460	0.29	75.6662		460	0.29	57.4772		460	0.29	95.4084		460	0.58	96.3138		460	0.58	53.249
470	0.29	95.9297		470	0.29	89.5676		470	0.29	86.7914		470	0.29	90.9009		470	0.29	87.5848		470	0.29	73.4207		470	0.29	57.8599		470	0.29	95.8162		470	0.58	97.2551		470	0.58	54.1741
480	0.29	94.4035		480	0.29	92.467		480	0.29	84.4357		480	0.29	87.2785		480	0.29	87.8955		480	0.29	76.9836		480	0.29	60.7555		480	0.29	94.1991		480	0.58	96.8433		480	0.58	55.8413
0	0.29	41.1489		0	0.29	31.6244		0	0.29	40.7916		0	0.29	54.9492		0	0.29	50.1632		0	0.29	50.2561		0	0.29	51.6879		0	0.29	38.0217		0	0.58	39.8707		0	0.58	50.1326
10	0.29	57.2114		10	0.29	40.6088		10	0.29	53.8347		10	0.29	57.7175		10	0.29	53.1453		10	0.29	47.6966		10	0.29	48.3216		10	0.29	65.0838		10	0.58	55.8354		10	0.58	54.0003
20	0.29	76.7477		20	0.29	54.7322		20	0.29	69.1499		20	0.29	70.4024		20	0.29	51.6273		20	0.29	52.4853		20	0.29	49.2353		20	0.29	82.1029		20	0.58	63.7413		20	0.58	52.4108
30	0.29	79.4434		30	0.29	70.6713		30	0.29	76.556		30	0.29	73.9109		30	0.29	64.3735		30	0.29	51.8532		30	0.29	58.4077		30	0.29	86.081		30	0.58	68.1441		30	0.58	49.0554
40	0.29	85.7679		40	0.29	66.7693		40	0.29	80.1891		40	0.29	72.1519		40	0.29	64.084		40	0.29	51.2428		40	0.29	54.2615		40	0.29	85.6888		40	0.58	73.4195		40	0.58	52.3817
50	0.29	88.6904		50	0.29	72.1094		50	0.29	79.7191		50	0.29	68.5169		50	0.29	65.7745		50	0.29	50.1698		50	0.29	54.2213		50	0.29	85.0572		50	0.58	76.6061		50	0.58	51.4325
60	0.29	88.134		60	0.29	65.7325		60	0.29	80.304		60	0.29	68.563		60	0.29	73.2689		60	0.29	53.4935		60	0.29	49.0306		60	0.29	85.9007		60	0.58	78.9664		60	0.58	55.5429
70	0.29	92.2138		70	0.29	68.5118		70	0.29	77.204		70	0.29	74.7407		70	0.29	73.8905		70	0.29	55.5394		70	0.29	51.8442		70	0.29	92.5131		70	0.58	80.8198		70	0.58	51.2596
80	0.29	90.1548		80	0.29	78.876		80	0.29	77.7559		80	0.29	77.8555		80	0.29	76.1023		80	0.29	57.6451		80	0.29	51.3095		80	0.29	89.6994		80	0.58	82.668		80	0.58	51.1532
90	0.29	86.5872		90	0.29	73.9305		90	0.29	81.5234		90	0.29	81.0768		90	0.29	75.5198		90	0.29	60.0527		90	0.29	53.6871		90	0.29	89.9952		90	0.58	83.7182		90	0.58	49.9626
100	0.29	90.7107		100	0.29	74.615		100	0.29	86.316		100	0.29	84.4785		100	0.29	75.5272		100	0.29	64.8831		100	0.29	53.6434		100	0.29	92.8059		100	0.58	84.5825		100	0.58	48.9809
110	0.29	95.5012		110	0.29	68.0756		110	0.29	89.1076		110	0.29	87.6505		110	0.29	79.5034		110	0.29	64.5075		110	0.29	58.9599		110	0.29	91.2263		110	0.58	81.8409		110	0.58	51.9143
120	0.29	97.6618		120	0.29	70.5987		120	0.29	90.5188		120	0.29	88.7861		120	0.29	79.4563		120	0.29	61.7519		120	0.29	53.4214		120	0.29	94.8228		120	0.58	82.7894		120	0.58	49.4827
130	0.29	95.7503		130	0.29	72.1877		130	0.29	90.3526		130	0.29	88.8477		130	0.29	81.0516		130	0.29	65.7759		130	0.29	48.8695		130	0.29	91.5113		130	0.58	85.874		130	0.58	50.6533
140	0.29	95.8867		140	0.29	73.8834		140	0.29	92.9467		140	0.29	87.9329		140	0.29	80.5076		140	0.29	62.1828		140	0.29	55.2354		140	0.29	92.3777		140	0.58	85.9354		140	0.58	48.9226
150	0.29	96.6745		150	0.29	79.9064		150	0.29	93.5131		150	0.29	87.1207		150	0.29	83.7657		150	0.29	65.4771		150	0.29	55.674		150	0.29	92.9579		150	0.58	84.8887		150	0.58	50.4627
160	0.29	97.4884		160	0.29	81.7987		160	0.29	92.0519		160	0.29	87.5046		160	0.29	85.4471		160	0.29	68.279		160	0.29	57.6558		160	0.29	96.1698		160	0.58	86.3304		160	0.58	54.5759
170	0.29	95.7045		170	0.29	82.5159		170	0.29	90.7502		170	0.29	85.6091		170	0.29	87.0968		170	0.29	66.4686		170	0.29	50.4738		170	0.29	95.4585		170	0.58	87.0152		170	0.58	52.3603
180	0.29	95.3453		180	0.29	79.6898		180	0.29	89.651		180	0.29	87.2964		180	0.29	86.3695		180	0.29	61.8136		180	0.29	51.7829		180	0.29	96.7104		180	0.58	86.6454		180	0.58	52.0378
190	0.29	96.7383		190	0.29	80.5064		190	0.29	86.8585		190	0.29	88.3129		190	0.29	90.8296		190	0.29	66.1446		190	0.29	57.0003		190	0.29	90.2936		190	0.58	89.6208		190	0.58	50.7742
200	0.29	94.8097		200	0.29	80.7676		200	0.29	87.9733		200	0.29	89.2572		200	0.29	87.6501		200	0.29	67.7831		200	0.29	55.8239		200	0.29	94.2411		200	0.58	90.9616		200	0.58	48.5161
210	0.29	95.1183		210	0.29	79.9465		210	0.29	92.8062		210	0.29	90.3923		210	0.29	91.8616		210	0.29	69.5833		210	0.29	51.681		210	0.29	96.7875		210	0.58	91.9382		210	0.58	52.0763
220	0.29	93.7073		220	0.29	77.3286		220	0.29	94.3156		220	0.29	89.8966		220	0.29	87.0534		220	0.29	65.3563		220	0.29	55.5852		220	0.29	94.471		220	0.58	93.13		220	0.58	49.4856
230	0.29	87.5972		230	0.29	78.7358		230	0.29	95.2408		230	0.29	88.8289		230	0.29	83.8199		230	0.29	62.6957		230	0.29	52.8356		230	0.29	94.4718		230	0.58	93.4627		230	0.58	49.2242
240	0.29	88.6621		240	0.29	84.8002		240	0.29	94.77		240	0.29	90.1235		240	0.29	89.076		240	0.29	63.7973		240	0.29	56.7364		240	0.29	95.2719		240	0.58	94.2859		240	0.58	55.303
250	0.29	88.8922		250	0.29	87.0686		250	0.29	90.7824		250	0.29	90.0072		250	0.29	86.7895		250	0.29	68.0022		250	0.29	59.3709		250	0.29	94.6035		250	0.58	94.8596		250	0.58	53.9689
260	0.29	89.4184		260	0.29	81.6327		260	0.29	90.2165		260	0.29	89.9728		260	0.29	86.6608		260	0.29	65.7542		260	0.29	58.0184		260	0.29	95.2907		260	0.58	93.1311		260	0.58	50.6579
270	0.29	91.401		270	0.29	84.2201		270	0.29	93.6674		270	0.29	89.0691		270	0.29	82.7652		270	0.29	68.231		270	0.29	58.2664		270	0.29	95.5542		270	0.58	92.0463		270	0.58	55.2347
280	0.29	93.0998		280	0.29	85.7751		280	0.29	93.469		280	0.29	87.3549		280	0.29	84.5957		280	0.29	67.6792		280	0.29	58.9786		280	0.29	92.2516		280	0.58	93.4307		280	0.58	54.1629
290	0.29	94.6254		290	0.29	88.0607		290	0.29	95.0076		290	0.29	88.307		290	0.29	87.4503		290	0.29	66.137		290	0.29	57.1856		290	0.29	93.0334		290	0.58	94.5671		290	0.58	56.8399
300	0.29	94.8432		300	0.29	82.8885		300	0.29	93.7458		300	0.29	89.5449		300	0.29	85.8836		300	0.29	62.7279		300	0.29	58.5721		300	0.29	94.0137		300	0.58	96.3179		300	0.58	54.1408
310	0.29	95.4304		310	0.29	82.3779		310	0.29	96.037		310	0.29	91.7516		310	0.29	87.389		310	0.29	69.324		310	0.29	53.7655		310	0.29	93.5082		310	0.58	96.0836		310	0.58	55.1054
320	0.29	95.2491		320	0.29	84.7206		320	0.29	93.8536		320	0.29	91.4275		320	0.29	89.3933		320	0.29	68.0054		320	0.29	62.7583		320	0.29	89.6921		320	0.58	96.7973		320	0.58	58.6756
330	0.29	95.8164		330	0.29	83.5824		330	0.29	93.213		330	0.29	91.6667		330	0.29	87.8769		330	0.29	70.4417		330	0.29	58.4851		330	0.29	88.2184		330	0.58	97.1982		330	0.58	57.4614
340	0.29	96.5149		340	0.29	80.3492		340	0.29	92.0937		340	0.29	93.9665		340	0.29	84.9127		340	0.29	67.2772		340	0.29	59.2922		340	0.29	90		340	0.58	96.5454		340	0.58	51.1736
350	0.29	92.3299		350	0.29	80.7853		350	0.29	91.0478		350	0.29	93.2776		350	0.29	87.0288		350	0.29	63.7264		350	0.29	57.5312		350	0.29	91.2998		350	0.58	96.3917		350	0.58	50.8334
360	0.29	92.2354		360	0.29	78.2524		360	0.29	90.982		360	0.29	92.5556		360	0.29	82.5636		360	0.29	67.1021		360	0.29	60.5747		360	0.29	91.8761		360	0.58	96.8827		360	0.58	53.8536
370	0.29	93.0504		370	0.29	79.8764		370	0.29	94.5558		370	0.29	93.0049		370	0.29	82.364		370	0.29	72.8184		370	0.29	63.5437		370	0.29	89.9049		370	0.58	97.128		370	0.58	55.7694
380	0.29	92.8377		380	0.29	81.485		380	0.29	95.9908		380	0.29	93.5196		380	0.29	83.24		380	0.29	72.6436		380	0.29	59.6206		380	0.29	91.805		380	0.58	96.6171		380	0.58	54.9034
390	0.29	93.4307		390	0.29	88.418		390	0.29	96.4513		390	0.29	95.6399		390	0.29	82.1177		390	0.29	71.7912		390	0.29	55.2957		390	0.29	92.6714		390	0.58	95.232		390	0.58	55.5122
400	0.29	92.0611		400	0.29	84.6543		400	0.29	96.7612		400	0.29	93.2507		400	0.29	82.8418		400	0.29	67.4352		400	0.29	58.7828		400	0.29	91.7686		400	0.58	95.9619		400	0.58	53.9756
410	0.29	93.4866		410	0.29	82.6562		410	0.29	96.4743		410	0.29	92.6916		410	0.29	81.3485		410	0.29	72.5121		410	0.29	57.4257		410	0.29	92.5588		410	0.58	95.7162		410	0.58	52.9567
420	0.29	91.4147		420	0.29	88.3436		420	0.29	93.8247		420	0.29	91.0958		420	0.29	82.6533		420	0.29	71.711		420	0.29	58.1851		420	0.29	91.1603		420	0.58	95.5907		420	0.58	54.5322
430	0.29	89.2016		430	0.29	88.2913		430	0.29	94.729		430	0.29	90.2513		430	0.29	81.604		430	0.29	73.5431		430	0.29	58.9984		430	0.29	88.4841		430	0.58	94.757		430	0.58	52.0755
440	0.29	85.9785		440	0.29	89.1304		440	0.29	96.4064		440	0.29	89.729		440	0.29	81.6153		440	0.29	68.2322		440	0.29	62.0505		440	0.29	87.3912		440	0.58	94.6235		440	0.58	55.8403
450	0.29	86.6339		450	0.29	91.3263		450	0.29	96.3821		450	0.29	91.4824		450	0.29	84.0819		450	0.29	71.5601		450	0.29	56.7644		450	0.29	88.886		450	0.58	94.7528		450	0.58	54.912
460	0.29	85.5009		460	0.29	91.3894		460	0.29	96.1742		460	0.29	91.4538		460	0.29	85.3622		460	0.29	74.5525		460	0.29	58.689		460	0.29	91.1018		460	0.58	93.9392		460	0.58	54.6088
470	0.29	87.066		470	0.29	91.9649		470	0.29	96.5381		470	0.29	89.5608		470	0.29	86.4756		470	0.29	70.4605		470	0.29	58.2997		470	0.29	94.6822		470	0.58	95.664		470	0.58	54.8916
480	0.29	91.8294		480	0.29	95.0405		480	0.29	96.5734		480	0.29	92.2522		480	0.29	84.7233		480	0.29	69.3913		480	0.29	60.2762		480	0.29	94.863		480	0.58	95.6774		480	0.58	54.2212
0	0.29	36.1012		0	0.29	35.2213		0	0.29	45.8281		0	0.29	44.6978		0	0.29	34.2199		0	0.29	39.5619		0	0.29	51.2559		0	0.29	33.5589		0	0.58	48.4725		0	0.58	58.3931
10	0.29	54.2794		10	0.29	41.4956		10	0.29	61.3592		10	0.29	50.6662		10	0.29	43.4379		10	0.29	53.8986		10	0.29	46.9161		10	0.29	61.2367		10	0.58	55.296		10	0.58	52.0604
[truncated: 6,319 more rows]
